# Supplementary material for: The cnf1 gene is associated with an expanding Escherichia coli ST131 H30Rx/C2 subclade and confers a competitive advantage for gut colonization
Source: Gut Microbes. 2022 Sep 25;14(1):2121577. doi: 10.1080/19490976.2022.2121577 (PMC9519008; doi:10.1080/19490976.2022.2121577)
Supplement: Supplemental Material [file KGMI_A_2121577_SM6574.zip]

Archive with 8 entries (8 files):
- 2121577_supplementary New/Tsoumtsa_et_al_sup_legends_v18082022.docx
- 2121577_supplementary New/Tsoumtsa_et_al_Supplemental_03082022SP_v17082022.pdf
- 2121577_supplementary New/Tsoumtsa_Sup_Table_1.xlsx
- 2121577_supplementary New/Tsoumtsa_Sup_Table_2.xlsx
- 2121577_supplementary New/Tsoumtsa_Sup_Table_3.xlsx
- 2121577_supplementary New/Tsoumtsa_Sup_Table_4.xlsx
- 2121577_supplementary New/Tsoumtsa_Sup_Table_5.xlsx
- 2121577_supplementary New/Tsoumtsa_Sup_Table_8.xlsx
