# Supplementary material for: The cnf1 gene is associated with an expanding Escherichia coli ST131 H30Rx/C2 subclade and confers a competitive advantage for gut colonization
Source: Gut Microbes. 2022 Sep 25;14(1):2121577. doi: 10.1080/19490976.2022.2121577 (PMC9519008; doi:10.1080/19490976.2022.2121577)
Supplement: Supplemental Material [file KGMI_A_2121577_SM6574.zip › 2121577_supplementary New/Tsoumtsa_Sup_Table_1.xlsx]

## Sheet: CNF1
	Pos bp	REF	ALT	Pos AA	AA	P1 N=594	P2 N=49	P3 N=36	P4 N=3	P5 N=1	P6 N=1	P7 N=1	P8 N=1	P9 N=1	P10 N=1	P11 N=1	P12 N=1	P13 N=1	P14 N=1	P15 N=1	P16 N=1	P17 N=1	P18 N=1
SNIP_1	110	C	A	S		0	0	0	0	1	0	0	0	0	0	0	0	0	0	0	0	0	0
SNIP_2	130	C	T	44	R_W	0	0	0	0	0	0	0	0	0	0	0	0	0	0	0	0	0	1
SNIP_3	495	C	T	S		1	1	1	1	1	1	1	1	1	1	1	1	1	1	1	1	1	1
SNIP_4	591	A	C	197	L_F	0	0	1	1	1	1	1	0	0	0	0	0	0	0	0	0	0	0
SNIP_5	616	G	T	206	A_S	0	0	1	1	1	1	1	0	0	0	0	0	0	0	0	0	0	0
SNIP_6	825	T	A	S		0	0	1	1	1	1	1	0	0	0	0	0	0	0	0	0	0	0
SNIP_7	1189	T	C	S		0	0	1	1	1	1	1	0	0	0	0	0	0	0	0	0	0	0
SNIP_8	1202	C	T	401	S_F	0	0	0	0	0	0	0	0	0	1	0	0	0	0	0	0	0	0
SNIP_9	1303	G	A	S		0	0	0	0	0	0	0	1	0	0	0	0	0	0	0	0	0	0
SNIP_10	1357	T	G	453	L_V	0	0	1	1	1	1	1	0	0	0	0	0	0	0	0	0	0	0
SNIP_11	1420	G	T	474	D_Y	0	0	0	0	0	0	0	0	0	0	1	0	0	0	0	0	0	0
SNIP_12	1562	G	C	521	G_A	0	0	0	0	0	0	0	0	0	0	0	1	0	0	0	0	0	0
SNIP_13	1764	C	T	S		0	0	1	1	1	1	1	0	0	0	0	0	0	0	0	0	0	0
SNIP_14	1885	G	T	629	G_C	0	0	0	0	0	0	0	0	0	0	0	0	1	0	0	0	0	0
SNIP_15	1997	C	A	S		0	0	1	1	1	1	1	0	0	0	0	0	0	0	0	0	0	0
SNIP_16	2234	G	A	S		0	0	0	0	0	0	0	0	0	0	0	0	0	1	0	0	0	0
SNIP_17	2304	T	A	S		0	0	0	1	0	0	0	0	0	0	0	0	0	0	0	0	0	0
SNIP_18	2423	C	A	808	P_Q	0	0	0	0	0	1	0	0	0	0	0	0	0	0	0	0	0	0
SNIP_19	2430	C	T	S		0	0	1	1	1	1	1	0	0	0	0	0	0	0	0	0	0	0
SNIP_20	2462	A	G	821	K_R	0	0	0	0	0	0	1	0	0	0	0	0	0	0	0	0	0	0
SNIP_21	2470	C	T	824	L_F	0	0	0	0	0	0	0	0	0	0	0	0	0	0	1	0	0	0
SNIP_22	2759	G	A	S		0	0	0	0	0	0	0	0	1	0	0	0	0	0	0	0	0	0
SNIP_23	2836	C	A	946	P_T	0	0	0	0	0	0	0	0	0	0	0	0	0	0	0	1	0	0
SNIP_24	2863	G	A	S		0	0	0	0	0	0	0	0	0	0	0	0	0	0	0	0	1	0
SNIP_25	3002	C	T	1001	A_V	0	1	1	1	1	1	1	1	1	0	0	0	0	0	0	0	0	0
						1	2	10	11	11	11	11	3	3	2	2	2	2	2	2	2	2	2

## Sheet: HlyA
	POS nuc	REF_ALT	POS AA	AA	P1 610	P2 30	P3 17	P4 24	P5 9	P6 34	P7 23	P8 21	P9 7	P10 4	P11 4	P12 1	P13 1	P14 1	P15 1	P16 1	P17 1	P18 1	P19 1
SNP_4	371	C_T	124	A_V	0	0	0	0	0	0	0	0	0	0	0	0	0	0	0	0	0	0	1
SNP_8	765	C_T			0	0	0	0	0	0	0	0	0	0	0	0	0	0	0	0	0	0	1
SNP_9	772	C_T			0	0	0	0	0	0	0	0	0	0	0	0	0	0	0	0	0	0	1
SNP_56	1983	G_A			0	0	0	0	0	0	0	0	0	0	0	0	0	0	0	0	0	0	1
SNP_102	2817	A_G			0	0	0	0	0	0	0	0	0	0	0	0	0	0	0	0	0	0	1
SNP_123	3047	A_G			0	0	0	0	0	0	0	0	0	0	0	0	0	0	0	0	0	0	1
SNP_73	2414	T_G	805	V_G	0	0	0	0	0	0	0	0	0	0	0	0	0	0	0	0	0	1	0
SNP_75	2422	A_G			0	0	0	0	0	0	0	0	0	0	0	0	0	0	0	0	0	1	0
SNP_76	2424	T_A			0	0	0	0	0	0	0	0	0	0	0	0	0	0	0	0	0	1	0
SNP_77	2426	C_T	809	S_F	0	0	0	0	0	0	0	0	0	0	0	0	0	0	0	0	0	1	0
SNP_78	2431	G_T			0	0	0	0	0	0	0	0	0	0	0	0	0	0	0	0	0	1	0
SNP_31	1387	T_A			0	0	0	0	0	0	0	0	0	0	0	0	0	0	0	1	0	0	0
SNP_55	1845	C_T			0	0	0	0	0	0	0	0	0	0	0	0	0	0	1	0	0	0	0
SNP_7	731	C_T	244	T_I	0	0	0	0	0	0	0	0	0	0	0	0	1	0	0	0	0	0	0
SNP_2	282	C_T			0	0	0	0	0	0	0	0	0	0	0	1	0	0	0	0	0	0	0
SNP_3	360	G_A			0	0	0	0	0	0	0	0	0	1	0	0	0	0	0	0	0	0	0
SNP_45	1549	C_A			0	0	0	0	0	0	1	0	0	0	0	0	0	1	0	0	0	1	0
SNP_30	1362	A_G			0	0	0	0	0	1	0	0	0	0	0	0	0	0	0	0	0	0	0
SNP_6	528	T_C			0	0	0	0	0	1	0	0	1	0	0	0	0	0	0	0	0	0	0
SNP_10	885	C_T			0	0	0	0	0	1	0	0	1	0	0	0	0	0	0	0	0	0	0
SNP_11	888	T_A			0	0	0	0	0	1	0	0	1	0	0	0	0	0	0	0	0	0	0
SNP_13	939	A_T			0	0	0	0	0	1	0	0	1	0	0	0	0	0	0	0	0	0	0
SNP_14	946	T_C			0	0	0	0	0	1	0	0	1	0	0	0	0	0	0	0	0	0	0
SNP_15	948	A_G			0	0	0	0	0	1	0	0	1	0	0	0	0	0	0	0	0	0	0
SNP_16	960	C_A			0	0	0	0	0	1	0	0	1	0	0	0	0	0	0	0	0	0	0
SNP_60	2295	T_C			0	0	0	0	0	1	0	0	1	0	0	0	0	0	0	0	0	0	0
SNP_61	2298	G_A			0	0	0	0	0	1	0	0	1	0	0	0	0	0	0	0	0	0	0
SNP_62	2304	G_T	768	R_S	0	0	0	0	0	1	0	0	1	0	0	0	0	0	0	0	0	0	0
SNP_63	2307	C_T			0	0	0	0	0	1	0	0	1	0	0	0	0	0	0	0	0	0	0
SNP_64	2316	G_A			0	0	0	0	0	1	0	0	1	0	0	0	0	0	0	0	0	0	0
SNP_66	2346	T_C			0	0	0	0	0	1	0	0	1	0	0	0	0	0	0	0	0	0	0
SNP_67	2364	G_A	789	T_A	0	0	0	0	0	1	0	0	1	0	0	0	0	0	0	0	0	0	0
SNP_68	2365	A_G	789	T_A	0	0	0	0	0	1	0	0	1	0	0	0	0	0	0	0	0	0	0
SNP_69	2382	T_G			0	0	0	0	0	1	0	0	1	0	0	0	0	0	0	0	0	0	0
SNP_70	2391	T_A			0	0	0	0	0	1	0	0	1	0	0	0	0	0	0	0	0	0	0
SNP_71	2394	C_T			0	0	0	0	0	1	0	0	1	0	0	0	0	0	0	0	0	0	0
SNP_72	2397	A_C			0	0	0	0	0	1	0	0	1	0	0	0	0	0	0	0	0	0	0
SNP_74	2421	G_A			0	0	0	0	0	1	0	0	1	0	0	0	0	0	0	0	0	0	0
SNP_79	2433	T_A	811	A_S	0	0	0	0	0	1	0	0	1	0	0	0	0	0	0	0	0	0	0
SNP_80	2470	T_C			0	0	0	0	0	1	0	0	1	0	0	0	0	0	0	0	0	0	0
SNP_29	1341	C_T			0	0	0	0	1	0	0	0	0	0	0	0	0	0	0	0	0	0	1
SNP_99	2762	A_C	921	D_A	0	0	0	1	0	0	0	0	0	0	0	0	0	0	0	0	0	0	0
SNP_89	2663	G_A			0	0	1	0	0	0	0	0	0	0	0	0	0	0	0	0	0	0	0
SNP_65	2334	C_T			0	1	0	0	0	0	0	0	0	0	0	0	0	0	0	0	0	0	0
SNP_12	897	G_A			0	1	1	0	0	0	0	0	0	0	1	0	0	0	0	0	1	0	0
SNP_17	999	A_C			0	1	1	1	0	1	1	1	1	0	1	0	0	0	0	0	0	1	0
SNP_35	1464	T_G			1	1	1	0	0	0	1	1	0	1	1	1	1	1	1	1	1	1	0
SNP_85	2643	C_T			1	1	1	0	0	1	1	1	1	1	1	1	1	1	1	1	1	1	0
SNP_86	2646	T_G			1	1	1	0	0	1	1	1	1	1	1	1	1	1	1	1	1	1	0
SNP_87	2652	T_C			1	1	1	0	0	1	1	1	1	1	1	1	1	1	1	1	1	1	0
SNP_88	2654	A_G	885	K_R	1	1	1	0	0	1	1	1	1	1	1	1	1	1	1	1	1	1	0
SNP_90	2664	G_T	888	G_D	1	1	1	0	0	1	1	1	1	1	1	1	1	1	1	1	1	1	0
SNP_91	2676	T_C			1	1	1	0	0	1	1	1	1	1	1	1	1	1	1	1	1	1	0
SNP_92	2706	T_C			1	1	1	0	0	1	1	1	1	1	1	1	1	1	1	1	1	1	0
SNP_93	2712	C_T			1	1	1	0	0	1	1	1	1	1	1	1	1	1	1	1	1	1	0
SNP_94	2715	C_T			1	1	1	0	0	1	1	1	1	1	1	1	1	1	1	1	1	1	0
SNP_95	2733	T_C	912	K_R	1	1	1	0	0	1	1	1	1	1	1	1	1	1	1	1	1	1	0
SNP_96	2735	A_G	912	K_R	1	1	1	0	0	1	1	1	1	1	1	1	1	1	1	1	1	1	0
SNP_97	2736	A_G	912	K_R	1	1	1	0	0	1	1	1	1	1	1	1	1	1	1	1	1	1	0
SNP_98	2759	A_G	920	D_G	1	1	1	0	0	1	1	1	1	1	1	1	1	1	1	1	1	1	0
SNP_100	2764	C_A	922	L_I	1	1	1	0	0	1	1	1	1	1	1	1	1	1	1	1	1	1	0
SNP_101	2775	T_C			1	1	1	0	0	1	1	1	1	1	1	1	1	1	1	1	1	1	0
SNP_103	2826	T_C			1	1	1	0	0	1	1	1	1	1	1	1	1	1	1	1	1	1	0
SNP_104	2835	A_G			1	1	1	0	0	1	1	1	1	1	1	1	1	1	1	1	1	1	0
SNP_105	2839	T_C	947	F_L	1	1	1	0	0	1	1	1	1	1	1	1	1	1	1	1	1	1	0
SNP_106	2844	A_G			1	1	1	0	0	1	1	1	1	1	1	1	1	1	1	1	1	1	0
SNP_107	2850	G_A			1	1	1	0	0	1	1	1	1	1	1	1	1	1	1	1	1	1	0
SNP_108	2862	C_T			1	1	1	0	0	1	1	1	1	1	1	1	1	1	1	1	1	1	0
SNP_109	2867	T_C	956	V_A	1	1	1	0	0	1	1	1	1	1	1	1	1	1	1	1	1	1	0
SNP_111	2884	C_A			1	1	1	0	0	1	1	1	1	1	1	1	1	1	1	1	1	1	0
SNP_112	2894	C_T			1	1	1	0	0	1	1	1	1	1	1	1	1	1	1	1	1	1	0
SNP_113	2896	A_G	965	S_L	1	1	1	0	0	1	1	1	1	1	1	1	1	1	1	1	1	1	0
SNP_114	2898	T_C	966	T_A	1	1	1	0	0	1	1	1	1	1	1	1	1	1	1	1	1	1	0
SNP_115	2904	G_A			1	1	1	0	0	1	1	1	1	1	1	1	1	1	1	1	1	1	0
SNP_116	2907	C_T			1	1	1	0	0	1	1	1	1	1	1	1	1	1	1	1	1	1	0
SNP_117	2913	C_T			1	1	1	0	0	1	1	1	1	1	1	1	1	1	1	1	1	1	0
SNP_118	2967	C_T			1	1	1	0	0	1	1	1	1	1	1	1	1	1	1	1	1	1	0
SNP_119	2970	C_T			1	1	1	0	0	1	1	1	1	1	1	1	1	1	1	1	1	1	0
SNP_120	2979	G_A			1	1	1	0	0	1	1	1	1	1	1	1	1	1	1	1	1	1	0
SNP_121	2989	T_G	997	S_A	1	1	1	0	0	1	1	1	1	1	1	1	1	1	1	1	1	1	0
SNP_122	2994	C_A			1	1	1	0	0	1	1	1	1	1	1	1	1	1	1	1	1	1	0
SNP_1	58	G_T	20	A_S	1	1	1	1	0	0	1	1	0	1	1	1	1	1	1	1	1	1	0
SNP_5	503	A_G	168	K_R	1	1	1	1	0	0	1	1	0	1	1	1	1	1	1	1	1	1	0
SNP_18	1071	C_T			1	1	1	1	0	0	1	1	0	1	1	1	1	1	1	1	1	1	0
SNP_57	2026	G_A	676	V_I	1	1	1	1	0	0	1	1	0	1	1	1	1	1	1	1	1	1	0
SNP_19	1101	A_G			1	1	1	1	0	1	1	1	1	1	1	1	1	1	1	1	1	1	0
SNP_20	1122	A_T			1	1	1	1	0	1	1	1	1	1	1	1	1	1	1	1	1	1	0
SNP_21	1170	T_G			1	1	1	1	0	1	1	1	1	1	1	1	1	1	1	1	1	1	0
SNP_22	1191	A_G			1	1	1	1	0	1	1	1	1	1	1	1	1	1	1	1	1	1	0
SNP_23	1200	T_G			1	1	1	1	0	1	1	1	1	1	1	1	1	1	1	1	1	1	0
SNP_24	1224	T_C			1	1	1	1	0	1	1	1	1	1	1	1	1	1	1	1	1	1	0
SNP_25	1242	G_A			1	1	1	1	0	1	1	1	1	1	1	1	1	1	1	1	1	1	0
SNP_26	1263	T_C			1	1	1	1	0	1	1	1	1	1	1	1	1	1	1	1	1	1	0
SNP_27	1278	T_C			1	1	1	1	0	1	1	1	1	1	1	1	1	1	1	1	1	1	0
SNP_28	1311	T_C			1	1	1	1	0	1	1	1	1	1	1	1	1	1	1	1	1	1	0
SNP_32	1428	T_C			1	1	1	1	0	1	1	1	1	1	1	1	1	1	1	1	1	1	0
SNP_34	1445	T_C	482	M_T	1	1	1	1	0	1	1	1	1	1	1	1	1	1	1	1	1	1	0
SNP_36	1465	A_G	489	S_G	1	1	1	1	0	1	1	1	1	1	1	1	1	1	1	1	1	1	0
SNP_38	1527	G_A			1	1	1	1	0	1	1	1	1	1	1	1	1	1	1	1	1	1	0
SNP_39	1533	G_A			1	1	1	1	0	1	1	1	1	1	1	1	1	1	1	1	1	1	0
SNP_40	1536	G_T			1	1	1	1	0	1	1	1	1	1	1	1	1	1	1	1	1	1	0
SNP_41	1542	A_G			1	1	1	1	0	1	1	1	1	1	1	1	1	1	1	1	1	1	0
SNP_42	1544	G_A	515	R_K	1	1	1	1	0	1	1	1	1	1	1	1	1	1	1	1	1	1	0
SNP_43	1547	G_A			1	1	1	1	0	1	1	1	1	1	1	1	1	1	1	1	1	1	0
SNP_44	1548	G_A	516	R_K	1	1	1	1	0	1	1	1	1	1	1	1	1	1	1	1	1	1	0
SNP_46	1551	A_G	517	P_T	1	1	1	1	0	1	1	1	1	1	1	1	1	1	1	1	1	1	0
SNP_47	1552	A_G			1	1	1	1	0	1	1	1	1	1	1	1	1	1	1	1	1	1	0
SNP_48	1554	A_T	518	K_D	1	1	1	1	0	1	1	1	1	1	1	1	1	1	1	1	1	1	0
SNP_49	1557	G_A			1	1	1	1	0	1	1	1	1	1	1	1	1	1	1	1	1	1	0
SNP_50	1564	C_A			1	1	1	1	0	1	1	1	1	1	1	1	1	1	1	1	1	1	0
SNP_51	1566	A_G	522	Q_K	1	1	1	1	0	1	1	1	1	1	1	1	1	1	1	1	1	1	0
SNP_52	1570	A_G	524	I_V	1	1	1	1	0	1	1	1	1	1	1	1	1	1	1	1	1	1	0
SNP_53	1578	T_C			1	1	1	1	0	1	1	1	1	1	1	1	1	1	1	1	1	1	0
SNP_54	1584	A_G			1	1	1	1	0	1	1	1	1	1	1	1	1	1	1	1	1	1	0
SNP_58	2064	C_T			1	1	1	1	0	1	1	1	1	1	1	1	1	1	1	1	1	1	0
SNP_59	2139	A_T			1	1	1	1	0	1	1	1	1	1	1	1	1	1	1	1	1	1	0
SNP_83	2622	A_G			1	1	1	1	0	1	1	1	1	1	1	1	1	1	1	1	1	1	0
SNP_84	2631	A_T			1	1	1	1	0	1	1	1	1	1	1	1	1	1	1	1	1	1	0
SNP_33	1431	A_G			1	1	1	1	0	1	1	1	1	1	1	1	1	1	1	1	1	1	1
SNP_37	1488	G_A			1	1	1	1	0	1	1	1	1	1	1	1	1	1	1	1	1	1	1
SNP_81	2493	C_T			1	1	1	1	0	1	1	1	1	1	1	1	1	1	1	1	1	1	1
SNP_82	2595	A_T	865	E_D	1	1	1	1	0	1	1	1	1	1	1	1	1	1	1	1	1	1	1
SNP_110	2883	A_G			1	1	1	1	0	1	1	1	1	1	1	1	1	1	1	1	1	1	1
					77	80	80	44	1	96	79	78	95	78	79	78	78	78	78	78	78	84	12

## Sheet: SNPs HlyA-CNF1
Genome	CNF	CNF1 SNP_Profile	hlyA	HlyA_SNP	Clade	CNF_cluster
ESC_FA9944AA_AS	1	SNP_P1	1	HlyA_SNP_P1	Clade A	Other
ESC_FA9948AA_AS	1	SNP_P1	1	HlyA_SNP_P1	Clade A	Other
ESC_FA9963AA_AS	1	SNP_P1	1	HlyA_SNP_P1	Clade A	Other
ESC_MA2350AA_AS	1	SNP_P1	1	HlyA_SNP_P1	Clade A	Other
ESC_MA2809AA_AS	1	SNP_P1	1	HlyA_SNP_P1	Clade A	Other	Red	Pcnf1_P1/PhlyA_P1
ESC_NA7868AA_AS	1	SNP_P1	1	HlyA_SNP_P1	Clade A	Other	Blue	Other profil combinations
ESC_NA7873AA_AS	1	SNP_P1	1	HlyA_SNP_P1	Clade A	Other
ESC_NA7880AA_AS	1	SNP_P1	1	HlyA_SNP_P1	Clade A	Other
ESC_NA7889AA_AS	1	SNP_P1	1	HlyA_SNP_P1	Clade A	Other
ESC_NA7994AA_AS	1	SNP_P1	1	HlyA_SNP_P1	Clade A	Other
ESC_NA8139AA_AS	1	SNP_P1	1	HlyA_SNP_P1	Clade A	Other
ESC_NA8240AA_AS	1	SNP_P1	1	HlyA_SNP_P1	Clade A	Other
ESC_OA0227AA_AS	1	SNP_P1	1	HlyA_SNP_P1	Clade A	Other
ESC_PA1094AA_AS	1	SNP_P1	1	HlyA_SNP_P1	Clade A	Other
ESC_PA1127AA_AS	1	SNP_P1	1	HlyA_SNP_P1	Clade A	Other
ESC_PA1131AA_AS	1	SNP_P1	1	HlyA_SNP_P1	Clade A	Other
ESC_PA2144AA_AS	1	SNP_P1	1	HlyA_SNP_P1	Clade A	Other
ESC_RA0191AA_AS	1	SNP_P1	1	HlyA_SNP_P1	Clade A	Other
ESC_RA0234AA_AS	1	SNP_P1	1	HlyA_SNP_P1	Clade A	Other
ESC_RA0428AA_AS	1	SNP_P1	1	HlyA_SNP_P1	Clade A	Other
ESC_RA4563AA_AS	1	SNP_P1	1	HlyA_SNP_P1	Clade A	Other
ESC_TA1964AA_AS	1	SNP_P1	1	HlyA_SNP_P1	Clade A	Other
ESC_TA7235AA_AS	1	SNP_P1	1	HlyA_SNP_P1	Clade A	Other
ESC_TA7248AA_AS	1	SNP_P1	1	HlyA_SNP_P1	Clade A	Other
ESC_TA8124AA_AS	1	SNP_P1	1	HlyA_SNP_P1	Clade A	Other
ESC_VA3944AA_AS	1	SNP_P1	1	HlyA_SNP_P1	Clade A	Other
ESC_AA7882AA_AS	1	SNP_P1	1	HlyA_SNP_P1	Clade B	Other
ESC_BA0780AA_AS	1	SNP_P1	1	HlyA_SNP_P1	Clade B	Other
ESC_BA3120AA_AS	1	SNP_P1	1	HlyA_SNP_P1	Clade B	Other
ESC_FA7790AA_AS	1	SNP_P1	1	HlyA_SNP_P1	Clade C1	C1.1
ESC_FA7800AA_AS	1	SNP_P1	1	HlyA_SNP_P1	Clade C1	C1.1
ESC_FA7811AA_AS	1	SNP_P1	1	HlyA_SNP_P1	Clade C1	C1.1
ESC_FA7813AA_AS	1	SNP_P1	1	HlyA_SNP_P1	Clade C1	C1.1
ESC_FA7855AA_AS	1	SNP_P1	1	HlyA_SNP_P1	Clade C1	C1.1
ESC_FA7915AA_AS	1	SNP_P1	1	HlyA_SNP_P1	Clade C1	C1.1
ESC_FA9888AA_AS	1	SNP_P1	1	HlyA_SNP_P1	Clade C1	C1.1
ESC_FA9939AA_AS	1	SNP_P1	1	HlyA_SNP_P1	Clade C1	C1.1
ESC_FA9940AA_AS	1	SNP_P1	1	HlyA_SNP_P1	Clade C1	C1.1
ESC_FA9950AA_AS	1	SNP_P1	1	HlyA_SNP_P1	Clade C1	C1.1
ESC_FA9956AA_AS	1	SNP_P1	1	HlyA_SNP_P1	Clade C1	C1.1
ESC_FA9965AA_AS	1	SNP_P1	1	HlyA_SNP_P1	Clade C1	C1.1
ESC_FA9966AA_AS	1	SNP_P1	1	HlyA_SNP_P1	Clade C1	C1.1
ESC_FA9971AA_AS	1	SNP_P1	1	HlyA_SNP_P1	Clade C1	C1.1
ESC_FA9980AA_AS	1	SNP_P1	1	HlyA_SNP_P1	Clade C1	C1.1
ESC_FA9983AA_AS	1	SNP_P1	1	HlyA_SNP_P1	Clade C1	C1.1
ESC_GA0011AA_AS	1	SNP_P1	1	HlyA_SNP_P1	Clade C1	C1.1
ESC_GA0012AA_AS	1	SNP_P1	1	HlyA_SNP_P1	Clade C1	C1.1
ESC_GA0020AA_AS	1	SNP_P1	1	HlyA_SNP_P1	Clade C1	C1.1
ESC_GA0021AA_AS	1	SNP_P1	1	HlyA_SNP_P1	Clade C1	C1.1
ESC_GA3984AA_AS	1	SNP_P1	1	HlyA_SNP_P1	Clade C1	C1.1
ESC_GA4971AA_AS	1	SNP_P1	1	HlyA_SNP_P1	Clade C1	C1.1
ESC_HA4343AA_AS	1	SNP_P1	1	HlyA_SNP_P1	Clade C1	C1.1
ESC_HA9830AA_AS	1	SNP_P1	1	HlyA_SNP_P1	Clade C1	C1.1
ESC_IA2424AA_AS	1	SNP_P1	1	HlyA_SNP_P1	Clade C1	C1.1
ESC_IA2475AA_AS	1	SNP_P1	1	HlyA_SNP_P1	Clade C1	C1.1
ESC_IA4370AA_AS	1	SNP_P1	1	HlyA_SNP_P1	Clade C1	C1.1
ESC_IA4797AA_AS	1	SNP_P1	1	HlyA_SNP_P1	Clade C1	C1.1
ESC_IA4939AA_AS	1	SNP_P1	1	HlyA_SNP_P1	Clade C1	C1.1
ESC_IA5688AA_AS	1	SNP_P1	1	HlyA_SNP_P1	Clade C1	C1.1
ESC_IA7095AA_AS	1	SNP_P1	1	HlyA_SNP_P1	Clade C1	C1.1
ESC_IA9491AA_AS	1	SNP_P1	1	HlyA_SNP_P1	Clade C1	C1.1
ESC_JA1122AA_AS	1	SNP_P1	1	HlyA_SNP_P1	Clade C1	C1.1
ESC_LA0665AA_AS	1	SNP_P1	1	HlyA_SNP_P1	Clade C1	C1.1
ESC_LA2585AA_AS	1	SNP_P1	1	HlyA_SNP_P1	Clade C1	C1.1
ESC_LA2586AA_AS	1	SNP_P1	1	HlyA_SNP_P1	Clade C1	C1.1
ESC_LA2617AA_AS	1	SNP_P1	1	HlyA_SNP_P1	Clade C1	C1.1
ESC_LA2628AA_AS	1	SNP_P1	1	HlyA_SNP_P1	Clade C1	C1.1
ESC_LA2650AA_AS	1	SNP_P1	1	HlyA_SNP_P1	Clade C1	C1.1
ESC_LA2729AA_AS	1	SNP_P1	1	HlyA_SNP_P1	Clade C1	C1.1
ESC_LA2739AA_AS	1	SNP_P1	1	HlyA_SNP_P1	Clade C1	C1.1
ESC_LA2757AA_AS	1	SNP_P1	1	HlyA_SNP_P1	Clade C1	C1.1
ESC_LA2763AA_AS	1	SNP_P1	1	HlyA_SNP_P1	Clade C1	C1.1
ESC_LA2765AA_AS	1	SNP_P1	1	HlyA_SNP_P1	Clade C1	C1.1
ESC_LA2767AA_AS	1	SNP_P1	1	HlyA_SNP_P1	Clade C1	C1.1
ESC_LA2790AA_AS	1	SNP_P1	1	HlyA_SNP_P1	Clade C1	C1.1
ESC_LA2813AA_AS	1	SNP_P1	1	HlyA_SNP_P1	Clade C1	C1.1
ESC_LA2853AA_AS	1	SNP_P1	1	HlyA_SNP_P1	Clade C1	C1.1
ESC_LA2895AA_AS	1	SNP_P1	1	HlyA_SNP_P1	Clade C1	C1.1
ESC_LA2913AA_AS	1	SNP_P1	1	HlyA_SNP_P1	Clade C1	C1.1
ESC_LA2915AA_AS	1	SNP_P1	1	HlyA_SNP_P1	Clade C1	C1.1
ESC_LA2936AA_AS	1	SNP_P1	1	HlyA_SNP_P1	Clade C1	C1.1
ESC_LA2947AA_AS	1	SNP_P1	1	HlyA_SNP_P1	Clade C1	C1.1
ESC_LA2988AA_AS	1	SNP_P1	1	HlyA_SNP_P1	Clade C1	C1.1
ESC_LA2990AA_AS	1	SNP_P1	1	HlyA_SNP_P1	Clade C1	C1.1
ESC_MA2712AA_AS	1	SNP_P1	1	HlyA_SNP_P1	Clade C1	C1.1
ESC_MA2753AA_AS	1	SNP_P1	1	HlyA_SNP_P1	Clade C1	C1.1
ESC_MA2781AA_AS	1	SNP_P1	1	HlyA_SNP_P1	Clade C1	C1.1
ESC_MA2813AA_AS	1	SNP_P1	1	HlyA_SNP_P1	Clade C1	C1.1
ESC_MA3644AA_AS	1	SNP_P1	1	HlyA_SNP_P1	Clade C1	C1.1
ESC_MA3651AA_AS	1	SNP_P1	1	HlyA_SNP_P1	Clade C1	C1.1
ESC_MA3675AA_AS	1	SNP_P1	1	HlyA_SNP_P1	Clade C1	C1.1
ESC_MA3770AA_AS	1	SNP_P1	1	HlyA_SNP_P1	Clade C1	C1.1
ESC_NA7725AA_AS	1	SNP_P1	1	HlyA_SNP_P1	Clade C1	C1.1
ESC_NA7797AA_AS	1	SNP_P1	1	HlyA_SNP_P1	Clade C1	C1.1
ESC_NA7886AA_AS	1	SNP_P1	1	HlyA_SNP_P1	Clade C1	C1.1
ESC_NA7914AA_AS	1	SNP_P1	1	HlyA_SNP_P1	Clade C1	C1.1
ESC_NA8067AA_AS	1	SNP_P1	1	HlyA_SNP_P1	Clade C1	C1.1
ESC_NA8077AA_AS	1	SNP_P1	1	HlyA_SNP_P1	Clade C1	C1.1
ESC_NA8104AA_AS	1	SNP_P1	1	HlyA_SNP_P1	Clade C1	C1.1
ESC_NA8155AA_AS	1	SNP_P1	1	HlyA_SNP_P1	Clade C1	C1.1
ESC_PA1088AA_AS	1	SNP_P1	1	HlyA_SNP_P1	Clade C1	C1.1
ESC_PA1107AA_AS	1	SNP_P1	1	HlyA_SNP_P1	Clade C1	C1.1
ESC_PA1109AA_AS	1	SNP_P1	1	HlyA_SNP_P1	Clade C1	C1.1
ESC_PA1121AA_AS	1	SNP_P1	1	HlyA_SNP_P1	Clade C1	C1.1
ESC_PA1665AA_AS	1	SNP_P1	1	HlyA_SNP_P1	Clade C1	C1.1
ESC_PA9104AA_AS	1	SNP_P1	1	HlyA_SNP_P1	Clade C1	C1.1
ESC_RA0130AA_AS	1	SNP_P1	1	HlyA_SNP_P1	Clade C1	C1.1
ESC_RA0262AA_AS	1	SNP_P1	1	HlyA_SNP_P1	Clade C1	C1.1
ESC_RA0389AA_AS	1	SNP_P1	1	HlyA_SNP_P1	Clade C1	C1.1
ESC_RA0474AA_AS	1	SNP_P1	1	HlyA_SNP_P1	Clade C1	C1.1
ESC_RA0488AA_AS	1	SNP_P1	1	HlyA_SNP_P1	Clade C1	C1.1
ESC_RA0517AA_AS	1	SNP_P1	1	HlyA_SNP_P1	Clade C1	C1.1
ESC_RA3149AA_AS	1	SNP_P1	1	HlyA_SNP_P1	Clade C1	C1.1
ESC_RA3412AA_AS	1	SNP_P1	1	HlyA_SNP_P1	Clade C1	C1.1
ESC_SA8062AA_AS	1	SNP_P1	1	HlyA_SNP_P1	Clade C1	C1.1
ESC_TA1436AA_AS	1	SNP_P1	1	HlyA_SNP_P1	Clade C1	C1.1
ESC_TA1929AA_AS	1	SNP_P1	1	HlyA_SNP_P1	Clade C1	Other
ESC_TA7146AA_AS	1	SNP_P1	1	HlyA_SNP_P1	Clade C1	C1.1
ESC_TA7237AA_AS	1	SNP_P1	1	HlyA_SNP_P1	Clade C1	C1.1
ESC_TA7242AA_AS	1	SNP_P1	1	HlyA_SNP_P1	Clade C1	C1.1
ESC_TA7247AA_AS	1	SNP_P1	1	HlyA_SNP_P1	Clade C1	C1.1
ESC_UA6805AA_AS	1	SNP_P1	1	HlyA_SNP_P1	Clade C1	C1.1
ESC_VA3939AA_AS	1	SNP_P1	1	HlyA_SNP_P1	Clade C1	C1.1
ESC_AA8247AA_AS	1	SNP_P1	1	HlyA_SNP_P1	Clade C2	C2.1
ESC_AA9051AA_AS	1	SNP_P1	1	HlyA_SNP_P1	Clade C2	Other
ESC_AA9889AA_AS	1	SNP_P1	1	HlyA_SNP_P1	Clade C2	C2.1
ESC_BA0468AA_AS	1	SNP_P1	1	HlyA_SNP_P1	Clade C2	C2.1
ESC_BA1154AA_AS	1	SNP_P1	1	HlyA_SNP_P1	Clade C2	Other
ESC_BA1226AA_AS	1	SNP_P1	1	HlyA_SNP_P1	Clade C2	Other
ESC_BA1610AA_AS	1	SNP_P1	1	HlyA_SNP_P1	Clade C2	C2.1
ESC_BA2345AA_AS	1	SNP_P1	1	HlyA_SNP_P1	Clade C2	C2.1
ESC_BA2996AA_AS	1	SNP_P1	1	HlyA_SNP_P1	Clade C2	C2.1
ESC_BA3399AA_AS	1	SNP_P1	1	HlyA_SNP_P1	Clade C2	C2.1
ESC_BA4653AA_AS	1	SNP_P1	1	HlyA_SNP_P1	Clade C2	C2.1
ESC_BA4718AA_AS	1	SNP_P1	1	HlyA_SNP_P1	Clade C2	C2.1
ESC_BA4737AA_AS	1	SNP_P1	1	HlyA_SNP_P1	Clade C2	C2.1
ESC_BA4825AA_AS	1	SNP_P1	1	HlyA_SNP_P1	Clade C2	Other
ESC_BA6425AA_AS	1	SNP_P1	1	HlyA_SNP_P1	Clade C2	Other
ESC_BA6995AA_AS	1	SNP_P1	1	HlyA_SNP_P1	Clade C2	C2.1
ESC_BA7145AA_AS	1	SNP_P1	1	HlyA_SNP_P1	Clade C2	C2.1
ESC_BA8978AA_AS	1	SNP_P1	1	HlyA_SNP_P1	Clade C2	C2.1
ESC_BA9698AA_AS	1	SNP_P1	1	HlyA_SNP_P1	Clade C2	C2.1
ESC_CA0000AA_AS	1	SNP_P1	1	HlyA_SNP_P1	Clade C2	Other
ESC_CA0304AA_AS	1	SNP_P1	1	HlyA_SNP_P1	Clade C2	C2.1
ESC_CA0728AA_AS	1	SNP_P1	1	HlyA_SNP_P1	Clade C2	Other
ESC_CA1482AA_AS	1	SNP_P1	1	HlyA_SNP_P1	Clade C2	Other
ESC_CA1973AA_AS	1	SNP_P1	1	HlyA_SNP_P1	Clade C2	Other
ESC_CA2265AA_AS	1	SNP_P1	1	HlyA_SNP_P1	Clade C2	C2.1
ESC_CA2655AA_AS	1	SNP_P1	1	HlyA_SNP_P1	Clade C2	C2.1
ESC_CA2816AA_AS	1	SNP_P1	1	HlyA_SNP_P1	Clade C2	C2.1
ESC_CA3120AA_AS	1	SNP_P1	1	HlyA_SNP_P1	Clade C2	Other
ESC_CA3477AA_AS	1	SNP_P1	1	HlyA_SNP_P1	Clade C2	C2.1
ESC_CA5913AA_AS	1	SNP_P1	1	HlyA_SNP_P1	Clade C2	C2.1
ESC_CA6242AA_AS	1	SNP_P1	1	HlyA_SNP_P1	Clade C2	C2.1
ESC_CA6269AA_AS	1	SNP_P1	1	HlyA_SNP_P1	Clade C2	Other
ESC_FA7054AA_AS	1	SNP_P1	1	HlyA_SNP_P1	Clade C2	C2.1
ESC_FA7830AA_AS	1	SNP_P1	1	HlyA_SNP_P1	Clade C2	Other
ESC_FA7842AA_AS	1	SNP_P1	1	HlyA_SNP_P1	Clade C2	Other
ESC_FA7843AA_AS	1	SNP_P1	1	HlyA_SNP_P1	Clade C2	Other
ESC_FA7846AA_AS	1	SNP_P1	1	HlyA_SNP_P1	Clade C2	Other
ESC_FA7847AA_AS	1	SNP_P1	1	HlyA_SNP_P1	Clade C2	Other
ESC_FA7853AA_AS	1	SNP_P1	1	HlyA_SNP_P1	Clade C2	Other
ESC_FA7870AA_AS	1	SNP_P1	1	HlyA_SNP_P1	Clade C2	Other
ESC_FA9665AA_AS	1	SNP_P1	1	HlyA_SNP_P1	Clade C2	C2.1
ESC_GA0073AA_AS	1	SNP_P1	1	HlyA_SNP_P1	Clade C2	C2.1
ESC_GA0083AA_AS	1	SNP_P1	1	HlyA_SNP_P1	Clade C2	Other
ESC_GA0084AA_AS	1	SNP_P1	1	HlyA_SNP_P1	Clade C2	C2.1
ESC_GA0085AA_AS	1	SNP_P1	1	HlyA_SNP_P1	Clade C2	C2.1
ESC_GA0091AA_AS	1	SNP_P1	1	HlyA_SNP_P1	Clade C2	C2.1
ESC_GA1864AA_AS	1	SNP_P1	1	HlyA_SNP_P1	Clade C2	C2.1
ESC_GA3954AA_AS	1	SNP_P1	1	HlyA_SNP_P1	Clade C2	C2.1
ESC_GA3957AA_AS	1	SNP_P1	1	HlyA_SNP_P1	Clade C2	C2.1
ESC_GA4967AA_AS	1	SNP_P1	1	HlyA_SNP_P1	Clade C2	C2.1
ESC_GA4986AA_AS	1	SNP_P1	1	HlyA_SNP_P1	Clade C2	C2.1
ESC_GA5032AA_AS	1	SNP_P1	1	HlyA_SNP_P1	Clade C2	C2.1
ESC_GA5050AA_AS	1	SNP_P1	1	HlyA_SNP_P1	Clade C2	Other
ESC_GA5147AA_AS	1	SNP_P1	1	HlyA_SNP_P1	Clade C2	Other
ESC_GA5258AA_AS	1	SNP_P1	1	HlyA_SNP_P1	Clade C2	C2.1
ESC_GA6723AA_AS	1	SNP_P1	1	HlyA_SNP_P1	Clade C2	C2.1
ESC_GA7594AA_AS	1	SNP_P1	1	HlyA_SNP_P1	Clade C2	C2.1
ESC_GA7666AA_AS	1	SNP_P1	1	HlyA_SNP_P1	Clade C2	C2.1
ESC_GA8776AA_AS	1	SNP_P1	1	HlyA_SNP_P1	Clade C2	C2.1
ESC_GA8935AA_AS	1	SNP_P1	1	HlyA_SNP_P1	Clade C2	Other
ESC_GA9444AA_AS	1	SNP_P1	1	HlyA_SNP_P1	Clade C2	Other
ESC_HA0366AA_AS	1	SNP_P1	1	HlyA_SNP_P1	Clade C2	C2.1
ESC_HA1595AA_AS	1	SNP_P1	1	HlyA_SNP_P1	Clade C2	Other
ESC_HA1596AA_AS	1	SNP_P1	1	HlyA_SNP_P1	Clade C2	Other
ESC_HA1599AA_AS	1	SNP_P1	1	HlyA_SNP_P1	Clade C2	Other
ESC_HA1600AA_AS	1	SNP_P1	1	HlyA_SNP_P1	Clade C2	Other
ESC_HA1601AA_AS	1	SNP_P1	1	HlyA_SNP_P1	Clade C2	Other
ESC_HA1602AA_AS	1	SNP_P1	1	HlyA_SNP_P1	Clade C2	Other
ESC_HA1605AA_AS	1	SNP_P1	1	HlyA_SNP_P1	Clade C2	Other
ESC_HA3022AA_AS	1	SNP_P1	1	HlyA_SNP_P1	Clade C2	Other
ESC_HA3023AA_AS	1	SNP_P1	1	HlyA_SNP_P1	Clade C2	Other
ESC_HA3024AA_AS	1	SNP_P1	1	HlyA_SNP_P1	Clade C2	Other
ESC_HA3594AA_AS	1	SNP_P1	1	HlyA_SNP_P1	Clade C2	Other
ESC_HA4315AA_AS	1	SNP_P1	1	HlyA_SNP_P1	Clade C2	C2.1
ESC_HA4316AA_AS	1	SNP_P1	1	HlyA_SNP_P1	Clade C2	C2.1
ESC_HA4336AA_AS	1	SNP_P1	1	HlyA_SNP_P1	Clade C2	C2.1
ESC_HA4340AA_AS	1	SNP_P1	1	HlyA_SNP_P1	Clade C2	C2.1
ESC_HA4769AA_AS	1	SNP_P1	1	HlyA_SNP_P1	Clade C2	Other
ESC_HA4770AA_AS	1	SNP_P1	1	HlyA_SNP_P1	Clade C2	Other
ESC_HA5109AA_AS	1	SNP_P1	1	HlyA_SNP_P1	Clade C2	C2.1
ESC_HA5116AA_AS	1	SNP_P1	1	HlyA_SNP_P1	Clade C2	Other
ESC_HA5533AA_AS	1	SNP_P1	1	HlyA_SNP_P1	Clade C2	C2.1
ESC_HA5770AA_AS	1	SNP_P1	1	HlyA_SNP_P1	Clade C2	C2.1
ESC_HA5775AA_AS	1	SNP_P1	1	HlyA_SNP_P1	Clade C2	Other
ESC_HA5776AA_AS	1	SNP_P1	1	HlyA_SNP_P1	Clade C2	Other
ESC_HA5777AA_AS	1	SNP_P1	1	HlyA_SNP_P1	Clade C2	Other
ESC_HA5792AA_AS	1	SNP_P1	1	HlyA_SNP_P1	Clade C2	Other
ESC_HA5793AA_AS	1	SNP_P1	1	HlyA_SNP_P1	Clade C2	Other
ESC_HA5797AA_AS	1	SNP_P1	1	HlyA_SNP_P1	Clade C2	Other
ESC_HA5915AA_AS	1	SNP_P1	1	HlyA_SNP_P1	Clade C2	C2.1
ESC_HA5916AA_AS	1	SNP_P1	1	HlyA_SNP_P1	Clade C2	C2.1
ESC_HA5917AA_AS	1	SNP_P1	1	HlyA_SNP_P1	Clade C2	C2.1
ESC_HA5918AA_AS	1	SNP_P1	1	HlyA_SNP_P1	Clade C2	C2.1
ESC_HA5919AA_AS	1	SNP_P1	1	HlyA_SNP_P1	Clade C2	C2.1
ESC_HA6020AA_AS	1	SNP_P1	1	HlyA_SNP_P1	Clade C2	C2.1
ESC_HA6832AA_AS	1	SNP_P1	1	HlyA_SNP_P1	Clade C2	C2.1
ESC_HA6882AA_AS	1	SNP_P1	1	HlyA_SNP_P1	Clade C2	C2.1
ESC_HA6883AA_AS	1	SNP_P1	1	HlyA_SNP_P1	Clade C2	C2.1
ESC_HA6895AA_AS	1	SNP_P1	1	HlyA_SNP_P1	Clade C2	C2.1
ESC_HA6973AA_AS	1	SNP_P1	1	HlyA_SNP_P1	Clade C2	C2.1
ESC_HA7042AA_AS	1	SNP_P1	1	HlyA_SNP_P1	Clade C2	Other
ESC_HA7043AA_AS	1	SNP_P1	1	HlyA_SNP_P1	Clade C2	Other
ESC_HA7046AA_AS	1	SNP_P1	1	HlyA_SNP_P1	Clade C2	C2.1
ESC_HA7048AA_AS	1	SNP_P1	1	HlyA_SNP_P1	Clade C2	C2.1
ESC_HA7052AA_AS	1	SNP_P1	1	HlyA_SNP_P1	Clade C2	Other
ESC_HA7079AA_AS	1	SNP_P1	1	HlyA_SNP_P1	Clade C2	Other
ESC_HA7081AA_AS	1	SNP_P1	1	HlyA_SNP_P1	Clade C2	C2.1
ESC_HA7082AA_AS	1	SNP_P1	1	HlyA_SNP_P1	Clade C2	C2.1
ESC_HA7342AA_AS	1	SNP_P1	1	HlyA_SNP_P1	Clade C2	C2.1
ESC_HA7349AA_AS	1	SNP_P1	1	HlyA_SNP_P1	Clade C2	C2.1
ESC_HA8896AA_AS	1	SNP_P1	1	HlyA_SNP_P1	Clade C2	C2.1
ESC_HA9668AA_AS	1	SNP_P1	1	HlyA_SNP_P1	Clade C2	C2.1
ESC_HA9686AA_AS	1	SNP_P1	1	HlyA_SNP_P1	Clade C2	C2.1
ESC_HA9694AA_AS	1	SNP_P1	1	HlyA_SNP_P1	Clade C2	C2.1
ESC_HA9700AA_AS	1	SNP_P1	1	HlyA_SNP_P1	Clade C2	C2.1
ESC_HA9705AA_AS	1	SNP_P1	1	HlyA_SNP_P1	Clade C2	C2.1
ESC_HA9733AA_AS	1	SNP_P1	1	HlyA_SNP_P1	Clade C2	C2.1
ESC_HA9745AA_AS	1	SNP_P1	1	HlyA_SNP_P1	Clade C2	C2.1
ESC_HA9747AA_AS	1	SNP_P1	1	HlyA_SNP_P1	Clade C2	C2.1
ESC_HA9831AA_AS	1	SNP_P1	1	HlyA_SNP_P1	Clade C2	C2.1
ESC_HA9832AA_AS	1	SNP_P1	1	HlyA_SNP_P1	Clade C2	C2.1
ESC_IA2087AA_AS	1	SNP_P1	1	HlyA_SNP_P1	Clade C2	C2.1
ESC_IA2112AA_AS	1	SNP_P1	1	HlyA_SNP_P1	Clade C2	C2.1
ESC_IA2658AA_AS	1	SNP_P1	1	HlyA_SNP_P1	Clade C2	Other
ESC_IA2662AA_AS	1	SNP_P1	1	HlyA_SNP_P1	Clade C2	Other
ESC_IA2664AA_AS	1	SNP_P1	1	HlyA_SNP_P1	Clade C2	Other
ESC_IA2680AA_AS	1	SNP_P1	1	HlyA_SNP_P1	Clade C2	C2.1
ESC_IA5682AA_AS	1	SNP_P1	1	HlyA_SNP_P1	Clade C2	C2.1
ESC_IA6502AA_AS	1	SNP_P1	1	HlyA_SNP_P1	Clade C2	C2.1
ESC_IA7175AA_AS	1	SNP_P1	1	HlyA_SNP_P1	Clade C2	C2.1
ESC_IA7208AA_AS	1	SNP_P1	1	HlyA_SNP_P1	Clade C2	C2.1
ESC_IA7963AA_AS	1	SNP_P1	1	HlyA_SNP_P1	Clade C2	C2.1
ESC_IA8018AA_AS	1	SNP_P1	1	HlyA_SNP_P1	Clade C2	Other
ESC_IA8957AA_AS	1	SNP_P1	1	HlyA_SNP_P1	Clade C2	C2.1
ESC_IA8996AA_AS	1	SNP_P1	1	HlyA_SNP_P1	Clade C2	Other
ESC_IA9002AA_AS	1	SNP_P1	1	HlyA_SNP_P1	Clade C2	C2.1
ESC_IA9038AA_AS	1	SNP_P1	1	HlyA_SNP_P1	Clade C2	C2.1
ESC_IA9040AA_AS	1	SNP_P1	1	HlyA_SNP_P1	Clade C2	C2.1
ESC_IA9062AA_AS	1	SNP_P1	1	HlyA_SNP_P1	Clade C2	C2.1
ESC_IA9157AA_AS	1	SNP_P1	1	HlyA_SNP_P1	Clade C2	Other
ESC_IA9405AA_AS	1	SNP_P1	1	HlyA_SNP_P1	Clade C2	C2.1
ESC_IA9445AA_AS	1	SNP_P1	1	HlyA_SNP_P1	Clade C2	C2.1
ESC_IA9450AA_AS	1	SNP_P1	1	HlyA_SNP_P1	Clade C2	C2.1
ESC_IA9483AA_AS	1	SNP_P1	1	HlyA_SNP_P1	Clade C2	C2.1
ESC_IA9510AA_AS	1	SNP_P1	1	HlyA_SNP_P1	Clade C2	C2.1
ESC_IA9609AA_AS	1	SNP_P1	1	HlyA_SNP_P1	Clade C2	C2.1
ESC_IA9762AA_AS	1	SNP_P1	1	HlyA_SNP_P1	Clade C2	C2.1
ESC_IA9830AA_AS	1	SNP_P1	1	HlyA_SNP_P1	Clade C2	C2.1
ESC_IA9941AA_AS	1	SNP_P1	1	HlyA_SNP_P1	Clade C2	C2.1
ESC_JA0039AA_AS	1	SNP_P1	1	HlyA_SNP_P1	Clade C2	Other
ESC_JA0057AA_AS	1	SNP_P1	1	HlyA_SNP_P1	Clade C2	C2.1
ESC_JA0141AA_AS	1	SNP_P1	1	HlyA_SNP_P1	Clade C2	C2.1
ESC_JA0194AA_AS	1	SNP_P1	1	HlyA_SNP_P1	Clade C2	C2.1
ESC_JA0215AA_AS	1	SNP_P1	1	HlyA_SNP_P1	Clade C2	Other
ESC_JA0217AA_AS	1	SNP_P1	1	HlyA_SNP_P1	Clade C2	C2.1
ESC_JA0237AA_AS	1	SNP_P1	1	HlyA_SNP_P1	Clade C2	C2.1
ESC_JA0244AA_AS	1	SNP_P1	1	HlyA_SNP_P1	Clade C2	C2.1
ESC_JA0255AA_AS	1	SNP_P1	1	HlyA_SNP_P1	Clade C2	C2.1
ESC_JA0268AA_AS	1	SNP_P1	1	HlyA_SNP_P1	Clade C2	C2.1
ESC_JA0336AA_AS	1	SNP_P1	1	HlyA_SNP_P1	Clade C2	C2.1
ESC_JA0364AA_AS	1	SNP_P1	1	HlyA_SNP_P1	Clade C2	C2.1
ESC_JA0405AA_AS	1	SNP_P1	1	HlyA_SNP_P1	Clade C2	C2.1
ESC_JA0426AA_AS	1	SNP_P1	1	HlyA_SNP_P1	Clade C2	C2.1
ESC_JA0442AA_AS	1	SNP_P1	1	HlyA_SNP_P1	Clade C2	C2.1
ESC_JA0445AA_AS	1	SNP_P1	1	HlyA_SNP_P1	Clade C2	C2.1
ESC_JA0465AA_AS	1	SNP_P1	1	HlyA_SNP_P1	Clade C2	C2.1
ESC_JA0552AA_AS	1	SNP_P1	1	HlyA_SNP_P1	Clade C2	C2.1
ESC_JA0646AA_AS	1	SNP_P1	1	HlyA_SNP_P1	Clade C2	C2.1
ESC_JA0662AA_AS	1	SNP_P1	1	HlyA_SNP_P1	Clade C2	C2.1
ESC_JA0680AA_AS	1	SNP_P1	1	HlyA_SNP_P1	Clade C2	C2.1
ESC_JA0684AA_AS	1	SNP_P1	1	HlyA_SNP_P1	Clade C2	C2.1
ESC_JA0716AA_AS	1	SNP_P1	1	HlyA_SNP_P1	Clade C2	C2.1
ESC_JA0752AA_AS	1	SNP_P1	1	HlyA_SNP_P1	Clade C2	C2.1
ESC_JA0754AA_AS	1	SNP_P1	1	HlyA_SNP_P1	Clade C2	C2.1
ESC_JA0845AA_AS	1	SNP_P1	1	HlyA_SNP_P1	Clade C2	C2.1
ESC_JA0881AA_AS	1	SNP_P1	1	HlyA_SNP_P1	Clade C2	Other
ESC_JA0942AA_AS	1	SNP_P1	1	HlyA_SNP_P1	Clade C2	Other
ESC_JA0943AA_AS	1	SNP_P1	1	HlyA_SNP_P1	Clade C2	C2.1
ESC_JA0947AA_AS	1	SNP_P1	1	HlyA_SNP_P1	Clade C2	C2.1
ESC_JA1053AA_AS	1	SNP_P1	1	HlyA_SNP_P1	Clade C2	C2.1
ESC_JA4709AA_AS	1	SNP_P1	1	HlyA_SNP_P1	Clade C2	C2.1
ESC_JA5212AA_AS	1	SNP_P1	1	HlyA_SNP_P1	Clade C2	C2.1
ESC_JA5236AA_AS	1	SNP_P1	1	HlyA_SNP_P1	Clade C2	C2.1
ESC_KA6866AA_AS	1	SNP_P1	1	HlyA_SNP_P1	Clade C2	C2.1
ESC_LA0236AA_AS	1	SNP_P1	1	HlyA_SNP_P1	Clade C2	C2.1
ESC_LA0400AA_AS	1	SNP_P1	1	HlyA_SNP_P1	Clade C2	C2.1
ESC_LA0401AA_AS	1	SNP_P1	1	HlyA_SNP_P1	Clade C2	C2.1
ESC_LA0402AA_AS	1	SNP_P1	1	HlyA_SNP_P1	Clade C2	C2.1
ESC_LA1049AA_AS	1	SNP_P1	1	HlyA_SNP_P1	Clade C2	C2.1
ESC_LA1050AA_AS	1	SNP_P1	1	HlyA_SNP_P1	Clade C2	C2.1
ESC_LA1052AA_AS	1	SNP_P1	1	HlyA_SNP_P1	Clade C2	C2.1
ESC_LA1053AA_AS	1	SNP_P1	1	HlyA_SNP_P1	Clade C2	C2.1
ESC_LA1508AA_AS	1	SNP_P1	1	HlyA_SNP_P1	Clade C2	C2.1
ESC_LA2577AA_AS	1	SNP_P1	1	HlyA_SNP_P1	Clade C2	C2.1
ESC_LA2604AA_AS	1	SNP_P1	1	HlyA_SNP_P1	Clade C2	C2.1
ESC_LA2616AA_AS	1	SNP_P1	1	HlyA_SNP_P1	Clade C2	C2.1
ESC_LA2626AA_AS	1	SNP_P1	1	HlyA_SNP_P1	Clade C2	C2.1
ESC_LA2695AA_AS	1	SNP_P1	1	HlyA_SNP_P1	Clade C2	C2.1
ESC_LA2702AA_AS	1	SNP_P1	1	HlyA_SNP_P1	Clade C2	C2.1
ESC_LA2759AA_AS	1	SNP_P1	1	HlyA_SNP_P1	Clade C2	C2.1
ESC_LA2794AA_AS	1	SNP_P1	1	HlyA_SNP_P1	Clade C2	C2.1
ESC_LA2807AA_AS	1	SNP_P1	1	HlyA_SNP_P1	Clade C2	C2.1
ESC_LA2844AA_AS	1	SNP_P1	1	HlyA_SNP_P1	Clade C2	C2.1
ESC_LA2852AA_AS	1	SNP_P1	1	HlyA_SNP_P1	Clade C2	C2.1
ESC_LA2864AA_AS	1	SNP_P1	1	HlyA_SNP_P1	Clade C2	C2.1
ESC_LA2873AA_AS	1	SNP_P1	1	HlyA_SNP_P1	Clade C2	C2.1
ESC_LA2898AA_AS	1	SNP_P1	1	HlyA_SNP_P1	Clade C2	C2.1
ESC_LA2914AA_AS	1	SNP_P1	1	HlyA_SNP_P1	Clade C2	C2.1
ESC_LA2991AA_AS	1	SNP_P1	1	HlyA_SNP_P1	Clade C2	C2.1
ESC_LA3462AA_AS	1	SNP_P1	1	HlyA_SNP_P1	Clade C2	C2.1
ESC_MA0298AA_AS	1	SNP_P1	1	HlyA_SNP_P1	Clade C2	C2.1
ESC_MA0322AA_AS	1	SNP_P1	1	HlyA_SNP_P1	Clade C2	C2.1
ESC_MA0323AA_AS	1	SNP_P1	1	HlyA_SNP_P1	Clade C2	C2.1
ESC_MA2185AA_AS	1	SNP_P1	1	HlyA_SNP_P1	Clade C2	Other
ESC_MA2281AA_AS	1	SNP_P1	1	HlyA_SNP_P1	Clade C2	Other
ESC_MA2298AA_AS	1	SNP_P1	1	HlyA_SNP_P1	Clade C2	C2.1
ESC_MA2714AA_AS	1	SNP_P1	1	HlyA_SNP_P1	Clade C2	C2.1
ESC_MA2768AA_AS	1	SNP_P1	1	HlyA_SNP_P1	Clade C2	C2.1
ESC_MA2769AA_AS	1	SNP_P1	1	HlyA_SNP_P1	Clade C2	C2.1
ESC_MA2770AA_AS	1	SNP_P1	1	HlyA_SNP_P1	Clade C2	C2.1
ESC_MA2810AA_AS	1	SNP_P1	1	HlyA_SNP_P1	Clade C2	C2.1
ESC_MA2812AA_AS	1	SNP_P1	1	HlyA_SNP_P1	Clade C2	C2.1
ESC_MA2820AA_AS	1	SNP_P1	1	HlyA_SNP_P1	Clade C2	C2.1
ESC_MA2821AA_AS	1	SNP_P1	1	HlyA_SNP_P1	Clade C2	C2.1
ESC_MA2825AA_AS	1	SNP_P1	1	HlyA_SNP_P1	Clade C2	C2.1
ESC_MA2830AA_AS	1	SNP_P1	1	HlyA_SNP_P1	Clade C2	C2.1
ESC_MA2845AA_AS	1	SNP_P1	1	HlyA_SNP_P1	Clade C2	C2.1
ESC_MA3618AA_AS	1	SNP_P1	1	HlyA_SNP_P1	Clade C2	C2.1
ESC_MA3632AA_AS	1	SNP_P1	1	HlyA_SNP_P1	Clade C2	C2.1
ESC_MA3673AA_AS	1	SNP_P1	1	HlyA_SNP_P1	Clade C2	C2.1
ESC_MA3689AA_AS	1	SNP_P1	1	HlyA_SNP_P1	Clade C2	C2.1
ESC_MA3692AA_AS	1	SNP_P1	1	HlyA_SNP_P1	Clade C2	C2.1
ESC_MA3697AA_AS	1	SNP_P1	1	HlyA_SNP_P1	Clade C2	C2.1
ESC_MA3705AA_AS	1	SNP_P1	1	HlyA_SNP_P1	Clade C2	C2.1
ESC_MA3756AA_AS	1	SNP_P1	1	HlyA_SNP_P1	Clade C2	C2.1
ESC_MA9887AA_AS	1	SNP_P1	1	HlyA_SNP_P1	Clade C2	C2.1
ESC_MA9922AA_AS	1	SNP_P1	1	HlyA_SNP_P1	Clade C2	C2.1
ESC_MA9936AA_AS	1	SNP_P1	1	HlyA_SNP_P1	Clade C2	C2.1
ESC_MA9950AA_AS	1	SNP_P1	1	HlyA_SNP_P1	Clade C2	C2.1
ESC_MA9951AA_AS	1	SNP_P1	1	HlyA_SNP_P1	Clade C2	C2.1
ESC_MA9961AA_AS	1	SNP_P1	1	HlyA_SNP_P1	Clade C2	C2.1
ESC_MA9964AA_AS	1	SNP_P1	1	HlyA_SNP_P1	Clade C2	Other
ESC_NA0094AA_AS	1	SNP_P1	1	HlyA_SNP_P1	Clade C2	Other
ESC_NA0099AA_AS	1	SNP_P1	1	HlyA_SNP_P1	Clade C2	Other
ESC_NA2942AA_AS	1	SNP_P1	1	HlyA_SNP_P1	Clade C2	C2.1
ESC_NA7792AA_AS	1	SNP_P1	1	HlyA_SNP_P1	Clade C2	Other
ESC_NA7799AA_AS	1	SNP_P1	1	HlyA_SNP_P1	Clade C2	Other
ESC_NA7803AA_AS	1	SNP_P1	1	HlyA_SNP_P1	Clade C2	C2.1
ESC_NA7811AA_AS	1	SNP_P1	1	HlyA_SNP_P1	Clade C2	C2.1
ESC_NA7827AA_AS	1	SNP_P1	1	HlyA_SNP_P1	Clade C2	Other
ESC_NA7828AA_AS	1	SNP_P1	1	HlyA_SNP_P1	Clade C2	C2.1
ESC_NA7840AA_AS	1	SNP_P1	1	HlyA_SNP_P1	Clade C2	Other
ESC_NA7841AA_AS	1	SNP_P1	1	HlyA_SNP_P1	Clade C2	C2.1
ESC_NA7865AA_AS	1	SNP_P1	1	HlyA_SNP_P1	Clade C2	C2.1
ESC_NA7916AA_AS	1	SNP_P1	1	HlyA_SNP_P1	Clade C2	C2.1
ESC_NA7923AA_AS	1	SNP_P1	1	HlyA_SNP_P1	Clade C2	C2.1
ESC_NA7925AA_AS	1	SNP_P1	1	HlyA_SNP_P1	Clade C2	C2.1
ESC_NA7929AA_AS	1	SNP_P1	1	HlyA_SNP_P1	Clade C2	C2.1
ESC_NA7930AA_AS	1	SNP_P1	1	HlyA_SNP_P1	Clade C2	C2.1
ESC_NA7934AA_AS	1	SNP_P1	1	HlyA_SNP_P1	Clade C2	Other
ESC_NA7954AA_AS	1	SNP_P1	1	HlyA_SNP_P1	Clade C2	C2.1
ESC_NA7958AA_AS	1	SNP_P1	1	HlyA_SNP_P1	Clade C2	C2.1
ESC_NA7979AA_AS	1	SNP_P1	1	HlyA_SNP_P1	Clade C2	C2.1
ESC_NA7990AA_AS	1	SNP_P1	1	HlyA_SNP_P1	Clade C2	C2.1
ESC_NA7999AA_AS	1	SNP_P1	1	HlyA_SNP_P1	Clade C2	C2.1
ESC_NA8022AA_AS	1	SNP_P1	1	HlyA_SNP_P1	Clade C2	C2.1
ESC_NA8038AA_AS	1	SNP_P1	1	HlyA_SNP_P1	Clade C2	C2.1
ESC_NA8055AA_AS	1	SNP_P1	1	HlyA_SNP_P1	Clade C2	C2.1
ESC_NA8085AA_AS	1	SNP_P1	1	HlyA_SNP_P1	Clade C2	C2.1
ESC_NA8091AA_AS	1	SNP_P1	1	HlyA_SNP_P1	Clade C2	C2.1
ESC_NA8094AA_AS	1	SNP_P1	1	HlyA_SNP_P1	Clade C2	C2.1
ESC_NA8107AA_AS	1	SNP_P1	1	HlyA_SNP_P1	Clade C2	C2.1
ESC_NA8116AA_AS	1	SNP_P1	1	HlyA_SNP_P1	Clade C2	C2.1
ESC_NA8130AA_AS	1	SNP_P1	1	HlyA_SNP_P1	Clade C2	C2.1
ESC_NA8145AA_AS	1	SNP_P1	1	HlyA_SNP_P1	Clade C2	C2.1
ESC_NA8154AA_AS	1	SNP_P1	1	HlyA_SNP_P1	Clade C2	Other
ESC_NA8200AA_AS	1	SNP_P1	1	HlyA_SNP_P1	Clade C2	C2.1
ESC_NA8204AA_AS	1	SNP_P1	1	HlyA_SNP_P1	Clade C2	Other
ESC_NA8207AA_AS	1	SNP_P1	1	HlyA_SNP_P1	Clade C2	C2.1
ESC_NA8263AA_AS	1	SNP_P1	1	HlyA_SNP_P1	Clade C2	C2.1
ESC_NA8274AA_AS	1	SNP_P1	1	HlyA_SNP_P1	Clade C2	C2.1
ESC_NA9144AA_AS	1	SNP_P1	1	HlyA_SNP_P1	Clade C2	C2.1
ESC_NA9145AA_AS	1	SNP_P1	1	HlyA_SNP_P1	Clade C2	C2.1
ESC_OA0026AA_AS	1	SNP_P1	1	HlyA_SNP_P1	Clade C2	C2.1
ESC_OA0027AA_AS	1	SNP_P1	1	HlyA_SNP_P1	Clade C2	C2.1
ESC_PA0545AA_AS	1	SNP_P1	1	HlyA_SNP_P1	Clade C2	C2.1
ESC_PA1075AA_AS	1	SNP_P1	1	HlyA_SNP_P1	Clade C2	Other
ESC_PA1080AA_AS	1	SNP_P1	1	HlyA_SNP_P1	Clade C2	Other
ESC_PA1090AA_AS	1	SNP_P1	1	HlyA_SNP_P1	Clade C2	C2.1
ESC_PA1104AA_AS	1	SNP_P1	1	HlyA_SNP_P1	Clade C2	C2.1
ESC_PA1122AA_AS	1	SNP_P1	1	HlyA_SNP_P1	Clade C2	C2.1
ESC_PA1140AA_AS	1	SNP_P1	1	HlyA_SNP_P1	Clade C2	C2.1
ESC_PA1683AA_AS	1	SNP_P1	1	HlyA_SNP_P1	Clade C2	C2.1
ESC_PA2139AA_AS	1	SNP_P1	1	HlyA_SNP_P1	Clade C2	C2.1
ESC_PA2142AA_AS	1	SNP_P1	1	HlyA_SNP_P1	Clade C2	C2.1
ESC_PA5673AA_AS	1	SNP_P1	1	HlyA_SNP_P1	Clade C2	C2.1
ESC_PA8453AA_AS	1	SNP_P1	1	HlyA_SNP_P1	Clade C2	C2.1
ESC_PA8455AA_AS	1	SNP_P1	1	HlyA_SNP_P1	Clade C2	C2.1
ESC_PA8457AA_AS	1	SNP_P1	1	HlyA_SNP_P1	Clade C2	C2.1
ESC_PA8458AA_AS	1	SNP_P1	1	HlyA_SNP_P1	Clade C2	C2.1
ESC_PA8459AA_AS	1	SNP_P1	1	HlyA_SNP_P1	Clade C2	C2.1
ESC_PA8461AA_AS	1	SNP_P1	1	HlyA_SNP_P1	Clade C2	C2.1
ESC_PA8462AA_AS	1	SNP_P1	1	HlyA_SNP_P1	Clade C2	C2.1
ESC_PA8464AA_AS	1	SNP_P1	1	HlyA_SNP_P1	Clade C2	C2.1
ESC_PA9480AA_AS	1	SNP_P1	1	HlyA_SNP_P1	Clade C2	C2.1
ESC_PA9481AA_AS	1	SNP_P1	1	HlyA_SNP_P1	Clade C2	C2.1
ESC_PA9482AA_AS	1	SNP_P1	1	HlyA_SNP_P1	Clade C2	C2.1
ESC_PA9483AA_AS	1	SNP_P1	1	HlyA_SNP_P1	Clade C2	C2.1
ESC_QA0005AA_AS	1	SNP_P1	1	HlyA_SNP_P1	Clade C2	C2.1
ESC_QA0088AA_AS	1	SNP_P1	1	HlyA_SNP_P1	Clade C2	C2.1
ESC_RA0187AA_AS	1	SNP_P1	1	HlyA_SNP_P1	Clade C2	C2.1
ESC_RA0190AA_AS	1	SNP_P1	1	HlyA_SNP_P1	Clade C2	C2.1
ESC_RA0216AA_AS	1	SNP_P1	1	HlyA_SNP_P1	Clade C2	C2.1
ESC_RA0228AA_AS	1	SNP_P1	1	HlyA_SNP_P1	Clade C2	C2.1
ESC_RA0269AA_AS	1	SNP_P1	1	HlyA_SNP_P1	Clade C2	C2.1
ESC_RA0379AA_AS	1	SNP_P1	1	HlyA_SNP_P1	Clade C2	C2.1
ESC_RA0391AA_AS	1	SNP_P1	1	HlyA_SNP_P1	Clade C2	C2.1
ESC_RA0412AA_AS	1	SNP_P1	1	HlyA_SNP_P1	Clade C2	C2.1
ESC_RA0424AA_AS	1	SNP_P1	1	HlyA_SNP_P1	Clade C2	C2.1
ESC_RA0447AA_AS	1	SNP_P1	1	HlyA_SNP_P1	Clade C2	C2.1
ESC_RA0455AA_AS	1	SNP_P1	1	HlyA_SNP_P1	Clade C2	C2.1
ESC_RA0463AA_AS	1	SNP_P1	1	HlyA_SNP_P1	Clade C2	C2.1
ESC_RA0466AA_AS	1	SNP_P1	1	HlyA_SNP_P1	Clade C2	C2.1
ESC_RA0471AA_AS	1	SNP_P1	1	HlyA_SNP_P1	Clade C2	Other
ESC_RA0473AA_AS	1	SNP_P1	1	HlyA_SNP_P1	Clade C2	C2.1
ESC_RA0489AA_AS	1	SNP_P1	1	HlyA_SNP_P1	Clade C2	C2.1
ESC_RA0490AA_AS	1	SNP_P1	1	HlyA_SNP_P1	Clade C2	C2.1
ESC_RA0512AA_AS	1	SNP_P1	1	HlyA_SNP_P1	Clade C2	C2.1
ESC_RA0519AA_AS	1	SNP_P1	1	HlyA_SNP_P1	Clade C2	C2.1
ESC_RA0520AA_AS	1	SNP_P1	1	HlyA_SNP_P1	Clade C2	C2.1
ESC_RA0526AA_AS	1	SNP_P1	1	HlyA_SNP_P1	Clade C2	C2.1
ESC_RA0586AA_AS	1	SNP_P1	1	HlyA_SNP_P1	Clade C2	C2.1
ESC_RA0595AA_AS	1	SNP_P1	1	HlyA_SNP_P1	Clade C2	C2.1
ESC_RA0602AA_AS	1	SNP_P1	1	HlyA_SNP_P1	Clade C2	C2.1
ESC_RA0603AA_AS	1	SNP_P1	1	HlyA_SNP_P1	Clade C2	C2.1
ESC_RA3422AA_AS	1	SNP_P1	1	HlyA_SNP_P1	Clade C2	C2.1
ESC_RA4452AA_AS	1	SNP_P1	1	HlyA_SNP_P1	Clade C2	Other
ESC_RA4812AA_AS	1	SNP_P1	1	HlyA_SNP_P1	Clade C2	C2.1
ESC_RA4816AA_AS	1	SNP_P1	1	HlyA_SNP_P1	Clade C2	C2.1
ESC_RA4831AA_AS	1	SNP_P1	1	HlyA_SNP_P1	Clade C2	C2.1
ESC_RA6515AA_AS	1	SNP_P1	1	HlyA_SNP_P1	Clade C2	C2.1
ESC_RA7336AA_AS	1	SNP_P1	1	HlyA_SNP_P1	Clade C2	C2.1
ESC_SA4022AA_AS	1	SNP_P1	1	HlyA_SNP_P1	Clade C2	C2.1
ESC_SA5801AA_AS	1	SNP_P1	1	HlyA_SNP_P1	Clade C2	C2.1
ESC_SA8003AA_AS	1	SNP_P1	1	HlyA_SNP_P1	Clade C2	C2.1
ESC_SA8012AA_AS	1	SNP_P1	1	HlyA_SNP_P1	Clade C2	C2.1
ESC_SA8024AA_AS	1	SNP_P1	1	HlyA_SNP_P1	Clade C2	C2.1
ESC_SA8028AA_AS	1	SNP_P1	1	HlyA_SNP_P1	Clade C2	C2.1
ESC_SA8036AA_AS	1	SNP_P1	1	HlyA_SNP_P1	Clade C2	Other
ESC_SA8066AA_AS	1	SNP_P1	1	HlyA_SNP_P1	Clade C2	C2.1
ESC_SA8074AA_AS	1	SNP_P1	1	HlyA_SNP_P1	Clade C2	C2.1
ESC_SA8077AA_AS	1	SNP_P1	1	HlyA_SNP_P1	Clade C2	C2.1
ESC_SA8082AA_AS	1	SNP_P1	1	HlyA_SNP_P1	Clade C2	C2.1
ESC_TA1439AA_AS	1	SNP_P1	1	HlyA_SNP_P1	Clade C2	C2.1
ESC_TA1780AA_AS	1	SNP_P1	1	HlyA_SNP_P1	Clade C2	C2.1
ESC_TA1867AA_AS	1	SNP_P1	1	HlyA_SNP_P1	Clade C2	C2.1
ESC_TA1872AA_AS	1	SNP_P1	1	HlyA_SNP_P1	Clade C2	C2.1
ESC_TA2189AA_AS	1	SNP_P1	1	HlyA_SNP_P1	Clade C2	C2.1
ESC_TA2253AA_AS	1	SNP_P1	1	HlyA_SNP_P1	Clade C2	C2.1
ESC_TA2361AA_AS	1	SNP_P1	1	HlyA_SNP_P1	Clade C2	C2.1
ESC_TA2375AA_AS	1	SNP_P1	1	HlyA_SNP_P1	Clade C2	C2.1
ESC_TA2849AA_AS	1	SNP_P1	1	HlyA_SNP_P1	Clade C2	C2.1
ESC_TA2852AA_AS	1	SNP_P1	1	HlyA_SNP_P1	Clade C2	C2.1
ESC_TA2864AA_AS	1	SNP_P1	1	HlyA_SNP_P1	Clade C2	Other
ESC_TA2874AA_AS	1	SNP_P1	1	HlyA_SNP_P1	Clade C2	C2.1
ESC_TA2875AA_AS	1	SNP_P1	1	HlyA_SNP_P1	Clade C2	Other
ESC_TA2880AA_AS	1	SNP_P1	1	HlyA_SNP_P1	Clade C2	C2.1
ESC_TA2881AA_AS	1	SNP_P1	1	HlyA_SNP_P1	Clade C2	Other
ESC_TA2887AA_AS	1	SNP_P1	1	HlyA_SNP_P1	Clade C2	Other
ESC_TA2892AA_AS	1	SNP_P1	1	HlyA_SNP_P1	Clade C2	C2.1
ESC_TA2893AA_AS	1	SNP_P1	1	HlyA_SNP_P1	Clade C2	Other
ESC_TA2894AA_AS	1	SNP_P1	1	HlyA_SNP_P1	Clade C2	C2.1
ESC_TA2895AA_AS	1	SNP_P1	1	HlyA_SNP_P1	Clade C2	C2.1
ESC_TA2924AA_AS	1	SNP_P1	1	HlyA_SNP_P1	Clade C2	C2.1
ESC_TA2925AA_AS	1	SNP_P1	1	HlyA_SNP_P1	Clade C2	C2.1
ESC_TA2936AA_AS	1	SNP_P1	1	HlyA_SNP_P1	Clade C2	C2.1
ESC_TA2939AA_AS	1	SNP_P1	1	HlyA_SNP_P1	Clade C2	C2.1
ESC_TA2944AA_AS	1	SNP_P1	1	HlyA_SNP_P1	Clade C2	Other
ESC_TA4569AA_AS	1	SNP_P1	1	HlyA_SNP_P1	Clade C2	C2.1
ESC_TA7115AA_AS	1	SNP_P1	1	HlyA_SNP_P1	Clade C2	Other
ESC_TA7126AA_AS	1	SNP_P1	1	HlyA_SNP_P1	Clade C2	C2.1
ESC_TA7177AA_AS	1	SNP_P1	1	HlyA_SNP_P1	Clade C2	C2.1
ESC_TA7182AA_AS	1	SNP_P1	1	HlyA_SNP_P1	Clade C2	C2.1
ESC_TA7186AA_AS	1	SNP_P1	1	HlyA_SNP_P1	Clade C2	C2.1
ESC_TA7198AA_AS	1	SNP_P1	1	HlyA_SNP_P1	Clade C2	C2.1
ESC_TA7199AA_AS	1	SNP_P1	1	HlyA_SNP_P1	Clade C2	Other
ESC_TA7200AA_AS	1	SNP_P1	1	HlyA_SNP_P1	Clade C2	Other
ESC_TA7208AA_AS	1	SNP_P1	1	HlyA_SNP_P1	Clade C2	C2.1
ESC_TA7210AA_AS	1	SNP_P1	1	HlyA_SNP_P1	Clade C2	C2.1
ESC_TA7213AA_AS	1	SNP_P1	1	HlyA_SNP_P1	Clade C2	C2.1
ESC_TA7224AA_AS	1	SNP_P1	1	HlyA_SNP_P1	Clade C2	C2.1
ESC_TA7230AA_AS	1	SNP_P1	1	HlyA_SNP_P1	Clade C2	C2.1
ESC_TA7250AA_AS	1	SNP_P1	1	HlyA_SNP_P1	Clade C2	Other
ESC_TA7252AA_AS	1	SNP_P1	1	HlyA_SNP_P1	Clade C2	C2.1
ESC_TA7255AA_AS	1	SNP_P1	1	HlyA_SNP_P1	Clade C2	C2.1
ESC_TA7264AA_AS	1	SNP_P1	1	HlyA_SNP_P1	Clade C2	C2.1
ESC_TA7267AA_AS	1	SNP_P1	1	HlyA_SNP_P1	Clade C2	C2.1
ESC_TA7274AA_AS	1	SNP_P1	1	HlyA_SNP_P1	Clade C2	Other
ESC_TA7284AA_AS	1	SNP_P1	1	HlyA_SNP_P1	Clade C2	C2.1
ESC_TA7289AA_AS	1	SNP_P1	1	HlyA_SNP_P1	Clade C2	C2.1
ESC_TA7290AA_AS	1	SNP_P1	1	HlyA_SNP_P1	Clade C2	C2.1
ESC_TA7291AA_AS	1	SNP_P1	1	HlyA_SNP_P1	Clade C2	C2.1
ESC_TA7297AA_AS	1	SNP_P1	1	HlyA_SNP_P1	Clade C2	C2.1
ESC_TA7587AA_AS	1	SNP_P1	1	HlyA_SNP_P1	Clade C2	Other
ESC_TA7590AA_AS	1	SNP_P1	1	HlyA_SNP_P1	Clade C2	C2.1
ESC_TA7623AA_AS	1	SNP_P1	1	HlyA_SNP_P1	Clade C2	C2.1
ESC_TA7674AA_AS	1	SNP_P1	1	HlyA_SNP_P1	Clade C2	C2.1
ESC_TA7681AA_AS	1	SNP_P1	1	HlyA_SNP_P1	Clade C2	C2.1
ESC_TA7704AA_AS	1	SNP_P1	1	HlyA_SNP_P1	Clade C2	C2.1
ESC_TA7713AA_AS	1	SNP_P1	1	HlyA_SNP_P1	Clade C2	C2.1
ESC_TA8674AA_AS	1	SNP_P1	1	HlyA_SNP_P1	Clade C2	Other
ESC_TA8681AA_AS	1	SNP_P1	1	HlyA_SNP_P1	Clade C2	C2.1
ESC_TA8697AA_AS	1	SNP_P1	1	HlyA_SNP_P1	Clade C2	C2.1
ESC_UA5879AA_AS	1	SNP_P1	1	HlyA_SNP_P1	Clade C2	C2.1
ESC_UA5888AA_AS	1	SNP_P1	1	HlyA_SNP_P1	Clade C2	C2.1
ESC_UA5923AA_AS	1	SNP_P1	1	HlyA_SNP_P1	Clade C2	C2.1
ESC_UA5935AA_AS	1	SNP_P1	1	HlyA_SNP_P1	Clade C2	C2.1
ESC_UA6143AA_AS	1	SNP_P1	1	HlyA_SNP_P1	Clade C2	C2.1
ESC_UA6146AA_AS	1	SNP_P1	1	HlyA_SNP_P1	Clade C2	C2.1
ESC_UA6150AA_AS	1	SNP_P1	1	HlyA_SNP_P1	Clade C2	C2.1
ESC_UA6363AA_AS	1	SNP_P1	1	HlyA_SNP_P1	Clade C2	C2.1
ESC_UA6365AA_AS	1	SNP_P1	1	HlyA_SNP_P1	Clade C2	C2.1
ESC_UA6415AA_AS	1	SNP_P1	1	HlyA_SNP_P1	Clade C2	C2.1
ESC_UA6491AA_AS	1	SNP_P1	1	HlyA_SNP_P1	Clade C2	C2.1
ESC_UA6618AA_AS	1	SNP_P1	1	HlyA_SNP_P1	Clade C2	C2.1
ESC_UA6685AA_AS	1	SNP_P1	1	HlyA_SNP_P1	Clade C2	C2.1
ESC_UA6693AA_AS	1	SNP_P1	1	HlyA_SNP_P1	Clade C2	C2.1
ESC_UA7281AA_AS	1	SNP_P1	1	HlyA_SNP_P1	Clade C2	C2.1
ESC_UA7325AA_AS	1	SNP_P1	1	HlyA_SNP_P1	Clade C2	C2.1
ESC_VA2411AA_AS	1	SNP_P1	1	HlyA_SNP_P1	Clade C2	C2.1
ESC_VA2988AA_AS	1	SNP_P1	1	HlyA_SNP_P1	Clade C2	Other
ESC_VA3847AA_AS	1	SNP_P1	1	HlyA_SNP_P1	Clade C2	C2.1
ESC_VA3852AA_AS	1	SNP_P1	1	HlyA_SNP_P1	Clade C2	C2.1
ESC_VA3859AA_AS	1	SNP_P1	1	HlyA_SNP_P1	Clade C2	C2.1
ESC_VA3876AA_AS	1	SNP_P1	1	HlyA_SNP_P1	Clade C2	C2.1
ESC_VA3889AA_AS	1	SNP_P1	1	HlyA_SNP_P1	Clade C2	C2.1
ESC_VA3890AA_AS	1	SNP_P1	1	HlyA_SNP_P1	Clade C2	C2.1
ESC_VA3891AA_AS	1	SNP_P1	1	HlyA_SNP_P1	Clade C2	C2.1
ESC_VA3920AA_AS	1	SNP_P1	1	HlyA_SNP_P1	Clade C2	C2.1
ESC_VA3921AA_AS	1	SNP_P1	1	HlyA_SNP_P1	Clade C2	C2.1
ESC_VA3922AA_AS	1	SNP_P1	1	HlyA_SNP_P1	Clade C2	C2.1
ESC_VA3962AA_AS	1	SNP_P1	1	HlyA_SNP_P1	Clade C2	C2.1
ESC_VA3963AA_AS	1	SNP_P1	1	HlyA_SNP_P1	Clade C2	C2.1
ESC_VA6446AA_AS	1	SNP_P1	1	HlyA_SNP_P1	Clade C2	C2.1
ESC_VA6534AA_AS	1	SNP_P1	1	HlyA_SNP_P1	Clade C2	C2.1
ESC_BA0609AA_AS	0	Non attribuable	1	HlyA_SNP_P1	Clade B	Other
ESC_HA4193AA_AS	0	Non attribuable	1	HlyA_SNP_P1	Clade B	Other
ESC_MA0238AA_AS	0	Non attribuable	1	HlyA_SNP_P1	Clade B	Other
ESC_MA0276AA_AS	0	Non attribuable	1	HlyA_SNP_P1	Clade B	Other
ESC_MA0278AA_AS	0	Non attribuable	1	HlyA_SNP_P1	Clade B	Other
ESC_MA0834AA_AS	0	Non attribuable	1	HlyA_SNP_P1	Clade B	Other
ESC_MA2742AA_AS	0	Non attribuable	1	HlyA_SNP_P1	Clade C1	C1.1
ESC_JA5143AA_AS	1	SNP_P15	1	HlyA_SNP_P1	Clade C1	C1.1
ESC_LA2584AA_AS	1	SNP_P16	1	HlyA_SNP_P1	Clade C1	C1.1
ESC_NA7932AA_AS	1	SNP_P1	1	INC	Clade C1	C1.1
ESC_TA1782AA_AS	1	SNP_P1	1	INC	Clade C1	Other
ESC_TA1783AA_AS	1	SNP_P1	1	INC	Clade C1	Other
ESC_TA7187AA_AS	1	SNP_P1	1	INC	Clade C1	C1.1
ESC_NA8232AA_AS	1	SNP_P1	0	NA	Clade C1	C1.1
ESC_HA4344AA_AS	1	Incomplete	1	HlyA_SNP_P1	Clade C2	Other
ESC_HA7335AA_AS	1	Incomplete	1	HlyA_SNP_P1	Clade C2	C2.1
ESC_HA7338AA_AS	1	Incomplete	1	HlyA_SNP_P1	Clade C2	C2.1
ESC_HA7339AA_AS	1	Incomplete	1	HlyA_SNP_P1	Clade C2	C2.1
ESC_HA8907AA_AS	1	Incomplete	1	HlyA_SNP_P1	Clade C2	C2.1
ESC_HA9824AA_AS	1	Incomplete	1	HlyA_SNP_P1	Clade C2	Other
ESC_IA2294AA_AS	1	Incomplete	1	HlyA_SNP_P1	Clade C2	C2.1
ESC_QA6983AA_AS	1	Incomplete	1	HlyA_SNP_P1	Clade C2	C2.1
ESC_SA7997AA_AS	1	Incomplete	1	HlyA_SNP_P1	Clade C2	C2.1
ESC_SA8046AA_AS	1	Incomplete	1	HlyA_SNP_P1	Clade C2	Other
ESC_SA8053AA_AS	1	Incomplete	1	HlyA_SNP_P1	Clade C2	C2.1
ESC_SA8075AA_AS	1	Incomplete	1	HlyA_SNP_P1	Clade C2	C2.1
ESC_TA2898AA_AS	1	Incomplete	1	HlyA_SNP_P1	Clade C2	Other
ESC_TA2915AA_AS	1	Incomplete	1	HlyA_SNP_P1	Clade C2	C2.1
ESC_TA2945AA_AS	1	Incomplete	1	HlyA_SNP_P1	Clade C2	C2.1
ESC_TA7137AA_AS	1	Incomplete	1	HlyA_SNP_P1	Clade C2	C2.1
ESC_TA7142AA_AS	1	Incomplete	1	HlyA_SNP_P1	Clade C2	C2.1
ESC_TA7165AA_AS	1	Incomplete	1	HlyA_SNP_P1	Clade C2	C2.1
ESC_TA7170AA_AS	1	Incomplete	1	HlyA_SNP_P1	Clade C2	C2.1
ESC_TA7201AA_AS	1	Incomplete	1	HlyA_SNP_P1	Clade C2	Other
ESC_TA7204AA_AS	1	Incomplete	1	HlyA_SNP_P1	Clade C2	C2.1
ESC_TA7236AA_AS	1	Incomplete	1	HlyA_SNP_P1	Clade C2	C2.1
ESC_TA7298AA_AS	1	Incomplete	1	HlyA_SNP_P1	Clade C2	C2.1
ESC_VA4050AA_AS	1	Incomplete	1	HlyA_SNP_P1	Clade C2	C2.1
ESC_TA7302AA_AS	0	Non attribuable	1	HlyA_SNP_P1	Clade C2	Other
ESC_BA5951AA_AS	1	SNP_P10	1	HlyA_SNP_P1	Clade C2	Other
ESC_TA1874AA_AS	1	SNP_P11	1	HlyA_SNP_P1	Clade C2	C2.1
ESC_VA3935AA_AS	1	SNP_P12	1	HlyA_SNP_P1	Clade C2	C2.1
ESC_VA3918AA_AS	1	SNP_P13	1	HlyA_SNP_P1	Clade C2	C2.1
ESC_MA3627AA_AS	1	SNP_P14	1	HlyA_SNP_P1	Clade C2	C2.1
ESC_RA4810AA_AS	1	SNP_P17	1	HlyA_SNP_P1	Clade C2	C2.1
ESC_RA0223AA_AS	1	SNP_P18	1	HlyA_SNP_P1	Clade C2	C2.1
ESC_RA0444AA_AS	1	SNP_P18	1	HlyA_SNP_P1	Clade C2	C2.1
ESC_HA4771AA_AS	1	SNP_P1	1	HlyA_SNP_P12	Clade C2	Other
ESC_RA0202AA_AS	1	SNP_P1	1	HlyA_SNP_P13	Clade C2	C2.1
ESC_RA3159AA_AS	1	SNP_P1	1	HlyA_SNP_P14	Clade C2	C2.1
ESC_TA7140AA_AS	1	SNP_P1	1	HlyA_SNP_P15	Clade C2	C2.1
ESC_TA7293AA_AS	1	SNP_P1	1	HlyA_SNP_P16	Clade C2	C2.1
ESC_FA7278AA_AS	1	SNP_P1	1	HlyA_SNP_P17	Clade C2	Other
ESC_RA2849AA_AS	1	SNP_P1	1	NA	Clade C2	C2.1
ESC_UA6404AA_AS	0	Non attribuable	1	HlyA_SNP_P3	Clade A	Other
ESC_BA9985AA_AS	1	SNP_P2	1	HlyA_SNP_P8	Clade A	Other
ESC_CA4021AA_AS	1	SNP_P2	1	HlyA_SNP_P8	Clade A	Other
ESC_NA9157AA_AS	1	SNP_P3	1	HlyA_SNP_P9	Clade A	Other
ESC_NA9160AA_AS	1	SNP_P3	1	HlyA_SNP_P9	Clade A	Other
ESC_CA3659AA_AS	1	SNP_P4	1	HlyA_SNP_P9	Clade A	Other
ESC_QA9640AA_AS	1	SNP_P5	1	HlyA_SNP_P9	Clade A	Other
ESC_FA7816AA_AS	0	Non attribuable	1	HlyA_SNP_P11	Clade B	Other
ESC_FA7826AA_AS	0	Non attribuable	1	HlyA_SNP_P11	Clade B	Other
ESC_NA7756AA_AS	0	Non attribuable	1	HlyA_SNP_P11	Clade B	Other
ESC_NA7759AA_AS	0	Non attribuable	1	HlyA_SNP_P11	Clade B	Other
ESC_FA7910AA_AS	1	SNP_P2	1	HlyA_SNP_P18	Clade B	Other
ESC_MA1332AA_AS	0	Non attribuable	1	HlyA_SNP_P19	Clade B	Other
ESC_FA7787AA_AS	0	Non attribuable	1	HlyA_SNP_P2	Clade B	Other
ESC_FA7788AA_AS	0	Non attribuable	1	HlyA_SNP_P2	Clade B	Other
ESC_FA7809AA_AS	0	Non attribuable	1	HlyA_SNP_P2	Clade B	Other
ESC_LA2752AA_AS	0	Non attribuable	1	HlyA_SNP_P2	Clade B	Other
ESC_NA7871AA_AS	0	Non attribuable	1	HlyA_SNP_P2	Clade B	Other
ESC_NA7893AA_AS	0	Non attribuable	1	HlyA_SNP_P2	Clade B	Other
ESC_NA7898AA_AS	0	Non attribuable	1	HlyA_SNP_P2	Clade B	Other
ESC_NA7899AA_AS	0	Non attribuable	1	HlyA_SNP_P2	Clade B	Other
ESC_NA7920AA_AS	0	Non attribuable	1	HlyA_SNP_P2	Clade B	Other
ESC_NA7924AA_AS	0	Non attribuable	1	HlyA_SNP_P2	Clade B	Other
ESC_NA7936AA_AS	0	Non attribuable	1	HlyA_SNP_P2	Clade B	Other
ESC_NA7939AA_AS	0	Non attribuable	1	HlyA_SNP_P2	Clade B	Other
ESC_NA7952AA_AS	0	Non attribuable	1	HlyA_SNP_P2	Clade B	Other
ESC_NA7959AA_AS	0	Non attribuable	1	HlyA_SNP_P2	Clade B	Other
ESC_NA7971AA_AS	0	Non attribuable	1	HlyA_SNP_P2	Clade B	Other
ESC_NA7972AA_AS	0	Non attribuable	1	HlyA_SNP_P2	Clade B	Other
ESC_NA7984AA_AS	0	Non attribuable	1	HlyA_SNP_P2	Clade B	Other
ESC_NA8034AA_AS	0	Non attribuable	1	HlyA_SNP_P2	Clade B	Other
ESC_NA8069AA_AS	0	Non attribuable	1	HlyA_SNP_P2	Clade B	Other
ESC_NA8088AA_AS	0	Non attribuable	1	HlyA_SNP_P2	Clade B	Other
ESC_NA8108AA_AS	0	Non attribuable	1	HlyA_SNP_P2	Clade B	Other
ESC_NA8144AA_AS	0	Non attribuable	1	HlyA_SNP_P2	Clade B	Other
ESC_NA8159AA_AS	0	Non attribuable	1	HlyA_SNP_P2	Clade B	Other
ESC_NA8178AA_AS	0	Non attribuable	1	HlyA_SNP_P2	Clade B	Other
ESC_NA8182AA_AS	0	Non attribuable	1	HlyA_SNP_P2	Clade B	Other
ESC_NA8220AA_AS	0	Non attribuable	1	HlyA_SNP_P2	Clade B	Other
ESC_NA8222AA_AS	0	Non attribuable	1	HlyA_SNP_P2	Clade B	Other
ESC_NA8224AA_AS	0	Non attribuable	1	HlyA_SNP_P2	Clade B	Other
ESC_NA8243AA_AS	0	Non attribuable	1	HlyA_SNP_P2	Clade B	Other
ESC_NA8269AA_AS	0	Non attribuable	1	HlyA_SNP_P2	Clade B	Other
ESC_BA1733AA_AS	0	Non attribuable	1	HlyA_SNP_P3	Clade B	Other
ESC_CA1089AA_AS	0	Non attribuable	1	HlyA_SNP_P3	Clade B	Other
ESC_GA0240AA_AS	0	Non attribuable	1	HlyA_SNP_P3	Clade B	Other
ESC_GA6779AA_AS	0	Non attribuable	1	HlyA_SNP_P3	Clade B	Other
ESC_HA3720AA_AS	0	Non attribuable	1	HlyA_SNP_P3	Clade B	Other
ESC_HA3799AA_AS	0	Non attribuable	1	HlyA_SNP_P3	Clade B	Other
ESC_HA5055AA_AS	0	Non attribuable	1	HlyA_SNP_P3	Clade B	Other
ESC_HA5162AA_AS	0	Non attribuable	1	HlyA_SNP_P3	Clade B	Other
ESC_HA5809AA_AS	0	Non attribuable	1	HlyA_SNP_P3	Clade B	Other
ESC_HA9310AA_AS	0	Non attribuable	1	HlyA_SNP_P3	Clade B	Other
ESC_LA3403AA_AS	0	Non attribuable	1	HlyA_SNP_P3	Clade B	Other
ESC_NA8114AA_AS	0	Non attribuable	1	HlyA_SNP_P3	Clade B	Other
ESC_TA4081AA_AS	0	Non attribuable	1	HlyA_SNP_P3	Clade B	Other
ESC_TA7701AA_AS	0	Non attribuable	1	HlyA_SNP_P3	Clade B	Other
ESC_UA6652AA_AS	0	Non attribuable	1	HlyA_SNP_P3	Clade B	Other
ESC_VA2693AA_AS	0	Non attribuable	1	HlyA_SNP_P3	Clade B	Other
ESC_BA5332AA_AS	1	SNP_P2	1	HlyA_SNP_P5	Clade B	Other
ESC_BA5854AA_AS	1	SNP_P2	1	HlyA_SNP_P5	Clade B	Other
ESC_BA7723AA_AS	1	SNP_P2	1	HlyA_SNP_P5	Clade B	Other
ESC_HA5751AA_AS	1	SNP_P2	1	HlyA_SNP_P5	Clade B	Other
ESC_IA2064AA_AS	1	SNP_P2	1	HlyA_SNP_P5	Clade B	Other
ESC_NA3000AA_AS	1	SNP_P2	1	HlyA_SNP_P5	Clade B	Other
ESC_AA8527AA_AS	1	SNP_P3	1	HlyA_SNP_P6	Clade B	Cluster Gamma
ESC_BA1183AA_AS	1	SNP_P3	1	HlyA_SNP_P6	Clade B	Cluster Gamma
ESC_BA2034AA_AS	1	SNP_P3	1	HlyA_SNP_P6	Clade B	Cluster Gamma
ESC_BA3766AA_AS	1	SNP_P3	1	HlyA_SNP_P6	Clade B	Cluster Gamma
ESC_BA3884AA_AS	1	SNP_P3	1	HlyA_SNP_P6	Clade B	Cluster Gamma
ESC_BA4016AA_AS	1	SNP_P3	1	HlyA_SNP_P6	Clade B	Cluster Gamma
ESC_BA5783AA_AS	1	SNP_P3	1	HlyA_SNP_P6	Clade B	Cluster Gamma
ESC_BA6247AA_AS	1	SNP_P3	1	HlyA_SNP_P6	Clade B	Cluster Gamma
ESC_BA7509AA_AS	1	SNP_P3	1	HlyA_SNP_P6	Clade B	Cluster Gamma
ESC_CA1978AA_AS	1	SNP_P3	1	HlyA_SNP_P6	Clade B	Cluster Gamma
ESC_FA8229AA_AS	1	SNP_P3	1	HlyA_SNP_P6	Clade B	Cluster Gamma
ESC_GA0385AA_AS	1	SNP_P3	1	HlyA_SNP_P6	Clade B	Cluster Gamma
ESC_HA1973AA_AS	1	SNP_P3	1	HlyA_SNP_P6	Clade B	Cluster Gamma
ESC_HA5154AA_AS	1	SNP_P3	1	HlyA_SNP_P6	Clade B	Cluster Gamma
ESC_HA5763AA_AS	1	SNP_P3	1	HlyA_SNP_P6	Clade B	Cluster Gamma
ESC_HA9533AA_AS	1	SNP_P3	1	HlyA_SNP_P6	Clade B	Cluster Gamma
ESC_HA9695AA_AS	1	SNP_P3	1	HlyA_SNP_P6	Clade B	Cluster Gamma
ESC_IA2053AA_AS	1	SNP_P3	1	HlyA_SNP_P6	Clade B	Cluster Gamma
ESC_IA2084AA_AS	1	SNP_P3	1	HlyA_SNP_P6	Clade B	Cluster Gamma
ESC_IA2085AA_AS	1	SNP_P3	1	HlyA_SNP_P6	Clade B	Cluster Gamma
ESC_IA2102AA_AS	1	SNP_P3	1	HlyA_SNP_P6	Clade B	Cluster Gamma
ESC_IA2110AA_AS	1	SNP_P3	1	HlyA_SNP_P6	Clade B	Cluster Gamma
ESC_IA9955AA_AS	1	SNP_P3	1	HlyA_SNP_P6	Clade B	Cluster Gamma
ESC_JA0701AA_AS	1	SNP_P3	1	HlyA_SNP_P6	Clade B	Cluster Gamma
ESC_LA3405AA_AS	1	SNP_P3	1	HlyA_SNP_P6	Clade B	Cluster Gamma
ESC_LA3432AA_AS	1	SNP_P3	1	HlyA_SNP_P6	Clade B	Cluster Gamma
ESC_LA3471AA_AS	1	SNP_P3	1	HlyA_SNP_P6	Clade B	Cluster Gamma
ESC_LA3472AA_AS	1	SNP_P3	1	HlyA_SNP_P6	Clade B	Cluster Gamma
ESC_MA2719AA_AS	1	SNP_P3	1	HlyA_SNP_P6	Clade B	Cluster Gamma
ESC_OA0156AA_AS	1	SNP_P3	1	HlyA_SNP_P6	Clade B	Cluster Gamma
ESC_OA0157AA_AS	1	SNP_P3	1	HlyA_SNP_P6	Clade B	Cluster Gamma
ESC_VA2376AA_AS	1	SNP_P3	1	HlyA_SNP_P6	Clade B	Cluster Gamma
ESC_NA8064AA_AS	1	SNP_P6	1	HlyA_SNP_P6	Clade B	Cluster Gamma
ESC_BA2222AA_AS	1	SNP_P7	1	HlyA_SNP_P6	Clade B	Cluster Gamma
ESC_PA1118AA_AS	1	SNP_P2	1	HlyA_SNP_P7	Clade B	Other
ESC_RA3417AA_AS	1	SNP_P2	1	HlyA_SNP_P7	Clade B	Other
ESC_RA4829AA_AS	1	SNP_P2	1	HlyA_SNP_P7	Clade B	Other
ESC_UA6272AA_AS	1	SNP_P2	1	HlyA_SNP_P7	Clade B	Other
ESC_UA7275AA_AS	1	SNP_P2	1	HlyA_SNP_P7	Clade B	Other
ESC_BA0233AA_AS	1	SNP_P2	1	HlyA_SNP_P8	Clade B	Other
ESC_BA8169AA_AS	1	SNP_P2	1	HlyA_SNP_P8	Clade B	Other
ESC_FA7150AA_AS	1	SNP_P2	1	HlyA_SNP_P8	Clade B	Other
ESC_HA3692AA_AS	1	SNP_P2	1	HlyA_SNP_P8	Clade B	Other
ESC_HA3694AA_AS	1	SNP_P2	1	HlyA_SNP_P8	Clade B	Other
ESC_HA3723AA_AS	1	SNP_P2	1	HlyA_SNP_P8	Clade B	Other
ESC_HA3735AA_AS	1	SNP_P2	1	HlyA_SNP_P8	Clade B	Other
ESC_HA3747AA_AS	1	SNP_P2	1	HlyA_SNP_P8	Clade B	Other
ESC_HA3779AA_AS	1	SNP_P2	1	HlyA_SNP_P8	Clade B	Other
ESC_HA3791AA_AS	1	SNP_P2	1	HlyA_SNP_P8	Clade B	Other
ESC_HA3797AA_AS	1	SNP_P2	1	HlyA_SNP_P8	Clade B	Other
ESC_HA3846AA_AS	1	SNP_P2	1	HlyA_SNP_P8	Clade B	Other
ESC_HA6822AA_AS	1	SNP_P2	1	HlyA_SNP_P8	Clade B	Other
ESC_HA6835AA_AS	1	SNP_P2	1	HlyA_SNP_P8	Clade B	Other
ESC_HA6992AA_AS	1	SNP_P2	1	HlyA_SNP_P8	Clade B	Other
ESC_HA6996AA_AS	1	SNP_P2	1	HlyA_SNP_P8	Clade B	Other
ESC_HA7333AA_AS	1	SNP_P2	1	HlyA_SNP_P8	Clade B	Other
ESC_HA7006AA_AS	1	SNP_P8	1	HlyA_SNP_P8	Clade B	Other
ESC_HA7015AA_AS	1	SNP_P8	1	HlyA_SNP_P8	Clade B	Other
ESC_CA3836AA_AS	1	SNP_P3	1	HlyA_SNP_P9	Clade B	Other
ESC_HA7953AA_AS	1	SNP_P3	1	HlyA_SNP_P9	Clade B	Other
ESC_VA9498AA_AS	1	SNP_P4	1	HlyA_SNP_P9	Clade B	Other
ESC_GA9217AA_AS	0	Non attribuable	1	INC	Clade B	Other
ESC_HA4383AA_AS	0	Non attribuable	1	INC	Clade B	Other
ESC_HA5411AA_AS	0	Non attribuable	1	INC	Clade B	Other
ESC_HA5678AA_AS	0	Non attribuable	1	INC	Clade B	Other
ESC_MA2297AA_AS	0	Non attribuable	1	INC	Clade B	Other
ESC_NA8089AA_AS	0	Non attribuable	1	INC	Clade B	Other
ESC_JA0376AA_AS	1	SNP_P4	1	INC	Clade B	Other
ESC_HA6902AA_AS	1	SNP_P1	1	HlyA_SNP_P10	Clade C2	Other
ESC_HA6926AA_AS	1	SNP_P1	1	HlyA_SNP_P10	Clade C2	Other
ESC_HA6945AA_AS	1	SNP_P1	1	HlyA_SNP_P10	Clade C2	Other
ESC_JA8138AA_AS	1	SNP_P1	1	HlyA_SNP_P10	Clade C2	Other
ESC_BA7274AA_AS	0	Non attribuable	1	HlyA_SNP_P4	Clade C2	Other
ESC_CA2082AA_AS	0	Non attribuable	1	HlyA_SNP_P4	Clade C2	Other
ESC_CA5436AA_AS	0	Non attribuable	1	HlyA_SNP_P4	Clade C2	Other
ESC_HA4386AA_AS	0	Non attribuable	1	HlyA_SNP_P4	Clade C2	Other
ESC_HA5920AA_AS	0	Non attribuable	1	HlyA_SNP_P4	Clade C2	Other
ESC_HA5921AA_AS	0	Non attribuable	1	HlyA_SNP_P4	Clade C2	Other
ESC_HA5922AA_AS	0	Non attribuable	1	HlyA_SNP_P4	Clade C2	Other
ESC_HA5923AA_AS	0	Non attribuable	1	HlyA_SNP_P4	Clade C2	Other
ESC_HA5925AA_AS	0	Non attribuable	1	HlyA_SNP_P4	Clade C2	Other
ESC_HA5926AA_AS	0	Non attribuable	1	HlyA_SNP_P4	Clade C2	Other
ESC_HA5927AA_AS	0	Non attribuable	1	HlyA_SNP_P4	Clade C2	Other
ESC_HA5928AA_AS	0	Non attribuable	1	HlyA_SNP_P4	Clade C2	Other
ESC_HA5929AA_AS	0	Non attribuable	1	HlyA_SNP_P4	Clade C2	Other
ESC_HA5930AA_AS	0	Non attribuable	1	HlyA_SNP_P4	Clade C2	Other
ESC_HA5931AA_AS	0	Non attribuable	1	HlyA_SNP_P4	Clade C2	Other
ESC_HA5932AA_AS	0	Non attribuable	1	HlyA_SNP_P4	Clade C2	Other
ESC_HA5933AA_AS	0	Non attribuable	1	HlyA_SNP_P4	Clade C2	Other
ESC_HA5934AA_AS	0	Non attribuable	1	HlyA_SNP_P4	Clade C2	Other
ESC_HA5936AA_AS	0	Non attribuable	1	HlyA_SNP_P4	Clade C2	Other
ESC_MA9949AA_AS	0	Non attribuable	1	HlyA_SNP_P4	Clade C2	Other
ESC_NA8173AA_AS	0	Non attribuable	1	HlyA_SNP_P4	Clade C2	Other
ESC_PA1114AA_AS	0	Non attribuable	1	HlyA_SNP_P4	Clade C2	Other
ESC_TA2877AA_AS	0	Non attribuable	1	HlyA_SNP_P4	Clade C2	Other
ESC_UA6642AA_AS	0	Non attribuable	1	HlyA_SNP_P4	Clade C2	Other
ESC_AA8972AA_AS	1	SNP_P2	1	HlyA_SNP_P5	Clade C2	Other
ESC_BA1773AA_AS	1	SNP_P2	1	HlyA_SNP_P5	Clade C2	Other
ESC_BA9183AA_AS	1	SNP_P2	1	HlyA_SNP_P5	Clade C2	Other
ESC_NA2645AA_AS	0	Non attribuable	1	HlyA_SNP_P7	Clade C2	Other
ESC_FA6024AA_AS	1	SNP_P2	1	HlyA_SNP_P7	Clade C2	Other
ESC_HA5530AA_AS	1	SNP_P2	1	HlyA_SNP_P7	Clade C2	Other
ESC_HA5532AA_AS	1	SNP_P2	1	HlyA_SNP_P7	Clade C2	Other
ESC_HA6614AA_AS	1	SNP_P2	1	HlyA_SNP_P7	Clade C2	Other
ESC_HA9749AA_AS	1	SNP_P2	1	HlyA_SNP_P7	Clade C2	Other
ESC_HA9794AA_AS	1	SNP_P2	1	HlyA_SNP_P7	Clade C2	Other
ESC_KA8795AA_AS	1	SNP_P2	1	HlyA_SNP_P7	Clade C2	Other
ESC_LA5337AA_AS	1	SNP_P2	1	HlyA_SNP_P7	Clade C2	Other
ESC_NA2655AA_AS	1	SNP_P2	1	HlyA_SNP_P7	Clade C2	Other
ESC_NA2689AA_AS	1	SNP_P2	1	HlyA_SNP_P7	Clade C2	Other
ESC_QA0008AA_AS	1	SNP_P2	1	HlyA_SNP_P7	Clade C2	Other
ESC_TA7714AA_AS	1	SNP_P2	1	HlyA_SNP_P7	Clade C2	Other
ESC_TA7741AA_AS	1	SNP_P2	1	HlyA_SNP_P7	Clade C2	Other
ESC_TA8665AA_AS	1	SNP_P2	1	HlyA_SNP_P7	Clade C2	Other
ESC_VA2412AA_AS	1	SNP_P2	1	HlyA_SNP_P7	Clade C2	Other
ESC_SA8089AA_AS	1	SNP_P9	1	HlyA_SNP_P7	Clade C2	Other
ESC_TA2885AA_AS	1	Incomplete	1	INC	Clade C2	C2.1
ESC_RA3189AA_AS	0	Non attribuable	1	INC	Clade C2	Other
ESC_TA7243AA_AS	0	Non attribuable	1	INC	Clade C2	Other
ESC_BA0417AA_AS	1	SNP_P1	1	INC	Clade C2	Other
ESC_FA8152AA_AS	1	SNP_P1	1	INC	Clade C2	Other
ESC_HA8900AA_AS	1	SNP_P1	1	INC	Clade C2	C2.1
ESC_MA9943AA_AS	1	SNP_P1	1	INC	Clade C2	Other
ESC_MA9944AA_AS	1	SNP_P1	1	INC	Clade C2	Other
ESC_RA2840AA_AS	1	SNP_P1	1	INC	Clade C2	C2.1
ESC_TA2846AA_AS	1	SNP_P1	1	INC	Clade C2	Other
ESC_TA7228AA_AS	1	SNP_P1	1	INC	Clade C2	C2.1
ESC_TA7287AA_AS	1	SNP_P1	1	INC	Clade C2	C2.1
ESC_UA6039AA_AS	1	SNP_P1	1	INC	Clade C2	C2.1
ESC_HA2038AA_AS	1	Incomplete	0	NA	Clade C2	C2.1
ESC_RA3210AA_AS	1	Incomplete	1	NA	Clade C2	C2.1
ESC_SA2360AA_AS	0	Non attribuable	NA	NA	NA	Other

## Sheet: SNP_in_VF_and_RG_cluster
HlyA_SNP	RG1	RG10	RG2	RG3	RG4	RG5	RG6	RG7	RG8	RG9				HlyA_SNP	VF1	VF3	VF4	VF7				CNF_SNP	RG1	RG10	RG2	RG3	RG4	RG5	RG6	RG7	RG8	RG9			CNF_SNP	VF1	VF3	VF4	VF7
HlyA_SNP_P1	11	12	15	9	89	241	140	24	30	38				HlyA_SNP_P1	44	1	560	4				Incomplete	1	1	0	0	0	14	7	1	3	0			Incomplete	3	0	24	0
HlyA_SNP_P10	4	0	0	0	0	0	0	0	0	0				HlyA_SNP_P10	0	0	4	0				SNP_P1	19	10	11	11	91	227	135	23	29	37			SNP_P1	40	1	551	1
HlyA_SNP_P11	1	1	2	0	0	0	0	0	0	0				HlyA_SNP_P11	2	0	2	0				SNP_P10	0	0	0	0	0	0	0	0	0	1			SNP_P10	0	0	1	0
HlyA_SNP_P12	0	0	0	0	0	1	0	0	0	0				HlyA_SNP_P12	0	0	1	0				SNP_P11	0	0	0	0	0	0	1	0	0	0			SNP_P11	0	0	1	0
HlyA_SNP_P13	0	0	0	0	1	0	0	0	0	0				HlyA_SNP_P13	0	0	1	0				SNP_P12	0	0	0	0	0	1	0	0	0	0			SNP_P12	0	0	1	0
HlyA_SNP_P14	0	0	0	0	0	0	1	0	0	0				HlyA_SNP_P14	0	0	1	0				SNP_P13	0	0	0	0	0	1	0	0	0	0			SNP_P13	1	0	0	0
HlyA_SNP_P15	0	0	0	0	0	1	0	0	0	0				HlyA_SNP_P15	0	0	1	0				SNP_P14	0	0	0	0	0	1	0	0	0	0			SNP_P14	0	0	1	0
HlyA_SNP_P16	0	0	0	0	0	0	1	0	0	0				HlyA_SNP_P16	0	0	1	0				SNP_P15	0	0	0	0	1	0	0	0	0	0			SNP_P15	0	0	1	0
HlyA_SNP_P17	0	0	0	0	1	0	0	0	0	0				HlyA_SNP_P17	0	0	1	0				SNP_P16	0	0	0	0	1	0	0	0	0	0			SNP_P16	0	0	1	0
HlyA_SNP_P18	0	1	0	0	0	0	0	0	0	0				HlyA_SNP_P18	1	0	0	0				SNP_P17	0	0	0	0	0	0	1	0	0	0			SNP_P17	0	0	1	0
HlyA_SNP_P19	0	1	0	0	0	0	0	0	0	0				HlyA_SNP_P19	0	0	1	0				SNP_P18	0	0	0	0	0	2	0	0	0	0			SNP_P18	0	0	2	0
HlyA_SNP_P2	0	2	28	0	0	0	0	0	0	0				HlyA_SNP_P2	0	0	29	1				SNP_P2	0	5	15	2	9	0	3	0	7	8			SNP_P2	26	0	23	0
HlyA_SNP_P3	0	9	4	0	0	0	0	0	0	3				HlyA_SNP_P3	1	0	11	4				SNP_P3	0	21	6	0	2	0	0	0	0	6			SNP_P3	35	0	0	0
HlyA_SNP_P4	1	0	0	0	18	2	0	0	0	3				HlyA_SNP_P4	0	0	24	0				SNP_P4	0	0	0	0	0	0	0	0	0	3			SNP_P4	3	0	0	0
HlyA_SNP_P5	0	0	3	0	0	0	3	0	0	3				HlyA_SNP_P5	6	0	3	0				SNP_P5	0	0	0	0	1	0	0	0	0	0			SNP_P5	1	0	0	0
HlyA_SNP_P6	0	23	5	0	0	0	0	0	0	5				HlyA_SNP_P6	33	0	0	0				SNP_P6	0	1	0	0	0	0	0	0	0	0			SNP_P6	1	0	0	0
HlyA_SNP_P7	0	4	1	0	10	0	0	0	2	5				HlyA_SNP_P7	6	0	16	0				SNP_P7	0	1	0	0	0	0	0	0	0	0			SNP_P7	1	0	0	0
HlyA_SNP_P8	0	0	11	2	1	0	0	0	7	0				HlyA_SNP_P8	13	0	8	0				SNP_P8	0	0	0	0	0	0	0	0	2	0			SNP_P8	0	0	2	0
HlyA_SNP_P9	0	0	1	0	3	0	0	0	0	3				HlyA_SNP_P9	7	0	0	0				SNP_P9	0	0	0	0	1	0	0	0	0	0			SNP_P9	0	0	1	0
INC	3	0	6	2	3	2	2	0	2	4				INC	1	0	23	0
HlyA_SNP	RG1	RG10	RG2	RG3	RG4	RG5	RG6	RG7	RG8	RG9				HlyA_SNP	VF1	VF3	VF4	VF7				CNF_SNP	RG1	RG10	RG2	RG3	RG4	RG5	RG6	RG7	RG8	RG9			CNF_SNP	VF1	VF3	VF4	VF7
HlyA_SNP_P1	11	12	15	9	89	241	140	24	30	38				HlyA_SNP_P1	44	1	560	4				SNP_P1	19	10	11	11	91	227	135	23	29	37			SNP_P1	40	1	551	1
Other profile	6	41	55	2	34	4	5	0	9	22				other profile	69	0	104	5				Other profile	0	28	21	2	15	5	5	0	9	18			Other profile	68	0	35	0
