# Supplementary material for: The cnf1 gene is associated with an expanding Escherichia coli ST131 H30Rx/C2 subclade and confers a competitive advantage for gut colonization
Source: Gut Microbes. 2022 Sep 25;14(1):2121577. doi: 10.1080/19490976.2022.2121577 (PMC9519008; doi:10.1080/19490976.2022.2121577)
Supplement: Supplemental Material [file KGMI_A_2121577_SM6574.zip › 2121577_supplementary New/Tsoumtsa_Sup_Table_2.xlsx]

## Sheet: Sheet1
Virulence factors			Resistance genes
Group name	gene name	occurrence	gene name	occurrence
UPEC specific genes	c0765	5232	QnrB10	1
UPEC specific genes	c4735	5232	QnrB66	1
UPEC specific genes	c4774	5231	QnrD	1
UPEC specific genes	c1766	5230	QnrS2	1
UPEC specific genes	c3770	5230	aac(3)-Ib	1
UPEC specific genes	c4481	5230	aac(6')-31	1
UPEC specific genes	c4924	5230	aadA17	1
UPEC specific genes	c4775	5229	aadA24	1
UPEC specific genes	c4776	5229	aadD	1
UPEC specific genes	c4777	5229	aph(3')-VIb	1
UPEC specific genes	c4778	5229	aph(6)-Ic	1
UPEC specific genes	c4925	5229	blaACC-1	1
UPEC specific genes	c5040	5229	blaCMY-42	1
UPEC specific genes	c4757	5228	blaCMY-60	1
UPEC specific genes	c4758	5228	blaCTX-M-19	1
UPEC specific genes	c4760	5228	blaHERA-3	1
UPEC specific genes	c4986	5228	blaIMP-4	1
UPEC specific genes	c0763	5227	blaKPC-9	1
UPEC specific genes	c3772	5227	blaMOX-2	1
UPEC specific genes	c3774	5227	blaNDM-5	1
UPEC specific genes	c4017	5227	blaOXA-163	1
UPEC specific genes	c4482	5227	blaOXA-2	1
UPEC specific genes	c4483	5227	blaSHV-11	1
UPEC specific genes	c4984	5227	blaSHV-30	1
UPEC specific genes	c4987	5227	blaTEM-106	1
UPEC specific genes	c5038	5227	blaTEM-132	1
UPEC specific genes	gatY	5227	blaTEM-34	1
UPEC specific genes	c0758	5226	blaVIM-1	1
UPEC specific genes	c1810	5226	dfrA29	1
UPEC specific genes	c3304	5226	dfrB4	1
UPEC specific genes	c3408	5226	ere(B)	1
UPEC specific genes	c3771	5226	erm(42)	1
UPEC specific genes	c3773	5226	erm(G)	1
UPEC specific genes	c5034	5226	lnu(F)	1
UPEC specific genes	c5035	5226	mph(E)	1
UPEC specific genes	c5036	5226	msr(E)	1
UPEC specific genes	c5037	5226	oqxB	1
UPEC specific genes	chuS	5226	qepA	1
UPEC specific genes	c1650	5225	spc	1
UPEC specific genes	c3292	5225	tet(E)	1
UPEC specific genes	c4759	5225	tet(M)	1
UPEC specific genes	c4983	5225	tet(U)	1
UPEC specific genes	c5039	5225	vga(A)	1
UPEC specific genes	fecD	5225	aac(3)-IIe	2
UPEC specific genes	c4487	5224	aac(6')	2
UPEC specific genes	c4488	5224	blaCMY-16	2
UPEC specific genes	c4762	5224	blaCTX-M-134	2
UPEC specific genes	c4982	5224	blaCTX-M-32	2
UPEC specific genes	modD	5224	blaCTX-M-8	2
UPEC specific genes	c1761	5223	blaIMP-14	2
UPEC specific genes	c4016	5223	blaSHV-2	2
UPEC specific genes	c4484	5223	blaTEM-52C	2
UPEC specific genes	c4485	5223	catB8	2
UPEC specific genes	c4764	5223	oqxA	2
UPEC specific genes	c4981	5223	tet(C)	2
UPEC specific genes	c5061	5223	ARR-2	3
UPEC specific genes	yddO	5223	QnrB6	3
UPEC specific genes	c3405	5222	blaCARB-2	3
UPEC specific genes	c4761	5222	blaCMY-6	3
UPEC specific genes	c5078	5222	blaCTX-M-14b	3
UPEC specific genes	ybdO	5222	blaIMP-6	3
UPEC specific genes	yddQ	5222	blaKPC-4	3
UPEC specific genes	c4205	5221	blaTEM-1D	3
UPEC specific genes	chuT	5221	cml	3
UPEC specific genes	chuW	5221	dfrA15	3
UPEC specific genes	c4763	5220	dfrA18	3
UPEC specific genes	c4767	5220	dfrA21	3
UPEC specific genes	c5060	5220	rmtC	3
UPEC specific genes	chuU	5220	QnrB1	4
UPEC specific genes	c5081	5219	aac(6')-IIc	4
UPEC specific genes	chuX	5219	blaOXA-10	4
UPEC specific genes	c1812	5218	QnrB4	5
UPEC specific genes	c3509	5218	aph(3')-IIa	5
UPEC specific genes	yddR	5218	blaTEM-52B	5
UPEC specific genes	c2525	5217	QnrB49	6
UPEC specific genes	c1811	5216	blaDHA-1	6
UPEC specific genes	yiaN	5216	tet(D)	6
UPEC specific genes	asst	5215	catA2	7
UPEC specific genes	c4768	5215	ere(A)	7
UPEC specific genes	sucA	5214	QnrA1	8
UPEC specific genes	c0761	5213	QnrB19	8
UPEC specific genes	c4765	5208	fosA	8
UPEC specific genes	c2522	5189	mph(B)	8
UPEC specific genes	c2523	5176	dfrA25	9
UPEC specific genes	c2484	5174	aadA16	10
UPEC specific genes	c2437	5170	aph(3')-VIa	10
UPEC specific genes	c2418	5166	dfrA16	10
UPEC specific genes	c2420	5166	dfrA27	10
UPEC specific genes	c2419	5165	blaNDM-1	13
UPEC specific genes	c2432	5165	aph(4)-Ia	14
UPEC specific genes	c2434	5163	blaCTX-M-2	14
UPEC specific genes	c2423	5162	aac(3)-VIa	15
UPEC specific genes	c2429	5161	blaCMY-23	15
UPEC specific genes	c2422	5160	blaTEM-33	15
UPEC specific genes	c2421	5159	aac(3)-IVa	16
UPEC specific genes	c2520	5159	blaKPC-3	16
UPEC specific genes	c2430	5158	blaTEM-30	16
UPEC specific genes	chuY	5125	blaCTX-M-24	17
UPEC specific genes	c2485	5121	ARR-3	18
UPEC specific genes	c3750	5102	aac(6')-Ib	18
UPEC specific genes	ygiK	5100	blaOXA-48	19
UPEC specific genes	c3755	5099	dfrA5	19
UPEC specific genes	c3753	5098	blaCTX-M-9	21
UPEC specific genes	c2524	5076	blaOXA-9	22
UPEC specific genes	c0295	5022	blaCTX-M-3	24
UPEC specific genes	c0297	5022	aph(3')-Ic	25
UPEC specific genes	c2515	5022	blaCTX-M-55	25
UPEC specific genes	c0296	5020	sul3	26
UPEC specific genes	c2516	5020	blaCTX-M-101	27
UPEC specific genes	c3686	5007	blaSHV-12	28
UPEC specific genes	c0638	4670	dfrA7	30
UPEC specific genes	c3147	330	blaKPC-2	31
Type VI secretion systems	tssF	5222	dfrA8	32
Toxins	hlyA	814	QnrS1	35
Toxins	cnf1	725	aacA4	39
Other virulence genes	mviN	5232	blaCTX-M-1	40
Other virulence genes	ompA	5231	blaTEM-1A	48
Other virulence genes	yjaA	5231	floR	56
Other virulence genes	artJ	5230	aph(3')-Ia	66
Other virulence genes	malX	5223	dfrA1	68
Other virulence genes	csgE	5221	erm(B)	69
Other virulence genes	insQ	5212	aadB	74
Other virulence genes	ibeB	5196	blaCMY-2	80
Other virulence genes	ompT	5103	cmlA1	83
Other virulence genes	kpsM-II	4736	catB3	93
Other virulence genes	ccdB	4688	blaTEM-1C	98
Other virulence genes	fliC(H4)	4658	dfrA14	175
Other virulence genes	iss	4577	aadA1	178
Other virulence genes	traT	3989	dfrA12	181
Other virulence genes	senB	2104	catA1	214
Other virulence genes	kfiA	1637	aadA2	221
Other virulence genes	ibeA	473	tet(B)	282
Other virulence genes	hra1	273	blaCTX-M-14	339
Other virulence genes	neuC	170	blaCTX-M-27	679
Other virulence genes	neuA	167	aac(3)-IId	847
Iron uptake	fhuE	5232	aac(3)-IIa	881
Iron uptake	fiu	5230	strB	1705
Iron uptake	fhuA	5229	sul2	1730
Iron uptake	fepA	5226	strA	1736
Iron uptake	chuA	5221	aac(6')Ib-cr	1929
Iron uptake	cirA	5217	blaOXA-1	1960
Iron uptake	hma	5215	blaTEM-1B	2072
Iron uptake	fyuA	5166	blaCTX-M-15	2399
Iron uptake	sitA	5006	tet(A)	2815
Iron uptake	c0133	4665	aadA5	2838
Iron uptake	iha	4641	dfrA17	2856
Iron uptake	fecA	3970	mph(A)	3063
Iron uptake	iroN	399	sul1	3154
Iron uptake	iutA	116
Iron uptake	ireA	108
CU fimbriae	ECSF_0166	5229
CU fimbriae	fimH	5218
CU fimbriae	yehB	5217
CU fimbriae	matA	5212
CU fimbriae	ydeQ	5169
CU fimbriae	EC958_4610	4545
CU fimbriae	papG_2	1279
CU fimbriae	papG	1279
CU fimbriae	afaE	1118
CU fimbriae	ECP_3782	1085
CU fimbriae	pixG	158
Autotransporters	upaC	5223
Autotransporters	ypjA	5219
Autotransporters	yfaL	5217
Autotransporters	ECSF_4014	5154
Autotransporters	ECSF_4010	5112
Autotransporters	upaB	4624
Autotransporters	sat	4464
Autotransporters	fluA	2838
Autotransporters	fluB	554
Autotransporters	tsh	159

## Sheet: Sheet2
	Percentages of strains positives for indicated VF or RG in each cluster
			Scale	0	to	99.5567
FimH		Virulence genes									Resistance genes
FimH22	425		VF1	VF2	VF3	VF4	VF5	VF6	VF7	Total		RG1	RG2	RG3	RG4	RG5	RG6	RG7	RG8	RG9	RG10	Total
FimH27	86	afaE_CUfimbriae	4.83384	1.37489	75.1346	13.4752	18.8564	0	36.2385	1118	aac(3)-IIa	44.4444	1.13314	56.25	1.22642	29.8893	57.4124	71.978	5.02646	1.4038	1.48699	881
FimH30	4000	c0133_Ironuptake	82.1752	80.8433	99.2465	88.3865	84.3066	100	85.7798	4665	aac(3)-IId	12.5	31.4448	28.75	38.7736	0.276753	0.808625	10.4396	8.73016	11.7258	21.1896	847
FimH41	534	c0295_UPECspecificgenes	41.6918	100	100	99.9113	98.4185	100	99.5413	5022	aac(6')Ib-cr	99.3056	0.566572	97.5	1.41509	96.2177	98.1132	100	1.85185	0.660611	2.23048	1929
Other FimH	189	c0296_UPECspecificgenes	41.6918	100	100	100	98.0535	100	99.5413	5020	aadA1	8.33333	10.7649	7.5	1.22642	0.553506	0	3.2967	5.02646	0.412882	24.1636	178
		c0297_UPECspecificgenes	41.6918	99.9083	100	100	98.4185	100	99.5413	5022	aadA2	39.5833	15.2975	1.25	0.283019	0	0	0	0	0	38.29	221
		c0638_UPECspecificgenes	88.8218	100	100	100	37.8345	100	94.9541	4670	aadA5	38.1944	6.23229	31.875	99.3396	99.0775	1.88679	98.9011	96.8254	0	9.66543	2838
		c2485_UPECspecificgenes	88.8218	98.4418	98.493	98.3156	97.9319	100	96.789	5121	blaCMY-2	1.38889	3.11615	0.625	0.849057	0	0	0	0	3.88109	3.34572
		c2515_UPECspecificgenes	41.6918	99.9083	100	100	98.4185	100	99.5413	5022	blaCTX-M-14	1.38889	7.08215	2.5	14.5283	1.47601	0	0	3.7037	9.00083	5.20446	339
		c2516_UPECspecificgenes	41.6918	100	100	100	98.0535	100	99.5413	5020	blaCTX-M-15	91.6667	10.1983	93.125	13.4906	96.4022	90.8356	100	39.418	14.5334	17.1004	2399
		c2524_UPECspecificgenes	95.4683	94.2255	99.5694	97.2518	95.2555	100	98.1651	5076	blaCTX-M-27	0	9.63173	1.25	41.3208	0.369004	0	1.64835	4.2328	14.4509	2.23048	679
		c3147_UPECspecificgenes	29.6073	0	1.39935	4.96454	7.54258	0	44.9541	330	blaCTX-M-3	0.694444	1.13314	0.625	0.471698	0	0	0	0	0.660611	1.85874
		c3686_UPECspecificgenes	96.0725	97.0669	100	99.4681	83.5766	100	82.5688	5007	blaOXA-1	99.3056	0.566572	100	1.32075	99.4465	98.6523	100	1.0582	0.165153	1.85874	1960
		c3750_UPECspecificgenes	98.4894	99.725	100	99.9113	86.7397	100	94.9541	5102	blaTEM-1B	65.9722	71.3881	82.5	53.9623	9.40959	25.3369	26.3736	49.4709	39.2238	39.777	2072
		c3753_UPECspecificgenes	97.5831	99.9083	99.8924	100	86.3747	100	94.9541	5098	blaTEM-1C	1.38889	3.96601	4.375	0.471698	0	0	0.549451	0	0.90834	21.5613
		c3755_UPECspecificgenes	97.8852	99.9083	100	100	86.253	100	94.9541	5099	catA1	23.6111	24.3626	30.625	0	0.0922509	0	0	0	0.0825764	14.1264	214
		ccdB_Othervirulencegenes	68.2779	90.7424	98.493	88.4752	87.9562	100	58.2569	4688	catB3	27.0833	0.283286	29.375	0.188679	0	0	0	0.529101	0	0.743494
		chuY_UPECspecificgenes	93.0514	99.3584	100	95.7447	98.7835	100	91.7431	5125	dfrA12	36.8056	14.1643	1.25	0.188679	0	0	0	0	0	27.1375	181
		cnf1_Toxins	33.5347	0	0.107643	54.078	0	0	0.458716	725	dfrA14	6.94444	15.5807	44.375	0.754717	0	0	1.64835	0	0.743187	5.57621	175
		EC958_4610_CUfimbriae	82.7795	96.8836	99.8924	98.7589	32.3601	100	89.9083	4545	dfrA17	42.3611	7.08215	35.625	99.1509	98.893	2.15633	100	96.8254	0.330306	9.66543	2856
		ECP_3782_CUfimbriae	35.6495	0	2.47578	80.4078	0.364964	0	14.6789	1085	mph(A)	66.6667	37.9603	40	98.7736	95.203	11.3208	100	85.7143	3.1379	35.6877	3063
		ECSF_4010_Autotransporters	95.4683	97.8002	100	99.2021	92.7007	100	94.4954	5112	strA	0	96.034	98.75	99.434	0	0	98.3516	0	0	0	1736
		fecA_Ironuptake	29.6073	89.3676	83.746	95.0355	31.3869	98.1241	44.4954	3970	strB	0.694444	95.1841	96.25	99.434	0	0	83.5165	0.26455	0	0.743494	1705
		fliC(H4)_Othervirulencegenes	88.5196	98.9918	100	99.734	38.4428	100	94.4954	4658	sul1	80.5556	33.1445	38.75	100	97.6937	0.539084	100	98.9418	0.660611	62.0818	3154
		fluA_Autotransporters	19.9396	80.0183	16.254	78.8121	23.601	90.9091	13.3028	2838	sul2	4.86111	91.5014	97.5	99.3396	0	0	88.4615	1.0582	0.247729	6.69145	1730
		fluB_Autotransporters	1.51057	0	49.408	4.07801	0.121655	0	19.2661	554	tet(A)	36.1111	47.5921	50	98.1132	75.4613	52.0216	97.8022	24.3386	5.86292	43.4944	2815
		hlyA_Toxins	34.4411	0	0.107643	60.9043	0	0	4.12844	814	tet(B)	29.1667	27.1955	30	0.471698	0.0922509	0	0	4.2328	1.65153	19.7026	282
		hra1_Othervirulencegenes	4.83384	3.5747	14.3165	4.16667	2.79805	0	6.88073	273	Total number of genomes	144	353	160	1060	1084	371	182	378	1211	269
		ibeA_Othervirulencegenes	73.1118	0.549954	8.28848	2.12766	2.31144	0	45.4128	473
		iha_Ironuptake	32.3263	96.9753	100	99.5567	77.0073	100	37.6147	4641
		ireA_Ironuptake	5.74018	0	0.968784	6.20567	0	0	4.58716	108
		iroN_Ironuptake	69.7885	0.458295	2.58342	4.25532	1.21655	0	35.7798	399
		iss_Othervirulencegenes	83.9879	96.7919	99.7847	99.2021	34.7932	100	91.7431	4577
		iutA_Ironuptake	7.85498	0.091659	0.753498	4.87589	0.729927	0	9.17431	116
		kfiA_Othervirulencegenes	1.81269	41.5215	18.1916	28.1915	5.71776	91.342	2.29358	1637
		kpsM-II_Othervirulencegenes	96.0725	77.4519	99.7847	97.961	78.8321	100	83.0275	4736
		neuA_Othervirulencegenes	50.1511	0	0	0	0	0	0	167
		neuC_Othervirulencegenes	51.0574	0	0	0	0	0	0	170
		ompT_Othervirulencegenes	93.3535	97.1586	100	99.3794	95.9854	100	83.4862	5103
		papG_2_CUfimbriae	27.7946	0	9.36491	93.3511	0.121655	0	20.1835	1279
		papG_CUfimbriae	27.7946	0	9.36491	93.3511	0.121655	0	20.1835	1279
		pixG_CUfimbriae	46.5257	0	0	0	0	0	1.37615	158
		sat_Autotransporters	13.8973	96.6086	99.7847	99.0248	65.0852	100	35.3211	4464
		senB_Othervirulencegenes	13.8973	40.7883	10.0108	50.3546	58.2725	64.5022	10.0917	2104
		sitA_Ironuptake	90.3323	95.692	99.7847	95.5674	92.5791	100	86.2385	5006
		traT_Othervirulencegenes	90.9366	75.4354	46.6093	79.8759	87.1046	94.3723	64.6789	3989
		tsh_Autotransporters	46.5257	0	0	0.0886525	0	0	1.37615	159
		upaB_Autotransporters	87.6133	96.6086	100	100	37.4696	100	94.4954	4624
		ygiK_UPECspecificgenes	97.8852	99.9083	100	99.8227	86.7397	100	94.4954	5100
		Total number of genomes	331	1091	929	1128	822	693	218
