# Supplementary material for: The cnf1 gene is associated with an expanding Escherichia coli ST131 H30Rx/C2 subclade and confers a competitive advantage for gut colonization
Source: Gut Microbes. 2022 Sep 25;14(1):2121577. doi: 10.1080/19490976.2022.2121577 (PMC9519008; doi:10.1080/19490976.2022.2121577)
Supplement: Supplemental Material [file KGMI_A_2121577_SM6574.zip › 2121577_supplementary New/Tsoumtsa_Sup_Table_3.xlsx]

## Sheet: Feuil1
Genome_name	Uberstrain_name	Source_Niche	Collection Year	Continent	Phylotypes (ClermonTyping)	ST_Achtman 7 Gene MLST	CNF_Status	Tree node ID	Source_Niche_Corrected	Collection_Year_Corrected	Label_Phylo_Corrected	Continent_Corrected
ESC_AA7740AA_AS	ESC_CA2173AA				E	11	NEG	ESC_AA7740AA_AS	ND	NA	E	Unknown
ESC_AA7741AA_AS	ESC_CA2175AA				E	11	NEG	ESC_AA7741AA_AS	ND	NA	E	Unknown
ESC_AA7742AA_AS	ESC_CA2176AA				E	11	NEG	ESC_AA7742AA_AS	ND	NA	E	Unknown
ESC_AA7743AA_AS	ESC_CA2218AA				E	11	NEG	ESC_AA7743AA_AS	ND	NA	E	Unknown
ESC_AA7744AA_AS	ESC_AA8198AA	Human		North America	B2	131	NEG	ESC_AA7744AA_AS	Human	NA	B2	North America
ESC_AA7854AA_AS	ESC_BA3537AA	Human		North America	B1	1081	NEG	ESC_AA7854AA_AS	Human	NA	B1	North America
ESC_AA7856AA_AS	ESC_BA2167AA	Livestock	2011	Europe	B1	154	NEG	ESC_AA7856AA_AS	Livestock	2011	B1	Europe
ESC_AA7858AA_AS	ESC_BA7600AA				B2	131	NEG	ESC_AA7858AA_AS	ND	NA	B2	Unknown
ESC_AA7862AA_AS	ESC_BA7835AA				A	1486	NEG	ESC_AA7862AA_AS	ND	NA	A	Unknown
ESC_AA7863AA_AS	ESC_CA0296AA				B2	352	NEG	ESC_AA7863AA_AS	ND	NA	B2	Unknown
ESC_AA7865AA_AS	ESC_CA0351AA				E	1587	NEG	ESC_AA7865AA_AS	ND	NA	E	Unknown
ESC_AA7866AA_AS	ESC_CA0142AA	Human	2005	North America	B2	131	NEG	ESC_AA7866AA_AS	Human	2005	B2	North America
ESC_AA7867AA_AS	ESC_BA8588AA	Human	2009	Africa	B2	73	NEG	ESC_AA7867AA_AS	Human	2009	B2	Africa
ESC_AA7869AA_AS	ESC_BA8954AA				A	757	NEG	ESC_AA7869AA_AS	ND	NA	A	Unknown
ESC_AA7871AA_AS	ESC_BA6950AA				B2	83	POS	ESC_AA7871AA_AS	ND	NA	B2	Unknown
ESC_AA7872AA_AS	ESC_BA8011AA				A	10	NEG	ESC_AA7872AA_AS	ND	NA	A	Unknown
ESC_AA7873AA_AS	ESC_BA6299AA				B2	131	NEG	ESC_AA7873AA_AS	ND	NA	B2	Unknown
ESC_AA7874AA_AS	ESC_BA7186AA				B2	95	NEG	ESC_AA7874AA_AS	ND	NA	B2	Unknown
ESC_AA7875AA_AS	ESC_AA9903AA	Human		Europe	E	11	NEG	ESC_AA7875AA_AS	Human	NA	E	Europe
ESC_AA7876AA_AS	ESC_BA8579AA	Human	2009	Africa	A	1415	NEG	ESC_AA7876AA_AS	Human	2009	A	Africa
ESC_AA7878AA_AS	ESC_BA9955AA	Human	2006		B2	131	NEG	ESC_AA7878AA_AS	Human	2006	B2	Unknown
ESC_AA7880AA_AS	ESC_BA8820AA				albertii	4606	NEG	ESC_AA7880AA_AS	ND	NA	Unknown	Unknown
ESC_AA7882AA_AS	ESC_BA4155AA				B2	131	POS	ESC_AA7882AA_AS	ND	NA	B2	Unknown
ESC_AA7883AA_AS	ESC_BA2752AA				Unknown	152	NEG	ESC_AA7883AA_AS	ND	NA	Unknown	Unknown
ESC_AA7885AA_AS	ESC_CA0905AA	Human	2010	North America	B2	131	NEG	ESC_AA7885AA_AS	Human	2010	B2	North America
ESC_AA7887AA_AS	ESC_BA7227AA				B2	537	POS	ESC_AA7887AA_AS	ND	NA	B2	Unknown
ESC_AA7889AA_AS	ESC_BA5189AA	Human	2011	North America	A	409	NEG	ESC_AA7889AA_AS	Human	2011	A	North America
ESC_AA7891AA_AS	ESC_AA8379AA			North America	B1	21	NEG	ESC_AA7891AA_AS	ND	NA	B1	North America
ESC_AA7892AA_AS	ESC_BA0893AA			North America	B1	1967	NEG	ESC_AA7892AA_AS	ND	NA	B1	North America
ESC_AA7894AA_AS	ESC_BA2505AA	Human	2012	Asia	F	648	NEG	ESC_AA7894AA_AS	Human	2012	F	Asia
ESC_AA7897AA_AS	ESC_BA8963AA				B2	5261	NEG	ESC_AA7897AA_AS	ND	NA	B2	Unknown
ESC_AA7898AA_AS	ESC_BA9091AA				A	10	NEG	ESC_AA7898AA_AS	ND	NA	A	Unknown
ESC_AA7899AA_AS	ESC_AA9704AA	Human		Europe	E	11	NEG	ESC_AA7899AA_AS	Human	NA	E	Europe
ESC_AA7900AA_AS	ESC_CA1086AA				D	38	NEG	ESC_AA7900AA_AS	ND	NA	D	Unknown
ESC_AA7901AA_AS	ESC_BA8932AA				F	648	NEG	ESC_AA7901AA_AS	ND	NA	F	Unknown
ESC_AA7903AA_AS	ESC_BA3153AA			North America	B1	17	NEG	ESC_AA7903AA_AS	ND	NA	B1	North America
ESC_AA7904AA_AS	ESC_BA3268AA			North America	B1	21	NEG	ESC_AA7904AA_AS	ND	NA	B1	North America
ESC_AA7908AA_AS	ESC_BA3124AA			North America	B1	21	NEG	ESC_AA7908AA_AS	ND	NA	B1	North America
ESC_AA7909AA_AS	ESC_BA0669AA	Companion Animal	2011	Asia	D	69	NEG	ESC_AA7909AA_AS	Companion Animal	2011	D	Asia
ESC_AA7910AA_AS	ESC_BA3303AA			North America	B1	655	NEG	ESC_AA7910AA_AS	ND	NA	B1	North America
ESC_AA7911AA_AS	ESC_BA0760AA			North America	albertii	5262	NEG	ESC_AA7911AA_AS	ND	NA	Unknown	North America
ESC_AA7912AA_AS	ESC_BA0979AA			North America	D	32	NEG	ESC_AA7912AA_AS	ND	NA	D	North America
ESC_AA7916AA_AS	ESC_BA3732AA			North America	B1	655	NEG	ESC_AA7916AA_AS	ND	NA	B1	North America
ESC_AA7917AA_AS	ESC_BA9538AA				A	10	NEG	ESC_AA7917AA_AS	ND	NA	A	Unknown
ESC_AA7918AA_AS	ESC_BA7507AA				B2	144	NEG	ESC_AA7918AA_AS	ND	NA	B2	Unknown
ESC_AA7919AA_AS	ESC_BA2671AA	Human	2012	Asia	F	354	NEG	ESC_AA7919AA_AS	Human	2012	F	Asia
ESC_AA7923AA_AS	ESC_BA4133AA				B1	205	NEG	ESC_AA7923AA_AS	ND	NA	B1	Unknown
ESC_AA7928AA_AS	ESC_CA0965AA				A	1312	NEG	ESC_AA7928AA_AS	ND	NA	A	Unknown
ESC_AA7929AA_AS	ESC_AA9723AA	Human		Europe	B1	21	NEG	ESC_AA7929AA_AS	Human	NA	B1	Europe
ESC_AA7930AA_AS	ESC_AA9297AA	Human		Europe	E	11	NEG	ESC_AA7930AA_AS	Human	NA	E	Europe
ESC_AA7933AA_AS	ESC_BA7874AA				B2	131	NEG	ESC_AA7933AA_AS	ND	NA	B2	Unknown
ESC_AA7936AA_AS	ESC_BA7481AA				B2	95	NEG	ESC_AA7936AA_AS	ND	NA	B2	Unknown
ESC_AA7937AA_AS	ESC_BA7410AA				B2	73	NEG	ESC_AA7937AA_AS	ND	NA	B2	Unknown
ESC_AA7940AA_AS	ESC_BA7554AA				B2	131	NEG	ESC_AA7940AA_AS	ND	NA	B2	Unknown
ESC_AA7942AA_AS	ESC_AA9788AA	Human		Europe	E	5315	POS	ESC_AA7942AA_AS	Human	NA		Europe
ESC_AA7944AA_AS	ESC_CA1926AA				B1	155	NEG	ESC_AA7944AA_AS	ND	NA	B1	Unknown
ESC_AA7947AA_AS	ESC_AA8166AA	Human		North America	D	69	NEG	ESC_AA7947AA_AS	Human	NA	D	North America
ESC_AA7951AA_AS	ESC_BA9615AA				A	10	NEG	ESC_AA7951AA_AS	ND	NA	A	Unknown
ESC_AA7954AA_AS	ESC_CA0308AA				B2	1994	POS	ESC_AA7954AA_AS	ND	NA	B2	Unknown
ESC_AA7955AA_AS	ESC_CA0357AA				B2	428	NEG	ESC_AA7955AA_AS	ND	NA	B2	Unknown
ESC_AA7959AA_AS	ESC_CA0449AA				A	5314	NEG	ESC_AA7959AA_AS	ND	NA	A	Unknown
ESC_AA7961AA_AS	ESC_BA7654AA				B2	104	NEG	ESC_AA7961AA_AS	ND	NA	B2	Unknown
ESC_AA7966AA_AS	ESC_BA2999AA		2007	North America	B1	56	NEG	ESC_AA7966AA_AS	ND	2007	B1	North America
ESC_AA7969AA_AS	ESC_BA7471AA				B2	131	NEG	ESC_AA7969AA_AS	ND	NA	B2	Unknown
ESC_AA7970AA_AS	ESC_AA8897AA	Environment		Europe	E	11	NEG	ESC_AA7970AA_AS	Environment	NA	E	Europe
ESC_AA7971AA_AS	ESC_BA5371AA	Human	2010	North America	B2	95	POS	ESC_AA7971AA_AS	Human	2010	B2	North America
ESC_AA7972AA_AS	ESC_BA3443AA				A	245	NEG	ESC_AA7972AA_AS	ND	NA	A	Unknown
ESC_AA7973AA_AS	ESC_BA9593AA				A	10	NEG	ESC_AA7973AA_AS	ND	NA	A	Unknown
ESC_AA7976AA_AS	ESC_BA6222AA				B2	131	NEG	ESC_AA7976AA_AS	ND	NA	B2	Unknown
ESC_AA7978AA_AS	ESC_AA9947AA	Human		Europe	E	11	NEG	ESC_AA7978AA_AS	Human	NA	E	Europe
ESC_AA7979AA_AS	ESC_AA8490AA			North America	A	10	NEG	ESC_AA7979AA_AS	ND	NA	A	North America
ESC_AA7980AA_AS	ESC_BA8116AA				E	11	NEG	ESC_AA7980AA_AS	ND	NA	E	Unknown
ESC_AA7981AA_AS	ESC_BA7104AA				B2	95	NEG	ESC_AA7981AA_AS	ND	NA	B2	Unknown
ESC_AA7984AA_AS	ESC_AA7945AA			North America	B1	16	NEG	ESC_AA7984AA_AS	ND	NA	B1	North America
ESC_AA7986AA_AS	ESC_BA8649AA	Poultry	2013	North America	A	10	NEG	ESC_AA7986AA_AS	Poultry	2013	A	North America
ESC_AA7989AA_AS	ESC_AA9063AA	Environment		Europe	E	11	NEG	ESC_AA7989AA_AS	Environment	NA	E	Europe
ESC_AA7990AA_AS	ESC_AA8024AA			North America	A	342	NEG	ESC_AA7990AA_AS	ND	NA	A	North America
ESC_AA7995AA_AS	ESC_CA0479AA				B1	940	NEG	ESC_AA7995AA_AS	ND	NA	B1	Unknown
ESC_AA7996AA_AS	ESC_BA9789AA				B1	527	NEG	ESC_AA7996AA_AS	ND	NA	B1	Unknown
ESC_AA7998AA_AS	ESC_CA0273AA				B1	21	NEG	ESC_AA7998AA_AS	ND	NA	B1	Unknown
ESC_AA7999AA_AS	ESC_CA0015AA				B1	328	NEG	ESC_AA7999AA_AS	ND	NA	B1	Unknown
ESC_AA8000AA_AS	ESC_BA6027AA				B2	131	NEG	ESC_AA8000AA_AS	ND	NA	B2	Unknown
ESC_AA8001AA_AS	ESC_BA2056AA			North America	B1	16	NEG	ESC_AA8001AA_AS	ND	NA	B1	North America
ESC_AA8002AA_AS	ESC_AA8980AA	Environment		Europe	E	11	NEG	ESC_AA8002AA_AS	Environment	NA	E	Europe
ESC_AA8003AA_AS	ESC_BA9843AA				B1	3	NEG	ESC_AA8003AA_AS	ND	NA	B1	Unknown
ESC_AA8005AA_AS	ESC_CA1930AA				B1	517	NEG	ESC_AA8005AA_AS	ND	NA	B1	Unknown
ESC_AA8008AA_AS	ESC_CA1970AA				B1	156	NEG	ESC_AA8008AA_AS	ND	NA	B1	Unknown
ESC_AA8009AA_AS	ESC_AA9315AA	Human		Europe	E	11	NEG	ESC_AA8009AA_AS	Human	NA	E	Europe
ESC_AA8010AA_AS	ESC_BA1779AA			North America	B1	17	NEG	ESC_AA8010AA_AS	ND	NA	B1	North America
ESC_AA8011AA_AS	ESC_AA8362AA			North America	B1	21	NEG	ESC_AA8011AA_AS	ND	NA	B1	North America
ESC_AA8012AA_AS	ESC_BA0267AA	Human		Europe	B1	21	NEG	ESC_AA8012AA_AS	Human	NA	B1	Europe
ESC_AA8021AA_AS	ESC_BA6138AA				B2	131	NEG	ESC_AA8021AA_AS	ND	NA	B2	Unknown
ESC_AA8023AA_AS	ESC_BA5974AA				B2	12	POS	ESC_AA8023AA_AS	ND	NA	B2	Unknown
ESC_AA8024AA_AS	ESC_BA1835AA			North America	B1	21	NEG	ESC_AA8024AA_AS	ND	NA	B1	North America
ESC_AA8025AA_AS	ESC_AA8251AA			North America	E	11	NEG	ESC_AA8025AA_AS	ND	NA	E	North America
ESC_AA8026AA_AS	ESC_AA8972AA	Environment		Europe	E	11	NEG	ESC_AA8026AA_AS	Environment	NA	E	Europe
ESC_AA8029AA_AS	ESC_BA7103AA				B2	131	NEG	ESC_AA8029AA_AS	ND	NA	B2	Unknown
ESC_AA8031AA_AS	ESC_BA6147AA				B2	131	NEG	ESC_AA8031AA_AS	ND	NA	B2	Unknown
ESC_AA8033AA_AS	ESC_BA4542AA	Livestock	2009	North America	A	401	NEG	ESC_AA8033AA_AS	Livestock	2009	A	North America
ESC_AA8036AA_AS	ESC_BA8821AA				B2	1877	NEG	ESC_AA8036AA_AS	ND	NA	B2	Unknown
ESC_AA8037AA_AS	ESC_CA1888AA				E	11	NEG	ESC_AA8037AA_AS	ND	NA	E	Unknown
ESC_AA8038AA_AS	ESC_BA9761AA				B2	5316	POS	ESC_AA8038AA_AS	ND	NA	B2	Unknown
ESC_AA8039AA_AS	ESC_BA8114AA				E	11	NEG	ESC_AA8039AA_AS	ND	NA	E	Unknown
ESC_AA8041AA_AS	ESC_BA2014AA			North America	B1	21	NEG	ESC_AA8041AA_AS	ND	NA	B1	North America
ESC_AA8042AA_AS	ESC_BA1514AA				Unknown	152	NEG	ESC_AA8042AA_AS	ND	NA	Unknown	Unknown
ESC_AA8044AA_AS	ESC_BA2503AA	Human	2012	Asia	F	648	NEG	ESC_AA8044AA_AS	Human	2012	F	Asia
ESC_AA8049AA_AS	ESC_AA9701AA	Human		Europe	E	11	NEG	ESC_AA8049AA_AS	Human	NA	E	Europe
ESC_AA8050AA_AS	ESC_CA1887AA				E	11	NEG	ESC_AA8050AA_AS	ND	NA	E	Unknown
ESC_AA8052AA_AS	ESC_BA7478AA				B2	357	NEG	ESC_AA8052AA_AS	ND	NA	B2	Unknown
ESC_AA8056AA_AS	ESC_CA2097AA				B1	94	NEG	ESC_AA8056AA_AS	ND	NA	B1	Unknown
ESC_AA8059AA_AS	ESC_BA8590AA	Human	2009	Africa	A	5318	NEG	ESC_AA8059AA_AS	Human	2009	A	Africa
ESC_AA8062AA_AS	ESC_BA5317AA	Human	2009	North America	D	405	NEG	ESC_AA8062AA_AS	Human	2009	D	North America
ESC_AA8068AA_AS	ESC_BA5171AA	Human	2011	North America	D	69	NEG	ESC_AA8068AA_AS	Human	2011	D	North America
ESC_AA8070AA_AS	ESC_AA8178AA	Poultry	2009	North America	A	5323	NEG	ESC_AA8070AA_AS	Poultry	2009	A	North America
ESC_AA8071AA_AS	ESC_CA1271AA				A	206	NEG	ESC_AA8071AA_AS	ND	NA	A	Unknown
ESC_AA8073AA_AS	ESC_BA7354AA				B2	1170	NEG	ESC_AA8073AA_AS	ND	NA	B2	Unknown
ESC_AA8074AA_AS	ESC_BA7027AA				A	1972	NEG	ESC_AA8074AA_AS	ND	NA	A	Unknown
ESC_AA8075AA_AS	ESC_BA8911AA				B2	131	NEG	ESC_AA8075AA_AS	ND	NA	B2	Unknown
ESC_AA8076AA_AS	ESC_BA0202AA	Human		Europe	E	11	NEG	ESC_AA8076AA_AS	Human	NA	E	Europe
ESC_AA8077AA_AS	ESC_BA5295AA	Human	2011	North America	B1	420	NEG	ESC_AA8077AA_AS	Human	2011	B1	North America
ESC_AA8079AA_AS	ESC_BA7147AA				C	23	NEG	ESC_AA8079AA_AS	ND	NA	C	Unknown
ESC_AA8080AA_AS	ESC_BA1722AA			North America	G	658	NEG	ESC_AA8080AA_AS	ND	NA	G	North America
ESC_AA8082AA_AS	ESC_AA8881AA	Environment		Europe	E	11	NEG	ESC_AA8082AA_AS	Environment	NA	E	Europe
ESC_AA8083AA_AS	ESC_BA3139AA			North America	B1	16	NEG	ESC_AA8083AA_AS	ND	NA	B1	North America
ESC_AA8084AA_AS	ESC_AA8500AA			North America	E	11	NEG	ESC_AA8084AA_AS	ND	NA	E	North America
ESC_AA8089AA_AS	ESC_BA1567AA	Human	1979	Europe	Unknown	152	NEG	ESC_AA8089AA_AS	Human	1971-1980	Unknown	Europe
ESC_AA8090AA_AS	ESC_BA3342AA			North America	E	11	NEG	ESC_AA8090AA_AS	ND	NA	E	North America
ESC_AA8093AA_AS	ESC_CA2039AA				A	96	NEG	ESC_AA8093AA_AS	ND	NA	A	Unknown
ESC_AA8096AA_AS	ESC_BA5377AA	Human	2010	North America	D	69	NEG	ESC_AA8096AA_AS	Human	2010	D	North America
ESC_AA8098AA_AS	ESC_BA7153AA				D	69	NEG	ESC_AA8098AA_AS	ND	NA	D	Unknown
ESC_AA8099AA_AS	ESC_CA0203AA				B1	4580	POS	ESC_AA8099AA_AS	ND	NA	B1	Unknown
ESC_AA8100AA_AS	ESC_BA8591AA	Human	2009	Africa	B2	12	POS	ESC_AA8100AA_AS	Human	2009	B2	Africa
ESC_AA8101AA_AS	ESC_BA3398AA	Food	2002	North America	E	11	NEG	ESC_AA8101AA_AS	Food	2002	E	North America
ESC_AA8102AA_AS	ESC_BA0907AA			North America	B1	192	NEG	ESC_AA8102AA_AS	ND	NA	B1	North America
ESC_AA8104AA_AS	ESC_BA0017AA	Human		Europe	E	11	NEG	ESC_AA8104AA_AS	Human	NA	E	Europe
ESC_AA8109AA_AS	ESC_BA9977AA				B1	5241	NEG	ESC_AA8109AA_AS	ND	NA	B1	Unknown
ESC_AA8111AA_AS	ESC_BA2588AA	Human	2012	Asia	A	4012	NEG	ESC_AA8111AA_AS	Human	2012	A	Asia
ESC_AA8112AA_AS	ESC_BA7169AA				B2	141	POS	ESC_AA8112AA_AS	ND	NA	B2	Unknown
ESC_AA8113AA_AS	ESC_BA6564AA				B2	73	NEG	ESC_AA8113AA_AS	ND	NA	B2	Unknown
ESC_AA8121AA_AS	ESC_BA0783AA			North America	B1	655	NEG	ESC_AA8121AA_AS	ND	NA	B1	North America
ESC_AA8125AA_AS	ESC_BA4429AA				A	2491	NEG	ESC_AA8125AA_AS	ND	NA	A	Unknown
ESC_AA8131AA_AS	ESC_BA9792AA				B2	1583	NEG	ESC_AA8131AA_AS	ND	NA	B2	Unknown
ESC_AA8133AA_AS	ESC_BA1191AA			North America	B1	16	POS	ESC_AA8133AA_AS	ND	NA	B1	North America
ESC_AA8134AA_AS	ESC_BA0536AA			North America	E	11	NEG	ESC_AA8134AA_AS	ND	NA	E	North America
ESC_AA8136AA_AS	ESC_BA6057AA				B2	131	NEG	ESC_AA8136AA_AS	ND	NA	B2	Unknown
ESC_AA8138AA_AS	ESC_BA9818AA				A	10	NEG	ESC_AA8138AA_AS	ND	NA	A	Unknown
ESC_AA8139AA_AS	ESC_BA6290AA	Human	1996	Africa	E	146	NEG	ESC_AA8139AA_AS	Human	1991-2000	E	Africa
ESC_AA8140AA_AS	ESC_BA1881AA	Poultry	2014	North America	A	48	NEG	ESC_AA8140AA_AS	Poultry	2014	A	North America
ESC_AA8141AA_AS	ESC_AA8566AA			North America	B1	17	NEG	ESC_AA8141AA_AS	ND	NA	B1	North America
ESC_AA8146AA_AS	ESC_BA5928AA		1955		albertii	413	NEG	ESC_AA8146AA_AS	ND	1951-1960	Unknown	Unknown
ESC_AA8147AA_AS	ESC_BA5093AA	Human	2012	North America	B2	1193	NEG	ESC_AA8147AA_AS	Human	2012	B2	North America
ESC_AA8150AA_AS	ESC_BA1732AA	Human	2000	Africa	Unknown	1502	NEG	ESC_AA8150AA_AS	Human	1991-2000	Unknown	Africa
ESC_AA8151AA_AS	ESC_BA6790AA				B2	131	NEG	ESC_AA8151AA_AS	ND	NA	B2	Unknown
ESC_AA8152AA_AS	ESC_BA7817AA				B2	95	NEG	ESC_AA8152AA_AS	ND	NA	B2	Unknown
ESC_AA8153AA_AS	ESC_BA2016AA			North America	B1	16	NEG	ESC_AA8153AA_AS	ND	NA	B1	North America
ESC_AA8154AA_AS	ESC_BA9896AA	Human	2010		B2	131	NEG	ESC_AA8154AA_AS	Human	2010	B2	Unknown
ESC_AA8155AA_AS	ESC_BA2189AA	Livestock	2011	Europe	A	301	NEG	ESC_AA8155AA_AS	Livestock	2011	A	Europe
ESC_AA8156AA_AS	ESC_AA9715AA	Human		Europe	E	11	NEG	ESC_AA8156AA_AS	Human	NA	E	Europe
ESC_AA8161AA_AS	ESC_CA1885AA				E	5324	NEG	ESC_AA8161AA_AS	ND	NA	E	Unknown
ESC_AA8165AA_AS	ESC_CA1816AA				A	5322	NEG	ESC_AA8165AA_AS	ND	NA	A	Unknown
ESC_AA8166AA_AS	ESC_CA0407AA				B1	4550	NEG	ESC_AA8166AA_AS	ND	NA	B1	Unknown
ESC_AA8167AA_AS	ESC_CA0806AA				B2	504	NEG	ESC_AA8167AA_AS	ND	NA	B2	Unknown
ESC_AA8171AA_AS	ESC_CA1915AA				B1	443	NEG	ESC_AA8171AA_AS	ND	NA	B1	Unknown
ESC_AA8173AA_AS	ESC_BA7748AA				B1	58	NEG	ESC_AA8173AA_AS	ND	NA	B1	Unknown
ESC_AA8174AA_AS	ESC_CA0069AA	Human	2009	Oceania	B2	131	NEG	ESC_AA8174AA_AS	Human	2009	B2
ESC_AA8176AA_AS	ESC_BA4179AA				D	405	NEG	ESC_AA8176AA_AS	ND	NA	D	Unknown
ESC_AA8177AA_AS	ESC_AA8486AA			North America	B1	21	NEG	ESC_AA8177AA_AS	ND	NA	B1	North America
ESC_AA8178AA_AS	ESC_BA6424AA				B2	131	NEG	ESC_AA8178AA_AS	ND	NA	B2	Unknown
ESC_AA8180AA_AS	ESC_BA9602AA				A	10	NEG	ESC_AA8180AA_AS	ND	NA	A	Unknown
ESC_AA8181AA_AS	ESC_BA1621AA	Human	1985	Asia	Unknown	152	NEG	ESC_AA8181AA_AS	Human	1981-1990	Unknown	Asia
ESC_AA8182AA_AS	ESC_AA9848AA	Human		Europe	E	11	NEG	ESC_AA8182AA_AS	Human	NA	E	Europe
ESC_AA8189AA_AS	ESC_BA5036AA	Human	2012	North America	B2	73	POS	ESC_AA8189AA_AS	Human	2012	B2	North America
ESC_AA8191AA_AS	ESC_BA7548AA				B1	1431	NEG	ESC_AA8191AA_AS	ND	NA	B1	Unknown
ESC_AA8197AA_AS	ESC_BA7845AA				Unknown	1810	NEG	ESC_AA8197AA_AS	ND	NA	Unknown	Unknown
ESC_AA8202AA_AS	ESC_BA6537AA				B2	73	POS	ESC_AA8202AA_AS	ND	NA	B2	Unknown
ESC_AA8203AA_AS	ESC_BA9539AA				A	10	NEG	ESC_AA8203AA_AS	ND	NA	A	Unknown
ESC_AA8204AA_AS	ESC_CA0838AA	Human	2008	North America	B2	131	NEG	ESC_AA8204AA_AS	Human	2008	B2	North America
ESC_AA8205AA_AS	ESC_BA8207AA	Poultry	2013	North America	B1	4663	NEG	ESC_AA8205AA_AS	Poultry	2013	B1	North America
ESC_AA8206AA_AS	ESC_BA8047AA				B1	300	NEG	ESC_AA8206AA_AS	ND	NA	B1	Unknown
ESC_AA8208AA_AS	ESC_BA8653AA	Poultry	2013	North America	C	88	NEG	ESC_AA8208AA_AS	Poultry	2013	C	North America
ESC_AA8209AA_AS	ESC_BA3790AA			North America	B2	35	NEG	ESC_AA8209AA_AS	ND	NA	B2	North America
ESC_AA8212AA_AS	ESC_AA9075AA	Environment		Europe	E	11	NEG	ESC_AA8212AA_AS	Environment	NA	E	Europe
ESC_AA8215AA_AS	ESC_BA8058AA				B1	300	NEG	ESC_AA8215AA_AS	ND	NA	B1	Unknown
ESC_AA8219AA_AS	ESC_AA9031AA	Environment		Europe	E	11	NEG	ESC_AA8219AA_AS	Environment	NA	E	Europe
ESC_AA8222AA_AS	ESC_CA0424AA				B1	5326	NEG	ESC_AA8222AA_AS	ND	NA	B1	Unknown
ESC_AA8223AA_AS	ESC_BA8899AA				A	5238	NEG	ESC_AA8223AA_AS	ND	NA	A	Unknown
ESC_AA8225AA_AS	ESC_BA7434AA				B2	95	NEG	ESC_AA8225AA_AS	ND	NA	B2	Unknown
ESC_AA8226AA_AS	ESC_BA6246AA				F	648	NEG	ESC_AA8226AA_AS	ND	NA	F	Unknown
ESC_AA8228AA_AS	ESC_AA7769AA	Livestock	2014	North America	B1	343	NEG	ESC_AA8228AA_AS	Livestock	2014	B1	North America
ESC_AA8229AA_AS	ESC_BA6053AA				B2	131	NEG	ESC_AA8229AA_AS	ND	NA	B2	Unknown
ESC_AA8232AA_AS	ESC_BA1828AA	Human	2007	North America	E	11	NEG	ESC_AA8232AA_AS	Human	2007	E	North America
ESC_AA8236AA_AS	ESC_AA8459AA			North America	fergusonii	4419	NEG	ESC_AA8236AA_AS	ND	NA	Unknown	North America
ESC_AA8237AA_AS	ESC_BA5951AA				D	405	NEG	ESC_AA8237AA_AS	ND	NA	D	Unknown
ESC_AA8244AA_AS	ESC_BA6342AA				E	146	NEG	ESC_AA8244AA_AS	ND	NA	E	Unknown
ESC_AA8247AA_AS	ESC_BA7518AA				B2	131	POS	ESC_AA8247AA_AS	ND	NA	B2	Unknown
ESC_AA8250AA_AS	ESC_BA9868AA	Human	2011		B2	131	NEG	ESC_AA8250AA_AS	Human	2011	B2	Unknown
ESC_AA8252AA_AS	ESC_BA1891AA	Poultry	2014	North America	B2	491	NEG	ESC_AA8252AA_AS	Poultry	2014	B2	North America
ESC_AA8256AA_AS	ESC_BA2815AA				Unknown	152	NEG	ESC_AA8256AA_AS	ND	NA	Unknown	Unknown
ESC_AA8258AA_AS	ESC_BA5030AA	Human	2011	North America	B2	131	NEG	ESC_AA8258AA_AS	Human	2011	B2	North America
ESC_AA8261AA_AS	ESC_BA0635AA			North America	A	6	NEG	ESC_AA8261AA_AS	ND	NA	A	North America
ESC_AA8267AA_AS	ESC_BA1066AA			Asia	B1	297	NEG	ESC_AA8267AA_AS	ND	NA	B1	Asia
ESC_AA8268AA_AS	ESC_CA0898AA	Human	2007	North America	B2	131	NEG	ESC_AA8268AA_AS	Human	2007	B2	North America
ESC_AA8270AA_AS	ESC_BA8053AA				B1	58	NEG	ESC_AA8270AA_AS	ND	NA	B1	Unknown
ESC_AA8274AA_AS	ESC_BA1609AA	Human	1980	Asia	Unknown	152	NEG	ESC_AA8274AA_AS	Human	1971-1980	Unknown	Asia
ESC_AA8275AA_AS	ESC_CA1268AA				B2	589	NEG	ESC_AA8275AA_AS	ND	NA	B2	Unknown
ESC_AA8277AA_AS	ESC_BA8656AA	Poultry	2013	North America	D	973	NEG	ESC_AA8277AA_AS	Poultry	2013	D	North America
ESC_AA8278AA_AS	ESC_BA6127AA				B2	131	NEG	ESC_AA8278AA_AS	ND	NA	B2	Unknown
ESC_AA8280AA_AS	ESC_CA1183AA				B1	328	NEG	ESC_AA8280AA_AS	ND	NA	B1	Unknown
ESC_AA8282AA_AS	ESC_BA0037AA	Human		Europe	E	11	NEG	ESC_AA8282AA_AS	Human	NA	E	Europe
ESC_AA8284AA_AS	ESC_BA9740AA	Companion Animal	2009	Europe	B2	131	NEG	ESC_AA8284AA_AS	Companion Animal	2009	B2	Europe
ESC_AA8286AA_AS	ESC_BA0411AA	Human		North America	B1	661	NEG	ESC_AA8286AA_AS	Human	NA	B1	North America
ESC_AA8287AA_AS	ESC_BA1996AA			North America	B1	16	NEG	ESC_AA8287AA_AS	ND	NA	B1	North America
ESC_AA8288AA_AS	ESC_CA1972AA				B1	156	NEG	ESC_AA8288AA_AS	ND	NA	B1	Unknown
ESC_AA8289AA_AS	ESC_BA7245AA				B1	641	NEG	ESC_AA8289AA_AS	ND	NA	B1	Unknown
ESC_AA8290AA_AS	ESC_BA1758AA			North America	B1	17	NEG	ESC_AA8290AA_AS	ND	NA	B1	North America
ESC_AA8292AA_AS	ESC_BA9093AA				A	10	NEG	ESC_AA8292AA_AS	ND	NA	A	Unknown
ESC_AA8293AA_AS	ESC_BA9585AA				A	10	NEG	ESC_AA8293AA_AS	ND	NA	A	Unknown
ESC_AA8295AA_AS	ESC_BA9632AA				B2	676	NEG	ESC_AA8295AA_AS	ND	NA	B2	Unknown
ESC_AA8297AA_AS	ESC_BA9498AA				A	-5	NEG	ESC_AA8297AA_AS	ND	NA	A	Unknown
ESC_AA8301AA_AS	ESC_CA0325AA				C	88	NEG	ESC_AA8301AA_AS	ND	NA	C	Unknown
ESC_AA8304AA_AS	ESC_BA2240AA			North America	B1	1611	NEG	ESC_AA8304AA_AS	ND	NA	B1	North America
ESC_AA8305AA_AS	ESC_CA0526AA				C	23	NEG	ESC_AA8305AA_AS	ND	NA	C	Unknown
ESC_AA8306AA_AS	ESC_BA5068AA	Human	2012	North America	B2	131	NEG	ESC_AA8306AA_AS	Human	2012	B2	North America
ESC_AA8308AA_AS	ESC_CA1180AA				B1	3	NEG	ESC_AA8308AA_AS	ND	NA	B1	Unknown
ESC_AA8310AA_AS	ESC_BA4265AA				A	4	NEG	ESC_AA8310AA_AS	ND	NA	A	Unknown
ESC_AA8312AA_AS	ESC_BA2178AA	Livestock	2011	Europe	F	5327	NEG	ESC_AA8312AA_AS	Livestock	2011	F	Europe
ESC_AA8315AA_AS	ESC_CA1872AA				E	11	NEG	ESC_AA8315AA_AS	ND	NA	E	Unknown
ESC_AA8316AA_AS	ESC_BA1024AA			North America	B1	21	NEG	ESC_AA8316AA_AS	ND	NA	B1	North America
ESC_AA8317AA_AS	ESC_CA0924AA	ND	2009	North America	B2	131	NEG	ESC_AA8317AA_AS	ND	2009	B2	North America
ESC_AA8319AA_AS	ESC_BA8614AA	Poultry	2013	North America	A	1638	NEG	ESC_AA8319AA_AS	Poultry	2013	A	North America
ESC_AA8322AA_AS	ESC_BA5107AA	Human	2011	North America	B2	83	POS	ESC_AA8322AA_AS	Human	2011	B2	North America
ESC_AA8326AA_AS	ESC_AA9001AA	Environment		Europe	E	11	NEG	ESC_AA8326AA_AS	Environment	NA	E	Europe
ESC_AA8328AA_AS	ESC_BA1930AA				A	5256	NEG	ESC_AA8328AA_AS	ND	NA	A	Unknown
ESC_AA8334AA_AS	ESC_BA4418AA				D	115	NEG	ESC_AA8334AA_AS	ND	NA	D	Unknown
ESC_AA8336AA_AS	ESC_BA0272AA	Human	2008	South America	E	11	NEG	ESC_AA8336AA_AS	Human	2008	E	South America
ESC_AA8337AA_AS	ESC_BA1250AA				A	245	NEG	ESC_AA8337AA_AS	ND	NA	A	Unknown
ESC_AA8339AA_AS	ESC_BA2049AA			North America	B1	16	NEG	ESC_AA8339AA_AS	ND	NA	B1	North America
ESC_AA8342AA_AS	ESC_BA6711AA				B2	1979	NEG	ESC_AA8342AA_AS	ND	NA	B2	Unknown
ESC_AA8351AA_AS	ESC_BA1773AA	Human	2003	Asia	Unknown	152	NEG	ESC_AA8351AA_AS	Human	2003	Unknown	Asia
ESC_AA8353AA_AS	ESC_BA8445AA	Human	2009	Africa	A	5275	NEG	ESC_AA8353AA_AS	Human	2009	A	Africa
ESC_AA8355AA_AS	ESC_BA8530AA	Human	2009	Africa	A	216	NEG	ESC_AA8355AA_AS	Human	2009	A	Africa
ESC_AA8357AA_AS	ESC_CA1126AA				B1	29	NEG	ESC_AA8357AA_AS	ND	NA	B1	Unknown
ESC_AA8358AA_AS	ESC_CA1946AA				B1	443	NEG	ESC_AA8358AA_AS	ND	NA	B1	Unknown
ESC_AA8359AA_AS	ESC_CA0656AA				E	182	NEG	ESC_AA8359AA_AS	ND	NA	E	Unknown
ESC_AA8360AA_AS	ESC_BA3590AA			North America	B1	21	NEG	ESC_AA8360AA_AS	ND	NA	B1	North America
ESC_AA8361AA_AS	ESC_BA5972AA				B2	131	NEG	ESC_AA8361AA_AS	ND	NA	B2	Unknown
ESC_AA8362AA_AS	ESC_BA8485AA	Human	2009	Africa	A	10	NEG	ESC_AA8362AA_AS	Human	2009	A	Africa
ESC_AA8364AA_AS	ESC_BA8641AA	Poultry	2013	North America	A	2491	NEG	ESC_AA8364AA_AS	Poultry	2013	A	North America
ESC_AA8366AA_AS	ESC_BA6677AA				B2	12	NEG	ESC_AA8366AA_AS	ND	NA	B2	Unknown
ESC_AA8368AA_AS	ESC_BA7347AA				B2	5328	NEG	ESC_AA8368AA_AS	ND	NA	B2	Unknown
ESC_AA8372AA_AS	ESC_BA1633AA	Poultry	2014	North America	A	540	NEG	ESC_AA8372AA_AS	Poultry	2014	A	North America
ESC_AA8373AA_AS	ESC_BA6921AA				B2	404	NEG	ESC_AA8373AA_AS	ND	NA	B2	Unknown
ESC_AA8374AA_AS	ESC_AA8807AA	Environment		Europe	E	11	NEG	ESC_AA8374AA_AS	Environment	NA	E	Europe
ESC_AA8376AA_AS	ESC_BA1879AA	Poultry	2014	North America	B2	135	NEG	ESC_AA8376AA_AS	Poultry	2014	B2	North America
ESC_AA8380AA_AS	ESC_AA9698AA	Human		Europe	B1	17	NEG	ESC_AA8380AA_AS	Human	NA	B1	Europe
ESC_AA8381AA_AS	ESC_CA1644AA				E	11	NEG	ESC_AA8381AA_AS	ND	NA	E	Unknown
ESC_AA8382AA_AS	ESC_BA5813AA				B2	131	NEG	ESC_AA8382AA_AS	ND	NA	B2	Unknown
ESC_AA8385AA_AS	ESC_BA4397AA				A	10	NEG	ESC_AA8385AA_AS	ND	NA	A	Unknown
ESC_AA8386AA_AS	ESC_CA0181AA				A	5330	NEG	ESC_AA8386AA_AS	ND	NA	A	Unknown
ESC_AA8388AA_AS	ESC_BA0602AA			North America	B1	1307	NEG	ESC_AA8388AA_AS	ND	NA	B1	North America
ESC_AA8389AA_AS	ESC_BA7235AA				B1	711	NEG	ESC_AA8389AA_AS	ND	NA	B1	Unknown
ESC_AA8390AA_AS	ESC_AA9265AA	Human		Europe	E	11	NEG	ESC_AA8390AA_AS	Human	NA	E	Europe
ESC_AA8391AA_AS	ESC_CA2085AA				B1	5305	NEG	ESC_AA8391AA_AS	ND	NA	B1	Unknown
ESC_AA8392AA_AS	ESC_BA2234AA			North America	B1	21	NEG	ESC_AA8392AA_AS	ND	NA	B1	North America
ESC_AA8395AA_AS	ESC_BA7568AA				D	69	NEG	ESC_AA8395AA_AS	ND	NA	D	Unknown
ESC_AA8396AA_AS	ESC_BA9718AA	Companion Animal	2010	Europe	B2	131	NEG	ESC_AA8396AA_AS	Companion Animal	2010	B2	Europe
ESC_AA8397AA_AS	ESC_BA2214AA			North America	D	32	NEG	ESC_AA8397AA_AS	ND	NA	D	North America
ESC_AA8398AA_AS	ESC_BA5011AA	Human	2011	North America	B2	555	POS	ESC_AA8398AA_AS	Human	2011	B2	North America
ESC_AA8400AA_AS	ESC_BA1853AA	Livestock	2014	North America	fergusonii	5244	NEG	ESC_AA8400AA_AS	Livestock	2014	Unknown	North America
ESC_AA8402AA_AS	ESC_BA5074AA	Human	2012	North America	A	216	NEG	ESC_AA8402AA_AS	Human	2012	A	North America
ESC_AA8406AA_AS	ESC_BA8198AA				B1	443	NEG	ESC_AA8406AA_AS	ND	NA	B1	Unknown
ESC_AA8409AA_AS	ESC_BA3374AA			North America	B1	21	NEG	ESC_AA8409AA_AS	ND	NA	B1	North America
ESC_AA8411AA_AS	ESC_BA6298AA				E	146	NEG	ESC_AA8411AA_AS	ND	NA	E	Unknown
ESC_AA8413AA_AS	ESC_CA0188AA				A	34	NEG	ESC_AA8413AA_AS	ND	NA	A	Unknown
ESC_AA8414AA_AS	ESC_AA9287AA	Human		Europe	E	11	NEG	ESC_AA8414AA_AS	Human	NA	E	Europe
ESC_AA8415AA_AS	ESC_CA0997AA				B1	327	NEG	ESC_AA8415AA_AS	ND	NA	B1	Unknown
ESC_AA8416AA_AS	ESC_BA8851AA				B1	29	NEG	ESC_AA8416AA_AS	ND	NA	B1	Unknown
ESC_AA8421AA_AS	ESC_BA7574AA				F	648	NEG	ESC_AA8421AA_AS	ND	NA	F	Unknown
ESC_AA8422AA_AS	ESC_BA7888AA				B2	131	NEG	ESC_AA8422AA_AS	ND	NA	B2	Unknown
ESC_AA8423AA_AS	ESC_BA9612AA				A	10	NEG	ESC_AA8423AA_AS	ND	NA	A	Unknown
ESC_AA8425AA_AS	ESC_BA0672AA				A	245	NEG	ESC_AA8425AA_AS	ND	NA	A	Unknown
ESC_AA8426AA_AS	ESC_CA2314AA	Human	2011	Europe	B1	678	NEG	ESC_AA8426AA_AS	Human	2011	B1	Europe
ESC_AA8430AA_AS	ESC_BA9071AA				A	10	NEG	ESC_AA8430AA_AS	ND	NA	A	Unknown
ESC_AA8431AA_AS	ESC_CA0574AA				B1	120	NEG	ESC_AA8431AA_AS	ND	NA	B1	Unknown
ESC_AA8432AA_AS	ESC_CA0724AA				B1	448	NEG	ESC_AA8432AA_AS	ND	NA	B1	Unknown
ESC_AA8433AA_AS	ESC_BA8738AA				A	10	NEG	ESC_AA8433AA_AS	ND	NA	A	Unknown
ESC_AA8436AA_AS	ESC_CA0344AA				B2	80	POS	ESC_AA8436AA_AS	ND	NA	B2	Unknown
ESC_AA8438AA_AS	ESC_CA2253AA				E	11	NEG	ESC_AA8438AA_AS	ND	NA	E	Unknown
ESC_AA8439AA_AS	ESC_BA1798AA	Human	1976	Europe	Unknown	1502	NEG	ESC_AA8439AA_AS	Human	1971-1980	Unknown	Europe
ESC_AA8443AA_AS	ESC_BA6476AA				B2	998	NEG	ESC_AA8443AA_AS	ND	NA	B2	Unknown
ESC_AA8444AA_AS	ESC_CA2177AA				E	11	NEG	ESC_AA8444AA_AS	ND	NA	E	Unknown
ESC_AA8445AA_AS	ESC_BA7831AA				B2	452	NEG	ESC_AA8445AA_AS	ND	NA	B2	Unknown
ESC_AA8446AA_AS	ESC_CA0536AA				B1	173	NEG	ESC_AA8446AA_AS	ND	NA	B1	Unknown
ESC_AA8447AA_AS	ESC_BA4729AA	Poultry	2013	North America	A	1141	NEG	ESC_AA8447AA_AS	Poultry	2013	A	North America
ESC_AA8450AA_AS	ESC_CA0045AA				A	301	NEG	ESC_AA8450AA_AS	ND	NA	A	Unknown
ESC_AA8451AA_AS	ESC_AA8949AA	Environment		Europe	E	11	NEG	ESC_AA8451AA_AS	Environment	NA	E	Europe
ESC_AA8455AA_AS	ESC_BA8878AA				B2	28	NEG	ESC_AA8455AA_AS	ND	NA	B2	Unknown
ESC_AA8456AA_AS	ESC_BA7848AA				B2	73	POS	ESC_AA8456AA_AS	ND	NA	B2	Unknown
ESC_AA8457AA_AS	ESC_AA9405AA	Human		Europe	E	11	NEG	ESC_AA8457AA_AS	Human	NA	E	Europe
ESC_AA8461AA_AS	ESC_CA0514AA				B1	641	NEG	ESC_AA8461AA_AS	ND	NA	B1	Unknown
ESC_AA8464AA_AS	ESC_CA0914AA	Human	2010	North America	B2	131	NEG	ESC_AA8464AA_AS	Human	2010	B2	North America
ESC_AA8465AA_AS	ESC_CA0847AA				B2	131	NEG	ESC_AA8465AA_AS	ND	NA	B2	Unknown
ESC_AA8468AA_AS	ESC_BA7964AA				A	119	NEG	ESC_AA8468AA_AS	ND	NA	A	Unknown
ESC_AA8470AA_AS	ESC_AA9822AA	Human		Europe	E	11	NEG	ESC_AA8470AA_AS	Human	NA	E	Europe
ESC_AA8473AA_AS	ESC_BA7045AA				B1	348	NEG	ESC_AA8473AA_AS	ND	NA	B1	Unknown
ESC_AA8477AA_AS	ESC_BA2761AA				Unknown	152	NEG	ESC_AA8477AA_AS	ND	NA	Unknown	Unknown
ESC_AA8479AA_AS	ESC_AA9338AA	Human		Europe	E	11	NEG	ESC_AA8479AA_AS	Human	NA	E	Europe
ESC_AA8482AA_AS	ESC_BA6685AA				B2	12	POS	ESC_AA8482AA_AS	ND	NA	B2	Unknown
ESC_AA8483AA_AS	ESC_CA1573AA				B1	314	NEG	ESC_AA8483AA_AS	ND	NA	B1	Unknown
ESC_AA8486AA_AS	ESC_CA0233AA				C	88	NEG	ESC_AA8486AA_AS	ND	NA	C	Unknown
ESC_AA8487AA_AS	ESC_CA1534AA				B2	998	POS	ESC_AA8487AA_AS	ND	NA	B2	Unknown
ESC_AA8488AA_AS	ESC_BA7364AA				B2	144	NEG	ESC_AA8488AA_AS	ND	NA	B2	Unknown
ESC_AA8492AA_AS	ESC_CA1553AA				A	5331	NEG	ESC_AA8492AA_AS	ND	NA	A	Unknown
ESC_AA8494AA_AS	ESC_BA6969AA				G	117	NEG	ESC_AA8494AA_AS	ND	NA	G	Unknown
ESC_AA8501AA_AS	ESC_BA7020AA				A	10	NEG	ESC_AA8501AA_AS	ND	NA	A	Unknown
ESC_AA8503AA_AS	ESC_BA6683AA				A	10	NEG	ESC_AA8503AA_AS	ND	NA	A	Unknown
ESC_AA8504AA_AS	ESC_BA9899AA	Human	2008		B2	131	NEG	ESC_AA8504AA_AS	Human	2008	B2	Unknown
ESC_AA8506AA_AS	ESC_BA7869AA				B2	126	NEG	ESC_AA8506AA_AS	ND	NA	B2	Unknown
ESC_AA8507AA_AS	ESC_BA1924AA				A	631	NEG	ESC_AA8507AA_AS	ND	NA	A	Unknown
ESC_AA8510AA_AS	ESC_AA9709AA	Human		Europe	B1	655	NEG	ESC_AA8510AA_AS	Human	NA	B1	Europe
ESC_AA8518AA_AS	ESC_AA9687AA	Human		Europe	E	11	NEG	ESC_AA8518AA_AS	Human	NA	E	Europe
ESC_AA8524AA_AS	ESC_BA1804AA	Human	2007	Europe	Unknown	1502	NEG	ESC_AA8524AA_AS	Human	2007	Unknown	Europe
ESC_AA8525AA_AS	ESC_CA0443AA				A	1139	NEG	ESC_AA8525AA_AS	ND	NA	A	Unknown
ESC_AA8526AA_AS	ESC_BA2088AA			North America	D	32	NEG	ESC_AA8526AA_AS	ND	NA	D	North America
ESC_AA8527AA_AS	ESC_BA9735AA	Companion Animal	2010	Europe	B2	131	POS	ESC_AA8527AA_AS	Companion Animal	2010	B2	Europe
ESC_AA8528AA_AS	ESC_BA1108AA	Livestock	2009	North America	B1	3322	NEG	ESC_AA8528AA_AS	Livestock	2009	B1	North America
ESC_AA8530AA_AS	ESC_CA0993AA				B1	381	NEG	ESC_AA8530AA_AS	ND	NA	B1	Unknown
ESC_AA8531AA_AS	ESC_CA1625AA				E	11	NEG	ESC_AA8531AA_AS	ND	NA	E	Unknown
ESC_AA8534AA_AS	ESC_BA8232AA	Poultry	2013	North America	B1	1844	NEG	ESC_AA8534AA_AS	Poultry	2013	B1	North America
ESC_AA8536AA_AS	ESC_BA8187AA	Poultry	2013	North America	A	10	NEG	ESC_AA8536AA_AS	Poultry	2013	A	North America
ESC_AA8537AA_AS	ESC_AA9665AA	Human		Europe	E	11	NEG	ESC_AA8537AA_AS	Human	NA	E	Europe
ESC_AA8538AA_AS	ESC_BA8524AA	Human	2009	Africa	A	206	NEG	ESC_AA8538AA_AS	Human	2009	A	Africa
ESC_AA8539AA_AS	ESC_BA7363AA				B2	73	POS	ESC_AA8539AA_AS	ND	NA	B2	Unknown
ESC_AA8542AA_AS	ESC_CA2083AA				B1	5305	NEG	ESC_AA8542AA_AS	ND	NA	B1	Unknown
ESC_AA8544AA_AS	ESC_BA5847AA				B2	73	POS	ESC_AA8544AA_AS	ND	NA	B2	Unknown
ESC_AA8545AA_AS	ESC_CA0221AA				B1	33	NEG	ESC_AA8545AA_AS	ND	NA	B1	Unknown
ESC_AA8548AA_AS	ESC_CA1037AA				A	378	NEG	ESC_AA8548AA_AS	ND	NA	A	Unknown
ESC_AA8549AA_AS	ESC_BA2125AA	Livestock	2011	Europe	A	1112	NEG	ESC_AA8549AA_AS	Livestock	2011	A	Europe
ESC_AA8553AA_AS	ESC_BA3196AA			North America	B1	16	NEG	ESC_AA8553AA_AS	ND	NA	B1	North America
ESC_AA8555AA_AS	ESC_BA7920AA				A	167	NEG	ESC_AA8555AA_AS	ND	NA	A	Unknown
ESC_AA8561AA_AS	ESC_BA6420AA				B2	73	POS	ESC_AA8561AA_AS	ND	NA	B2	Unknown
ESC_AA8563AA_AS	ESC_CA0500AA				B1	316	NEG	ESC_AA8563AA_AS	ND	NA	B1	Unknown
ESC_AA8567AA_AS	ESC_BA0867AA			North America	A	119	NEG	ESC_AA8567AA_AS	ND	NA	A	North America
ESC_AA8581AA_AS	ESC_BA8605AA	Human	2009	Africa	A	5334	NEG	ESC_AA8581AA_AS	Human	2009	A	Africa
ESC_AA8582AA_AS	ESC_BA8170AA	Poultry	2013	North America	G	117	NEG	ESC_AA8582AA_AS	Poultry	2013	G	North America
ESC_AA8584AA_AS	ESC_BA6194AA				A	167	NEG	ESC_AA8584AA_AS	ND	NA	A	Unknown
ESC_AA8586AA_AS	ESC_BA8097AA				B1	1794	NEG	ESC_AA8586AA_AS	ND	NA	B1	Unknown
ESC_AA8587AA_AS	ESC_BA1615AA	Human	1981	Asia	Unknown	152	NEG	ESC_AA8587AA_AS	Human	1981-1990	Unknown	Asia
ESC_AA8599AA_AS	ESC_BA7912AA				B2	73	NEG	ESC_AA8599AA_AS	ND	NA	B2	Unknown
ESC_AA8600AA_AS	ESC_BA2302AA			North America	B1	21	NEG	ESC_AA8600AA_AS	ND	NA	B1	North America
ESC_AA8601AA_AS	ESC_BA4735AA	Poultry	2009	North America	A	540	NEG	ESC_AA8601AA_AS	Poultry	2009	A	North America
ESC_AA8604AA_AS	ESC_BA5341AA	Human	2010	North America	B2	131	NEG	ESC_AA8604AA_AS	Human	2010	B2	North America
ESC_AA8606AA_AS	ESC_CA1236AA				A	342	POS	ESC_AA8606AA_AS	ND	NA	A	Unknown
ESC_AA8608AA_AS	ESC_AA9663AA	Human		Europe	E	11	NEG	ESC_AA8608AA_AS	Human	NA	E	Europe
ESC_AA8612AA_AS	ESC_BA6637AA				B2	95	NEG	ESC_AA8612AA_AS	ND	NA	B2	Unknown
ESC_AA8616AA_AS	ESC_BA3456AA	Human		North America	B2	127	POS	ESC_AA8616AA_AS	Human	NA	B2	North America
ESC_AA8619AA_AS	ESC_BA6180AA				B2	131	NEG	ESC_AA8619AA_AS	ND	NA	B2	Unknown
ESC_AA8620AA_AS	ESC_BA7982AA				B1	396	NEG	ESC_AA8620AA_AS	ND	NA	B1	Unknown
ESC_AA8623AA_AS	ESC_CA1921AA				B1	1196	NEG	ESC_AA8623AA_AS	ND	NA	B1	Unknown
ESC_AA8625AA_AS	ESC_AA9042AA	Environment		Europe	E	11	NEG	ESC_AA8625AA_AS	Environment	NA	E	Europe
ESC_AA8627AA_AS	ESC_BA8403AA	Human	2009	Africa	D	3056	NEG	ESC_AA8627AA_AS	Human	2009	D	Africa
ESC_AA8632AA_AS	ESC_BA0932AA			North America	B1	21	NEG	ESC_AA8632AA_AS	ND	NA	B1	North America
ESC_AA8636AA_AS	ESC_BA1955AA				B1	289	NEG	ESC_AA8636AA_AS	ND	NA	B1	Unknown
ESC_AA8639AA_AS	ESC_CA1654AA				E	11	NEG	ESC_AA8639AA_AS	ND	NA	E	Unknown
ESC_AA8641AA_AS	ESC_AA9181AA	Environment		Europe	E	11	NEG	ESC_AA8641AA_AS	Environment	NA	E	Europe
ESC_AA8644AA_AS	ESC_BA8928AA				F	648	NEG	ESC_AA8644AA_AS	ND	NA	F	Unknown
ESC_AA8647AA_AS	ESC_BA6270AA				B2	131	NEG	ESC_AA8647AA_AS	ND	NA	B2	Unknown
ESC_AA8648AA_AS	ESC_BA7225AA				B2	73	NEG	ESC_AA8648AA_AS	ND	NA	B2	Unknown
ESC_AA8650AA_AS	ESC_BA2677AA	Human	2012	Asia	B1	196	NEG	ESC_AA8650AA_AS	Human	2012	B1	Asia
ESC_AA8656AA_AS	ESC_BA6325AA				B2	131	NEG	ESC_AA8656AA_AS	ND	NA	B2	Unknown
ESC_AA8660AA_AS	ESC_BA7338AA				B2	550	NEG	ESC_AA8660AA_AS	ND	NA	B2	Unknown
ESC_AA8663AA_AS	ESC_BA6015AA				B2	131	NEG	ESC_AA8663AA_AS	ND	NA	B2	Unknown
ESC_AA8664AA_AS	ESC_CA0451AA				A	3856	NEG	ESC_AA8664AA_AS	ND	NA	A	Unknown
ESC_AA8665AA_AS	ESC_BA2483AA			North America	B1	16	NEG	ESC_AA8665AA_AS	ND	NA	B1	North America
ESC_AA8669AA_AS	ESC_CA1064AA				B2	15	NEG	ESC_AA8669AA_AS	ND	NA	B2	Unknown
ESC_AA8670AA_AS	ESC_BA3817AA			North America	B1	343	NEG	ESC_AA8670AA_AS	ND	NA	B1	North America
ESC_AA8672AA_AS	ESC_BA5966AA		1995	Asia	albertii	1763	NEG	ESC_AA8672AA_AS	ND	1991-2000	Unknown	Asia
ESC_AA8677AA_AS	ESC_BA8499AA	Human	2009	Africa	B2	827	NEG	ESC_AA8677AA_AS	Human	2009	B2	Africa
ESC_AA8678AA_AS	ESC_BA4052AA			North America	B1	16	NEG	ESC_AA8678AA_AS	ND	NA	B1	North America
ESC_AA8680AA_AS	ESC_BA8919AA				F	648	NEG	ESC_AA8680AA_AS	ND	NA	F	Unknown
ESC_AA8684AA_AS	ESC_BA6183AA				B2	131	NEG	ESC_AA8684AA_AS	ND	NA	B2	Unknown
ESC_AA8686AA_AS	ESC_BA7968AA				A	119	NEG	ESC_AA8686AA_AS	ND	NA	A	Unknown
ESC_AA8689AA_AS	ESC_BA3700AA	Laboratory	2012	North America	A	1139	NEG	ESC_AA8689AA_AS	ND	2012	A	North America
ESC_AA8696AA_AS	ESC_BA1837AA				A	245	NEG	ESC_AA8696AA_AS	ND	NA	A	Unknown
ESC_AA8701AA_AS	ESC_CA2109AA				A	684	NEG	ESC_AA8701AA_AS	ND	NA	A	Unknown
ESC_AA8706AA_AS	ESC_CA2060AA				A	2795	NEG	ESC_AA8706AA_AS	ND	NA	A	Unknown
ESC_AA8708AA_AS	ESC_BA8868AA				B1	5333	NEG	ESC_AA8708AA_AS	ND	NA	B1	Unknown
ESC_AA8710AA_AS	ESC_BA7426AA				B2	12	POS	ESC_AA8710AA_AS	ND	NA	B2	Unknown
ESC_AA8718AA_AS	ESC_CA1248AA				A	793	NEG	ESC_AA8718AA_AS	ND	NA	A	Unknown
ESC_AA8720AA_AS	ESC_BA8615AA	Poultry	2013	North America	B1	1582	NEG	ESC_AA8720AA_AS	Poultry	2013	B1	North America
ESC_AA8721AA_AS	ESC_BA5990AA				B2	131	NEG	ESC_AA8721AA_AS	ND	NA	B2	Unknown
ESC_AA8734AA_AS	ESC_CA1120AA				albertii	742	NEG	ESC_AA8734AA_AS	ND	NA	Unknown	Unknown
ESC_AA8738AA_AS	ESC_BA4358AA				A	10	NEG	ESC_AA8738AA_AS	ND	NA	A	Unknown
ESC_AA8740AA_AS	ESC_CA0760AA				A	2353	NEG	ESC_AA8740AA_AS	ND	NA	A	Unknown
ESC_AA8741AA_AS	ESC_BA2175AA	Livestock	2011	Europe	B2	131	NEG	ESC_AA8741AA_AS	Livestock	2011	B2	Europe
ESC_AA8747AA_AS	ESC_BA7019AA				B2	131	NEG	ESC_AA8747AA_AS	ND	NA	B2	Unknown
ESC_AA8751AA_AS	ESC_BA6995AA				F	59	NEG	ESC_AA8751AA_AS	ND	NA	F	Unknown
ESC_AA8757AA_AS	ESC_BA4316AA				A	10	NEG	ESC_AA8757AA_AS	ND	NA	A	Unknown
ESC_AA8759AA_AS	ESC_CA0509AA				B1	3863	NEG	ESC_AA8759AA_AS	ND	NA	B1	Unknown
ESC_AA8760AA_AS	ESC_BA4744AA	Poultry	2013	North America	B1	86	NEG	ESC_AA8760AA_AS	Poultry	2013	B1	North America
ESC_AA8761AA_AS	ESC_CA0904AA	Human	2010	North America	B2	131	NEG	ESC_AA8761AA_AS	Human	2010	B2	North America
ESC_AA8762AA_AS	ESC_BA2953AA			North America	B1	655	NEG	ESC_AA8762AA_AS	ND	NA	B1	North America
ESC_AA8764AA_AS	ESC_CA0225AA				E	1265	NEG	ESC_AA8764AA_AS	ND	NA	E	Unknown
ESC_AA8766AA_AS	ESC_BA8016AA				A	398	NEG	ESC_AA8766AA_AS	ND	NA	A	Unknown
ESC_AA8769AA_AS	ESC_AA9784AA	Human		Europe	A	119	NEG	ESC_AA8769AA_AS	Human	NA	A	Europe
ESC_AA8770AA_AS	ESC_CA1166AA				B1	3	NEG	ESC_AA8770AA_AS	ND	NA	B1	Unknown
ESC_AA8771AA_AS	ESC_BA7391AA				B2	357	NEG	ESC_AA8771AA_AS	ND	NA	B2	Unknown
ESC_AA8773AA_AS	ESC_CA0165AA				B1	40	NEG	ESC_AA8773AA_AS	ND	NA	B1	Unknown
ESC_AA8774AA_AS	ESC_BA2898AA				Unknown	152	NEG	ESC_AA8774AA_AS	ND	NA	Unknown	Unknown
ESC_AA8776AA_AS	ESC_CA0999AA				B2	583	NEG	ESC_AA8776AA_AS	ND	NA	B2	Unknown
ESC_AA8779AA_AS	ESC_BA9665AA	Human		North America	A	63	NEG	ESC_AA8779AA_AS	Human	NA	A	North America
ESC_AA8784AA_AS	ESC_CA0694AA				B1	443	NEG	ESC_AA8784AA_AS	ND	NA	B1	Unknown
ESC_AA8786AA_AS	ESC_BA3806AA			North America	B2	4268	NEG	ESC_AA8786AA_AS	ND	NA	B2	North America
ESC_AA8787AA_AS	ESC_BA5132AA	Human	2011	North America	D	38	NEG	ESC_AA8787AA_AS	Human	2011	D	North America
ESC_AA8790AA_AS	ESC_CA0177AA				A	4590	NEG	ESC_AA8790AA_AS	ND	NA	A	Unknown
ESC_AA8791AA_AS	ESC_CA1204AA				F	648	NEG	ESC_AA8791AA_AS	ND	NA	F	Unknown
ESC_AA8793AA_AS	ESC_BA1993AA				A	5335	NEG	ESC_AA8793AA_AS	ND	NA	A	Unknown
ESC_AA8797AA_AS	ESC_CA0521AA				E	5336	NEG	ESC_AA8797AA_AS	ND	NA	E	Unknown
ESC_AA8798AA_AS	ESC_BA7004AA				B2	95	NEG	ESC_AA8798AA_AS	ND	NA	B2	Unknown
ESC_AA8800AA_AS	ESC_CA1958AA				A	5276	NEG	ESC_AA8800AA_AS	ND	NA	A	Unknown
ESC_AA8801AA_AS	ESC_BA7931AA				C	369	NEG	ESC_AA8801AA_AS	ND	NA	C	Unknown
ESC_AA8802AA_AS	ESC_BA1806AA	Human	2005	Africa	Unknown	152	NEG	ESC_AA8802AA_AS	Human	2005	Unknown	Africa
ESC_AA8805AA_AS	ESC_BA2272AA			North America	A	659	NEG	ESC_AA8805AA_AS	ND	NA	A	North America
ESC_AA8806AA_AS	ESC_CA0646AA				A	2353	NEG	ESC_AA8806AA_AS	ND	NA	A	Unknown
ESC_AA8807AA_AS	ESC_CA2031AA				A	5276	NEG	ESC_AA8807AA_AS	ND	NA	A	Unknown
ESC_AA8811AA_AS	ESC_BA7700AA				D	405	NEG	ESC_AA8811AA_AS	ND	NA	D	Unknown
ESC_AA8812AA_AS	ESC_CA1089AA				B2	131	NEG	ESC_AA8812AA_AS	ND	NA	B2	Unknown
ESC_AA8815AA_AS	ESC_BA7579AA				B2	14	NEG	ESC_AA8815AA_AS	ND	NA	B2	Unknown
ESC_AA8816AA_AS	ESC_BA2051AA			North America	B1	16	NEG	ESC_AA8816AA_AS	ND	NA	B1	North America
ESC_AA8817AA_AS	ESC_BA6626AA				B2	12	POS	ESC_AA8817AA_AS	ND	NA	B2	Unknown
ESC_AA8820AA_AS	ESC_BA8221AA	Poultry	2013	North America	A	191	NEG	ESC_AA8820AA_AS	Poultry	2013	A	North America
ESC_AA8824AA_AS	ESC_BA6600AA				B2	73	NEG	ESC_AA8824AA_AS	ND	NA	B2	Unknown
ESC_AA8826AA_AS	ESC_BA2165AA	Livestock	2011	Europe	G	117	NEG	ESC_AA8826AA_AS	Livestock	2011	G	Europe
ESC_AA8827AA_AS	ESC_BA6653AA				B2	12	POS	ESC_AA8827AA_AS	ND	NA	B2	Unknown
ESC_AA8832AA_AS	ESC_AA9607AA	Human		Europe	E	11	NEG	ESC_AA8832AA_AS	Human	NA	E	Europe
ESC_AA8833AA_AS	ESC_CA2274AA				E	11	NEG	ESC_AA8833AA_AS	ND	NA	E	Unknown
ESC_AA8842AA_AS	ESC_AA8751AA	Environment		Europe	E	11	NEG	ESC_AA8842AA_AS	Environment	NA	E	Europe
ESC_AA8843AA_AS	ESC_BA6771AA				B2	73	POS	ESC_AA8843AA_AS	ND	NA	B2	Unknown
ESC_AA8847AA_AS	ESC_BA8822AA				A	342	POS	ESC_AA8847AA_AS	ND	NA	A	Unknown
ESC_AA8849AA_AS	ESC_BA6347AA				E	146	NEG	ESC_AA8849AA_AS	ND	NA	E	Unknown
ESC_AA8851AA_AS	ESC_BA8843AA				B2	1877	NEG	ESC_AA8851AA_AS	ND	NA	B2	Unknown
ESC_AA8857AA_AS	ESC_CA0502AA				A	10	NEG	ESC_AA8857AA_AS	ND	NA	A	Unknown
ESC_AA8861AA_AS	ESC_BA8635AA	Poultry	2013	North America	A	540	NEG	ESC_AA8861AA_AS	Poultry	2013	A	North America
ESC_AA8868AA_AS	ESC_BA6330AA				E	146	NEG	ESC_AA8868AA_AS	ND	NA	E	Unknown
ESC_AA8870AA_AS	ESC_AA7847AA	Animal Feed	2015	North America	B1	17	NEG	ESC_AA8870AA_AS	Animal Feed	2015	B1	North America
ESC_AA8872AA_AS	ESC_BA0614AA			North America	D	30	NEG	ESC_AA8872AA_AS	ND	NA	D	North America
ESC_AA8873AA_AS	ESC_BA5321AA	Human	2011	North America	B1	101	NEG	ESC_AA8873AA_AS	Human	2011	B1	North America
ESC_AA8875AA_AS	ESC_BA6608AA				B2	127	POS	ESC_AA8875AA_AS	ND	NA	B2	Unknown
ESC_AA8878AA_AS	ESC_BA8572AA	Human	2009	Africa	A	10	NEG	ESC_AA8878AA_AS	Human	2009	A	Africa
ESC_AA8880AA_AS	ESC_CA0422AA				A	5339	NEG	ESC_AA8880AA_AS	ND	NA	A	Unknown
ESC_AA8881AA_AS	ESC_BA8840AA				A	206	NEG	ESC_AA8881AA_AS	ND	NA	A	Unknown
ESC_AA8883AA_AS	ESC_BA8013AA				B1	1308	POS	ESC_AA8883AA_AS	ND	NA	B1	Unknown
ESC_AA8884AA_AS	ESC_BA7400AA				G	117	NEG	ESC_AA8884AA_AS	ND	NA	G	Unknown
ESC_AA8885AA_AS	ESC_CA0461AA				A	5265	NEG	ESC_AA8885AA_AS	ND	NA	A	Unknown
ESC_AA8886AA_AS	ESC_BA6928AA				D	69	NEG	ESC_AA8886AA_AS	ND	NA	D	Unknown
ESC_AA8887AA_AS	ESC_BA3650AA	Laboratory	2013	North America	A	1139	NEG	ESC_AA8887AA_AS	ND	2013	A	North America
ESC_AA8890AA_AS	ESC_BA7126AA				B2	538	NEG	ESC_AA8890AA_AS	ND	NA	B2	Unknown
ESC_AA8892AA_AS	ESC_AA8788AA	Environment		Europe	E	11	NEG	ESC_AA8892AA_AS	Environment	NA	E	Europe
ESC_AA8895AA_AS	ESC_BA8874AA				B1	5341	NEG	ESC_AA8895AA_AS	ND	NA	B1	Unknown
ESC_AA8896AA_AS	ESC_BA5453AA	Human	2009	North America	F	62	NEG	ESC_AA8896AA_AS	Human	2009	F	North America
ESC_AA8900AA_AS	ESC_BA9998AA				B1	517	NEG	ESC_AA8900AA_AS	ND	NA	B1	Unknown
ESC_AA8902AA_AS	ESC_BA1002AA			North America	B1	21	NEG	ESC_AA8902AA_AS	ND	NA	B1	North America
ESC_AA8905AA_AS	ESC_CA0655AA				B1	1490	NEG	ESC_AA8905AA_AS	ND	NA	B1	Unknown
ESC_AA8906AA_AS	ESC_BA1477AA				Unknown	152	NEG	ESC_AA8906AA_AS	ND	NA	Unknown	Unknown
ESC_AA8908AA_AS	ESC_BA8080AA				B1	17	NEG	ESC_AA8908AA_AS	ND	NA	B1	Unknown
ESC_AA8911AA_AS	ESC_AA9175AA	Environment		Europe	E	11	NEG	ESC_AA8911AA_AS	Environment	NA	E	Europe
ESC_AA8918AA_AS	ESC_AA7823AA	Livestock	2012	North America	E	11	NEG	ESC_AA8918AA_AS	Livestock	2012	E	North America
ESC_AA8923AA_AS	ESC_BA8132AA	Environment	2010	North America	D	32	NEG	ESC_AA8923AA_AS	Environment	2010	D	North America
ESC_AA8926AA_AS	ESC_AA8030AA			North America	B1	1967	NEG	ESC_AA8926AA_AS	ND	NA	B1	North America
ESC_AA8928AA_AS	ESC_BA4415AA				A	44	NEG	ESC_AA8928AA_AS	ND	NA	A	Unknown
ESC_AA8931AA_AS	ESC_CA0653AA				D	405	NEG	ESC_AA8931AA_AS	ND	NA	D	Unknown
ESC_AA8932AA_AS	ESC_BA8099AA				E	11	NEG	ESC_AA8932AA_AS	ND	NA	E	Unknown
ESC_AA8934AA_AS	ESC_BA2604AA	Human	2012	Asia	D	405	NEG	ESC_AA8934AA_AS	Human	2012	D	Asia
ESC_AA8936AA_AS	ESC_BA8336AA	Poultry	2013	North America	G	117	NEG	ESC_AA8936AA_AS	Poultry	2013	G	North America
ESC_AA8937AA_AS	ESC_BA7778AA				B2	550	NEG	ESC_AA8937AA_AS	ND	NA	B2	Unknown
ESC_AA8939AA_AS	ESC_BA9744AA	Companion Animal	2009	Europe	B2	131	NEG	ESC_AA8939AA_AS	Companion Animal	2009	B2	Europe
ESC_AA8945AA_AS	ESC_CA0350AA				B1	453	POS	ESC_AA8945AA_AS	ND	NA	B1	Unknown
ESC_AA8946AA_AS	ESC_CA0027AA				B2	121	NEG	ESC_AA8946AA_AS	ND	NA	B2	Unknown
ESC_AA8948AA_AS	ESC_BA9938AA	Human	2008		D	393	NEG	ESC_AA8948AA_AS	Human	2008	D	Unknown
ESC_AA8952AA_AS	ESC_BA8872AA				albertii	5268	NEG	ESC_AA8952AA_AS	ND	NA	Unknown	Unknown
ESC_AA8953AA_AS	ESC_CA1255AA				B2	5342	NEG	ESC_AA8953AA_AS	ND	NA	B2	Unknown
ESC_AA8956AA_AS	ESC_CA0127AA	Human	2011	Europe	B2	131	NEG	ESC_AA8956AA_AS	Human	2011	B2	Europe
ESC_AA8958AA_AS	ESC_AA9012AA	Environment		Europe	E	11	NEG	ESC_AA8958AA_AS	Environment	NA	E	Europe
ESC_AA8961AA_AS	ESC_BA6431AA				D	393	NEG	ESC_AA8961AA_AS	ND	NA	D	Unknown
ESC_AA8962AA_AS	ESC_BA7860AA				B2	73	POS	ESC_AA8962AA_AS	ND	NA	B2	Unknown
ESC_AA8963AA_AS	ESC_BA0071AA	Human		Europe	E	11	NEG	ESC_AA8963AA_AS	Human	NA	E	Europe
ESC_AA8965AA_AS	ESC_BA9742AA	Companion Animal	2009	Europe	B2	131	NEG	ESC_AA8965AA_AS	Companion Animal	2009	B2	Europe
ESC_AA8966AA_AS	ESC_BA8012AA				A	10	NEG	ESC_AA8966AA_AS	ND	NA	A	Unknown
ESC_AA8967AA_AS	ESC_BA1532AA				Unknown	152	NEG	ESC_AA8967AA_AS	ND	NA	Unknown	Unknown
ESC_AA8969AA_AS	ESC_BA6931AA				B2	73	POS	ESC_AA8969AA_AS	ND	NA	B2	Unknown
ESC_AA8972AA_AS	ESC_BA9746AA	Companion Animal	2009	Europe	B2	131	POS	ESC_AA8972AA_AS	Companion Animal	2009	B2	Europe
ESC_AA8975AA_AS	ESC_BA1602AA	Human	1983	Asia	Unknown	152	NEG	ESC_AA8975AA_AS	Human	1981-1990	Unknown	Asia
ESC_AA8976AA_AS	ESC_BA6639AA				B2	73	POS	ESC_AA8976AA_AS	ND	NA	B2	Unknown
ESC_AA8977AA_AS	ESC_BA0175AA	Human		Europe	E	11	NEG	ESC_AA8977AA_AS	Human	NA	E	Europe
ESC_AA8980AA_AS	ESC_BA0075AA				A	245	NEG	ESC_AA8980AA_AS	ND	NA	A	Unknown
ESC_AA8981AA_AS	ESC_BA7629AA				B2	131	NEG	ESC_AA8981AA_AS	ND	NA	B2	Unknown
ESC_AA8982AA_AS	ESC_BA9841AA				A	10	NEG	ESC_AA8982AA_AS	ND	NA	A	Unknown
ESC_AA8983AA_AS	ESC_CA0020AA				A	382	NEG	ESC_AA8983AA_AS	ND	NA	A	Unknown
ESC_AA8985AA_AS	ESC_BA8049AA				B1	765	NEG	ESC_AA8985AA_AS	ND	NA	B1	Unknown
ESC_AA8987AA_AS	ESC_BA1936AA			North America	B1	21	NEG	ESC_AA8987AA_AS	ND	NA	B1	North America
ESC_AA8989AA_AS	ESC_BA7372AA				C	2230	NEG	ESC_AA8989AA_AS	ND	NA	C	Unknown
ESC_AA8990AA_AS	ESC_AA8377AA			North America	B1	1967	NEG	ESC_AA8990AA_AS	ND	NA	B1	North America
ESC_AA8991AA_AS	ESC_BA6286AA				E	146	NEG	ESC_AA8991AA_AS	ND	NA	E	Unknown
ESC_AA8994AA_AS	ESC_BA6136AA				F	354	NEG	ESC_AA8994AA_AS	ND	NA	F	Unknown
ESC_AA8998AA_AS	ESC_BA6484AA				C	410	NEG	ESC_AA8998AA_AS	ND	NA	C	Unknown
ESC_AA9000AA_AS	ESC_AA9595AA	Human		Europe	E	11	NEG	ESC_AA9000AA_AS	Human	NA	E	Europe
ESC_AA9002AA_AS	ESC_BA6773AA				B1	2526	NEG	ESC_AA9002AA_AS	ND	NA	B1	Unknown
ESC_AA9003AA_AS	ESC_AA9782AA	Human		Europe	E	11	NEG	ESC_AA9003AA_AS	Human	NA	E	Europe
ESC_AA9004AA_AS	ESC_AA9886AA	Human		Europe	E	11	NEG	ESC_AA9004AA_AS	Human	NA	E	Europe
ESC_AA9006AA_AS	ESC_BA8339AA	Poultry	2013	North America	B1	57	NEG	ESC_AA9006AA_AS	Poultry	2013	B1	North America
ESC_AA9013AA_AS	ESC_BA6172AA				A	145	NEG	ESC_AA9013AA_AS	ND	NA	A	Unknown
ESC_AA9021AA_AS	ESC_BA8424AA	Human	2009	Africa	B1	2178	NEG	ESC_AA9021AA_AS	Human	2009	B1	Africa
ESC_AA9022AA_AS	ESC_CA0358AA				F	59	NEG	ESC_AA9022AA_AS	ND	NA	F	Unknown
ESC_AA9027AA_AS	ESC_AA8086AA			North America	B1	21	NEG	ESC_AA9027AA_AS	ND	NA	B1	North America
ESC_AA9033AA_AS	ESC_AA9045AA	Environment		Europe	E	11	NEG	ESC_AA9033AA_AS	Environment	NA	E	Europe
ESC_AA9035AA_AS	ESC_CA1754AA				E	11	NEG	ESC_AA9035AA_AS	ND	NA	E	Unknown
ESC_AA9040AA_AS	ESC_AA9936AA	Human		Europe	E	11	NEG	ESC_AA9040AA_AS	Human	NA	E	Europe
ESC_AA9042AA_AS	ESC_BA8205AA	Poultry	2013	North America	B1	101	NEG	ESC_AA9042AA_AS	Poultry	2013	B1	North America
ESC_AA9043AA_AS	ESC_CA0662AA				B1	5270	NEG	ESC_AA9043AA_AS	ND	NA	B1	Unknown
ESC_AA9045AA_AS	ESC_BA2895AA				Unknown	152	NEG	ESC_AA9045AA_AS	ND	NA	Unknown	Unknown
ESC_AA9046AA_AS	ESC_BA2027AA			North America	D	32	NEG	ESC_AA9046AA_AS	ND	NA	D	North America
ESC_AA9047AA_AS	ESC_BA7977AA				A	119	NEG	ESC_AA9047AA_AS	ND	NA	A	Unknown
ESC_AA9051AA_AS	ESC_BA8348AA	Human	2009	Africa	B2	131	POS	ESC_AA9051AA_AS	Human	2009	B2	Africa
ESC_AA9052AA_AS	ESC_BA3010AA		2003	North America	B1	3	NEG	ESC_AA9052AA_AS	ND	2003	B1	North America
ESC_AA9053AA_AS	ESC_BA7051AA				B2	998	POS	ESC_AA9053AA_AS	ND	NA	B2	Unknown
ESC_AA9055AA_AS	ESC_BA6923AA				D	69	NEG	ESC_AA9055AA_AS	ND	NA	D	Unknown
ESC_AA9059AA_AS	ESC_AA9896AA	Human		Europe	E	11	NEG	ESC_AA9059AA_AS	Human	NA	E	Europe
ESC_AA9060AA_AS	ESC_BA3325AA			North America	E	11	NEG	ESC_AA9060AA_AS	ND	NA	E	North America
ESC_AA9065AA_AS	ESC_BA6545AA				B2	131	NEG	ESC_AA9065AA_AS	ND	NA	B2	Unknown
ESC_AA9067AA_AS	ESC_BA4380AA				A	10	NEG	ESC_AA9067AA_AS	ND	NA	A	Unknown
ESC_AA9069AA_AS	ESC_AA7943AA			North America	B1	17	NEG	ESC_AA9069AA_AS	ND	NA	B1	North America
ESC_AA9070AA_AS	ESC_BA7941AA				A	119	NEG	ESC_AA9070AA_AS	ND	NA	A	Unknown
ESC_AA9073AA_AS	ESC_CA0577AA				A	-6	NEG	ESC_AA9073AA_AS	ND	NA	A	Unknown
ESC_AA9074AA_AS	ESC_BA1965AA			North America	B1	16	NEG	ESC_AA9074AA_AS	ND	NA	B1	North America
ESC_AA9080AA_AS	ESC_BA8455AA	Human	2009	Africa	A	2172	NEG	ESC_AA9080AA_AS	Human	2009	A	Africa
ESC_AA9082AA_AS	ESC_BA5019AA	Human	2011	North America	G	657	NEG	ESC_AA9082AA_AS	Human	2011	G	North America
ESC_AA9083AA_AS	ESC_BA0703AA			North America	A	398	NEG	ESC_AA9083AA_AS	ND	NA	A	North America
ESC_AA9084AA_AS	ESC_BA0015AA	Human		Europe	E	11	NEG	ESC_AA9084AA_AS	Human	NA	E	Europe
ESC_AA9088AA_AS	ESC_BA2169AA	Livestock	2011	Europe	C	5271	NEG	ESC_AA9088AA_AS	Livestock	2011	C	Europe
ESC_AA9090AA_AS	ESC_BA0379AA	Human		North America	B1	21	NEG	ESC_AA9090AA_AS	Human	NA	B1	North America
ESC_AA9092AA_AS	ESC_BA7729AA				B2	131	NEG	ESC_AA9092AA_AS	ND	NA	B2	Unknown
ESC_AA9094AA_AS	ESC_AA9319AA	Human		Europe	E	11	NEG	ESC_AA9094AA_AS	Human	NA	E	Europe
ESC_AA9095AA_AS	ESC_AA8286AA			North America	B1	17	NEG	ESC_AA9095AA_AS	ND	NA	B1	North America
ESC_AA9099AA_AS	ESC_BA9517AA				fergusonii	4419	NEG	ESC_AA9099AA_AS	ND	NA	Unknown	Unknown
ESC_AA9100AA_AS	ESC_AA8127AA			North America	B1	17	NEG	ESC_AA9100AA_AS	ND	NA	B1	North America
ESC_AA9102AA_AS	ESC_BA7420AA				A	167	NEG	ESC_AA9102AA_AS	ND	NA	A	Unknown
ESC_AA9103AA_AS	ESC_AA9189AA	Environment		Europe	E	11	NEG	ESC_AA9103AA_AS	Environment	NA	E	Europe
ESC_AA9105AA_AS	ESC_BA2681AA	Human	2012	Asia	F	354	NEG	ESC_AA9105AA_AS	Human	2012	F	Asia
ESC_AA9109AA_AS	ESC_CA1898AA				A	10	NEG	ESC_AA9109AA_AS	ND	NA	A	Unknown
ESC_AA9112AA_AS	ESC_AA9857AA	Human		Europe	E	11	POS	ESC_AA9112AA_AS	Human	NA		Europe
ESC_AA9113AA_AS	ESC_CA0401AA				A	34	NEG	ESC_AA9113AA_AS	ND	NA	A	Unknown
ESC_AA9116AA_AS	ESC_BA9490AA				B1	58	NEG	ESC_AA9116AA_AS	ND	NA	B1	Unknown
ESC_AA9127AA_AS	ESC_BA6975AA				C	23	NEG	ESC_AA9127AA_AS	ND	NA	C	Unknown
ESC_AA9135AA_AS	ESC_BA7321AA				B2	73	POS	ESC_AA9135AA_AS	ND	NA	B2	Unknown
ESC_AA9137AA_AS	ESC_BA7513AA				B2	73	POS	ESC_AA9137AA_AS	ND	NA	B2	Unknown
ESC_AA9138AA_AS	ESC_AA7835AA	Animal Feed	2012	North America	E	11	NEG	ESC_AA9138AA_AS	Animal Feed	2012	E	North America
ESC_AA9141AA_AS	ESC_CA0957AA				A	10	NEG	ESC_AA9141AA_AS	ND	NA	A	Unknown
ESC_AA9142AA_AS	ESC_BA1778AA	Human	1973	Europe	Unknown	152	NEG	ESC_AA9142AA_AS	Human	1971-1980	Unknown	Europe
ESC_AA9145AA_AS	ESC_BA6498AA				B2	390	NEG	ESC_AA9145AA_AS	ND	NA	B2	Unknown
ESC_AA9152AA_AS	ESC_BA8830AA				B2	583	NEG	ESC_AA9152AA_AS	ND	NA	B2	Unknown
ESC_AA9154AA_AS	ESC_BA2909AA				Unknown	152	NEG	ESC_AA9154AA_AS	ND	NA	Unknown	Unknown
ESC_AA9155AA_AS	ESC_CA1125AA				B2	144	NEG	ESC_AA9155AA_AS	ND	NA	B2	Unknown
ESC_AA9160AA_AS	ESC_BA7275AA				B2	12	NEG	ESC_AA9160AA_AS	ND	NA	B2	Unknown
ESC_AA9166AA_AS	ESC_BA0917AA			North America	D	32	NEG	ESC_AA9166AA_AS	ND	NA	D	North America
ESC_AA9175AA_AS	ESC_BA7416AA				B2	73	POS	ESC_AA9175AA_AS	ND	NA	B2	Unknown
ESC_AA9177AA_AS	ESC_CA0375AA				A	10	NEG	ESC_AA9177AA_AS	ND	NA	A	Unknown
ESC_AA9180AA_AS	ESC_CA2098AA				A	4	NEG	ESC_AA9180AA_AS	ND	NA	A	Unknown
ESC_AA9184AA_AS	ESC_BA8805AA				B2	2346	NEG	ESC_AA9184AA_AS	ND	NA	B2	Unknown
ESC_AA9185AA_AS	ESC_BA6761AA				F	62	NEG	ESC_AA9185AA_AS	ND	NA	F	Unknown
ESC_AA9192AA_AS	ESC_BA8023AA				A	181	NEG	ESC_AA9192AA_AS	ND	NA	A	Unknown
ESC_AA9193AA_AS	ESC_BA5827AA	Human	2010	Asia	A	245	NEG	ESC_AA9193AA_AS	Human	2010	A	Asia
ESC_AA9194AA_AS	ESC_CA2146AA				E	11	NEG	ESC_AA9194AA_AS	ND	NA	E	Unknown
ESC_AA9195AA_AS	ESC_CA0251AA				B1	295	NEG	ESC_AA9195AA_AS	ND	NA	B1	Unknown
ESC_AA9197AA_AS	ESC_CA2272AA				E	11	NEG	ESC_AA9197AA_AS	ND	NA	E	Unknown
ESC_AA9198AA_AS	ESC_BA0072AA	Human		Europe	E	11	NEG	ESC_AA9198AA_AS	Human	NA	E	Europe
ESC_AA9200AA_AS	ESC_BA6155AA				B2	131	NEG	ESC_AA9200AA_AS	ND	NA	B2	Unknown
ESC_AA9202AA_AS	ESC_AA8396AA			North America	B1	17	NEG	ESC_AA9202AA_AS	ND	NA	B1	North America
ESC_AA9209AA_AS	ESC_BA5931AA				B2	131	NEG	ESC_AA9209AA_AS	ND	NA	B2	Unknown
ESC_AA9211AA_AS	ESC_CA2258AA				E	11	NEG	ESC_AA9211AA_AS	ND	NA	E	Unknown
ESC_AA9213AA_AS	ESC_BA6774AA				D	38	NEG	ESC_AA9213AA_AS	ND	NA	D	Unknown
ESC_AA9218AA_AS	ESC_BA7595AA				B2	73	POS	ESC_AA9218AA_AS	ND	NA	B2	Unknown
ESC_AA9219AA_AS	ESC_CA2056AA				A	2795	NEG	ESC_AA9219AA_AS	ND	NA	A	Unknown
ESC_AA9220AA_AS	ESC_AA8026AA			North America	B1	21	NEG	ESC_AA9220AA_AS	ND	NA	B1	North America
ESC_AA9225AA_AS	ESC_BA6513AA				B2	131	NEG	ESC_AA9225AA_AS	ND	NA	B2	Unknown
ESC_AA9227AA_AS	ESC_BA8017AA				B1	1079	NEG	ESC_AA9227AA_AS	ND	NA	B1	Unknown
ESC_AA9233AA_AS	ESC_CA0013AA				A	378	NEG	ESC_AA9233AA_AS	ND	NA	A	Unknown
ESC_AA9234AA_AS	ESC_CA0518AA				A	1312	NEG	ESC_AA9234AA_AS	ND	NA	A	Unknown
ESC_AA9235AA_AS	ESC_BA5986AA				B2	131	NEG	ESC_AA9235AA_AS	ND	NA	B2	Unknown
ESC_AA9236AA_AS	ESC_BA1474AA				Unknown	152	NEG	ESC_AA9236AA_AS	ND	NA	Unknown	Unknown
ESC_AA9242AA_AS	ESC_BA2634AA	Human	2012	Asia	A	226	NEG	ESC_AA9242AA_AS	Human	2012	A	Asia
ESC_AA9243AA_AS	ESC_AA9350AA	Human		Europe	E	11	NEG	ESC_AA9243AA_AS	Human	NA	E	Europe
ESC_AA9248AA_AS	ESC_BA8724AA				B1	120	NEG	ESC_AA9248AA_AS	ND	NA	B1	Unknown
ESC_AA9252AA_AS	ESC_BA0952AA			North America	B1	21	NEG	ESC_AA9252AA_AS	ND	NA	B1	North America
ESC_AA9253AA_AS	ESC_CA0413AA				B1	3	NEG	ESC_AA9253AA_AS	ND	NA	B1	Unknown
ESC_AA9254AA_AS	ESC_CA1538AA				B1	1081	NEG	ESC_AA9254AA_AS	ND	NA	B1	Unknown
ESC_AA9255AA_AS	ESC_BA6119AA				B2	131	NEG	ESC_AA9255AA_AS	ND	NA	B2	Unknown
ESC_AA9266AA_AS	ESC_BA1466AA				Unknown	152	NEG	ESC_AA9266AA_AS	ND	NA	Unknown	Unknown
ESC_AA9268AA_AS	ESC_CA2144AA				E	11	NEG	ESC_AA9268AA_AS	ND	NA	E	Unknown
ESC_AA9270AA_AS	ESC_BA0718AA			North America	A	10	NEG	ESC_AA9270AA_AS	ND	NA	A	North America
ESC_AA9271AA_AS	ESC_BA6949AA				B2	131	NEG	ESC_AA9271AA_AS	ND	NA	B2	Unknown
ESC_AA9273AA_AS	ESC_BA9801AA				A	1486	NEG	ESC_AA9273AA_AS	ND	NA	A	Unknown
ESC_AA9274AA_AS	ESC_BA9824AA				B1	327	NEG	ESC_AA9274AA_AS	ND	NA	B1	Unknown
ESC_AA9275AA_AS	ESC_CA1241AA				B1	20	NEG	ESC_AA9275AA_AS	ND	NA	B1	Unknown
ESC_AA9276AA_AS	ESC_BA7640AA				B2	73	NEG	ESC_AA9276AA_AS	ND	NA	B2	Unknown
ESC_AA9278AA_AS	ESC_AA8800AA	Environment		Europe	E	11	NEG	ESC_AA9278AA_AS	Environment	NA	E	Europe
ESC_AA9282AA_AS	ESC_CA0087AA	Human	2009	Oceania	B2	131	NEG	ESC_AA9282AA_AS	Human	2009	B2
ESC_AA9283AA_AS	ESC_CA2050AA				C	2851	NEG	ESC_AA9283AA_AS	ND	NA	C	Unknown
ESC_AA9290AA_AS	ESC_BA1984AA			North America	B1	16	NEG	ESC_AA9290AA_AS	ND	NA	B1	North America
ESC_AA9291AA_AS	ESC_BA8389AA	Human	2009	Africa	A	5279	NEG	ESC_AA9291AA_AS	Human	2009	A	Africa
ESC_AA9296AA_AS	ESC_BA8157AA	Poultry	2013	North America	B2	355	NEG	ESC_AA9296AA_AS	Poultry	2013	B2	North America
ESC_AA9297AA_AS	ESC_CA1929AA				A	4	NEG	ESC_AA9297AA_AS	ND	NA	A	Unknown
ESC_AA9298AA_AS	ESC_BA6413AA				B2	73	NEG	ESC_AA9298AA_AS	ND	NA	B2	Unknown
ESC_AA9299AA_AS	ESC_CA1030AA				B1	29	NEG	ESC_AA9299AA_AS	ND	NA	B1	Unknown
ESC_AA9302AA_AS	ESC_CA1980AA				C	423	NEG	ESC_AA9302AA_AS	ND	NA	C	Unknown
ESC_AA9304AA_AS	ESC_BA7696AA				B2	131	NEG	ESC_AA9304AA_AS	ND	NA	B2	Unknown
ESC_AA9305AA_AS	ESC_CA0683AA				A	4	NEG	ESC_AA9305AA_AS	ND	NA	A	Unknown
ESC_AA9306AA_AS	ESC_BA6068AA				B2	131	NEG	ESC_AA9306AA_AS	ND	NA	B2	Unknown
ESC_AA9307AA_AS	ESC_BA0053AA	Human		Europe	A	301	NEG	ESC_AA9307AA_AS	Human	NA	A	Europe
ESC_AA9310AA_AS	ESC_BA8388AA	Human	2009	Africa	A	744	NEG	ESC_AA9310AA_AS	Human	2009	A	Africa
ESC_AA9314AA_AS	ESC_BA9877AA	Human	2010		B2	131	NEG	ESC_AA9314AA_AS	Human	2010	B2	Unknown
ESC_AA9316AA_AS	ESC_BA5461AA	Human	2008	North America	D	393	NEG	ESC_AA9316AA_AS	Human	2008	D	North America
ESC_AA9317AA_AS	ESC_BA7213AA				B2	421	NEG	ESC_AA9317AA_AS	ND	NA	B2	Unknown
ESC_AA9318AA_AS	ESC_BA0825AA			North America	B1	5343	NEG	ESC_AA9318AA_AS	ND	NA	B1	North America
ESC_AA9321AA_AS	ESC_BA7990AA				B1	21	NEG	ESC_AA9321AA_AS	ND	NA	B1	Unknown
ESC_AA9322AA_AS	ESC_BA0177AA	Human		Europe	E	11	NEG	ESC_AA9322AA_AS	Human	NA	E	Europe
ESC_AA9323AA_AS	ESC_BA1101AA	Livestock	2009	North America	B1	155	NEG	ESC_AA9323AA_AS	Livestock	2009	B1	North America
ESC_AA9324AA_AS	ESC_BA4775AA	Poultry	2013	North America	B2	355	NEG	ESC_AA9324AA_AS	Poultry	2013	B2	North America
ESC_AA9326AA_AS	ESC_BA7270AA				B2	95	NEG	ESC_AA9326AA_AS	ND	NA	B2	Unknown
ESC_AA9328AA_AS	ESC_BA2228AA			North America	B1	21	NEG	ESC_AA9328AA_AS	ND	NA	B1	North America
ESC_AA9329AA_AS	ESC_BA2490AA			North America	B1	17	NEG	ESC_AA9329AA_AS	ND	NA	B1	North America
ESC_AA9330AA_AS	ESC_BA5589AA				D	3032	NEG	ESC_AA9330AA_AS	ND	NA	D	Unknown
ESC_AA9333AA_AS	ESC_CA2217AA				E	11	NEG	ESC_AA9333AA_AS	ND	NA	E	Unknown
ESC_AA9335AA_AS	ESC_BA3232AA			North America	B1	101	NEG	ESC_AA9335AA_AS	ND	NA	B1	North America
ESC_AA9336AA_AS	ESC_AA9217AA	Environment		Europe	E	11	NEG	ESC_AA9336AA_AS	Environment	NA	E	Europe
ESC_AA9340AA_AS	ESC_BA3426AA	Human		North America	B2	131	NEG	ESC_AA9340AA_AS	Human	NA	B2	North America
ESC_AA9341AA_AS	ESC_BA8597AA	Human	2009	Africa	B1	5251	NEG	ESC_AA9341AA_AS	Human	2009	B1	Africa
ESC_AA9346AA_AS	ESC_BA9986AA				B1	443	NEG	ESC_AA9346AA_AS	ND	NA	B1	Unknown
ESC_AA9350AA_AS	ESC_CA0871AA				B2	131	NEG	ESC_AA9350AA_AS	ND	NA	B2	Unknown
ESC_AA9351AA_AS	ESC_BA6912AA				B2	428	NEG	ESC_AA9351AA_AS	ND	NA	B2	Unknown
ESC_AA9354AA_AS	ESC_BA0055AA	Human		Europe	E	11	NEG	ESC_AA9354AA_AS	Human	NA	E	Europe
ESC_AA9356AA_AS	ESC_CA0237AA				B2	73	POS	ESC_AA9356AA_AS	ND	NA	B2	Unknown
ESC_AA9364AA_AS	ESC_BA4089AA	Human		North America	E	691	NEG	ESC_AA9364AA_AS	Human	NA	E	North America
ESC_AA9365AA_AS	ESC_CA0042AA				B1	29	NEG	ESC_AA9365AA_AS	ND	NA	B1	Unknown
ESC_AA9366AA_AS	ESC_BA2989AA		2007	North America	B1	655	NEG	ESC_AA9366AA_AS	ND	2007	B1	North America
ESC_AA9368AA_AS	ESC_AA8008AA			North America	A	342	NEG	ESC_AA9368AA_AS	ND	NA	A	North America
ESC_AA9370AA_AS	ESC_BA4749AA	Poultry	2009	North America	C	23	NEG	ESC_AA9370AA_AS	Poultry	2009	C	North America
ESC_AA9374AA_AS	ESC_BA1632AA	Human	1998	Africa	Unknown	152	NEG	ESC_AA9374AA_AS	Human	1991-2000	Unknown	Africa
ESC_AA9376AA_AS	ESC_BA3438AA	Human		North America	B2	1236	NEG	ESC_AA9376AA_AS	Human	NA	B2	North America
ESC_AA9378AA_AS	ESC_BA7218AA				D	349	NEG	ESC_AA9378AA_AS	ND	NA	D	Unknown
ESC_AA9383AA_AS	ESC_AA9975AA	Human		Europe	E	11	NEG	ESC_AA9383AA_AS	Human	NA	E	Europe
ESC_AA9388AA_AS	ESC_BA7589AA				B2	95	NEG	ESC_AA9388AA_AS	ND	NA	B2	Unknown
ESC_AA9389AA_AS	ESC_BA8330AA	Poultry	2013	North America	E	5281	NEG	ESC_AA9389AA_AS	Poultry	2013	E	North America
ESC_AA9392AA_AS	ESC_BA8699AA	Poultry	2013	North America	D	1914	NEG	ESC_AA9392AA_AS	Poultry	2013	D	North America
ESC_AA9393AA_AS	ESC_CA0703AA				A	1312	NEG	ESC_AA9393AA_AS	ND	NA	A	Unknown
ESC_AA9395AA_AS	ESC_BA7702AA				C	23	NEG	ESC_AA9395AA_AS	ND	NA	C	Unknown
ESC_AA9398AA_AS	ESC_CA1077AA				B1	29	POS	ESC_AA9398AA_AS	ND	NA	B1	Unknown
ESC_AA9402AA_AS	ESC_BA6377AA				E	146	NEG	ESC_AA9402AA_AS	ND	NA	E	Unknown
ESC_AA9405AA_AS	ESC_BA5222AA	Human	2011	North America	B2	127	POS	ESC_AA9405AA_AS	Human	2011	B2	North America
ESC_AA9408AA_AS	ESC_CA0689AA				B1	5344	NEG	ESC_AA9408AA_AS	ND	NA	B1	Unknown
ESC_AA9409AA_AS	ESC_BA9774AA				B2	582	NEG	ESC_AA9409AA_AS	ND	NA	B2	Unknown
ESC_AA9410AA_AS	ESC_BA1988AA				A	243	NEG	ESC_AA9410AA_AS	ND	NA	A	Unknown
ESC_AA9411AA_AS	ESC_BA6948AA				B2	73	POS	ESC_AA9411AA_AS	ND	NA	B2	Unknown
ESC_AA9415AA_AS	ESC_CA0079AA	Human	2010	Oceania	B2	131	NEG	ESC_AA9415AA_AS	Human	2010	B2
ESC_AA9417AA_AS	ESC_BA4159AA				B2	5282	NEG	ESC_AA9417AA_AS	ND	NA	B2	Unknown
ESC_AA9419AA_AS	ESC_AA8637AA	Human	2012	Europe	B1	21	NEG	ESC_AA9419AA_AS	Human	2012	B1	Europe
ESC_AA9421AA_AS	ESC_BA5227AA	Human	2011	North America	B2	95	NEG	ESC_AA9421AA_AS	Human	2011	B2	North America
ESC_AA9425AA_AS	ESC_BA9499AA				A	1034	NEG	ESC_AA9425AA_AS	ND	NA	A	Unknown
ESC_AA9426AA_AS	ESC_BA1531AA				Unknown	152	NEG	ESC_AA9426AA_AS	ND	NA	Unknown	Unknown
ESC_AA9428AA_AS	ESC_BA5345AA	Human	2010	North America	B2	73	POS	ESC_AA9428AA_AS	Human	2010	B2	North America
ESC_AA9435AA_AS	ESC_CA2209AA				E	11	NEG	ESC_AA9435AA_AS	ND	NA	E	Unknown
ESC_AA9438AA_AS	ESC_AA8289AA			North America	B1	21	NEG	ESC_AA9438AA_AS	ND	NA	B1	North America
ESC_AA9440AA_AS	ESC_AA8422AA			North America	B1	17	NEG	ESC_AA9440AA_AS	ND	NA	B1	North America
ESC_AA9441AA_AS	ESC_CA1571AA				A	1429	NEG	ESC_AA9441AA_AS	ND	NA	A	Unknown
ESC_AA9444AA_AS	ESC_AA9628AA	Human		Europe	E	11	NEG	ESC_AA9444AA_AS	Human	NA	E	Europe
ESC_AA9447AA_AS	ESC_BA0148AA	Human		Europe	E	11	NEG	ESC_AA9447AA_AS	Human	NA	E	Europe
ESC_AA9449AA_AS	ESC_BA8126AA				B1	300	NEG	ESC_AA9449AA_AS	ND	NA	B1	Unknown
ESC_AA9450AA_AS	ESC_BA0144AA	Human		Europe	E	11	NEG	ESC_AA9450AA_AS	Human	NA	E	Europe
ESC_AA9454AA_AS	ESC_AA7854AA	Livestock	2015	North America	B1	21	NEG	ESC_AA9454AA_AS	Livestock	2015	B1	North America
ESC_AA9455AA_AS	ESC_CA0599AA				A	1312	NEG	ESC_AA9455AA_AS	ND	NA	A	Unknown
ESC_AA9457AA_AS	ESC_BA8571AA	Human	2009	Africa	C	5257	NEG	ESC_AA9457AA_AS	Human	2009	C	Africa
ESC_AA9458AA_AS	ESC_BA6051AA				B2	131	NEG	ESC_AA9458AA_AS	ND	NA	B2	Unknown
ESC_AA9460AA_AS	ESC_CA0842AA	Human	2007	North America	B2	131	NEG	ESC_AA9460AA_AS	Human	2007	B2	North America
ESC_AA9463AA_AS	ESC_BA3310AA	Livestock	2014	North America	E	11	NEG	ESC_AA9463AA_AS	Livestock	2014	E	North America
ESC_AA9464AA_AS	ESC_BA3664AA	Laboratory	2011	North America	A	1139	NEG	ESC_AA9464AA_AS	ND	2011	A	North America
ESC_AA9466AA_AS	ESC_BA7768AA				B2	131	NEG	ESC_AA9466AA_AS	ND	NA	B2	Unknown
ESC_AA9472AA_AS	ESC_BA2568AA	Human	2012	Asia	B1	5236	NEG	ESC_AA9472AA_AS	Human	2012	B1	Asia
ESC_AA9473AA_AS	ESC_BA9584AA				A	10	NEG	ESC_AA9473AA_AS	ND	NA	A	Unknown
ESC_AA9476AA_AS	ESC_BA0495AA			North America	B1	17	NEG	ESC_AA9476AA_AS	ND	NA	B1	North America
ESC_AA9482AA_AS	ESC_CA1272AA				B1	616	NEG	ESC_AA9482AA_AS	ND	NA	B1	Unknown
ESC_AA9484AA_AS	ESC_CA0490AA				B1	94	NEG	ESC_AA9484AA_AS	ND	NA	B1	Unknown
ESC_AA9485AA_AS	ESC_BA1819AA		2006	Europe	Unknown	152	NEG	ESC_AA9485AA_AS	ND	2006	Unknown	Europe
ESC_AA9486AA_AS	ESC_BA8034AA				B1	101	NEG	ESC_AA9486AA_AS	ND	NA	B1	Unknown
ESC_AA9487AA_AS	ESC_BA2967AA			North America	B1	655	NEG	ESC_AA9487AA_AS	ND	NA	B1	North America
ESC_AA9488AA_AS	ESC_BA0295AA	Environment	2006	South America	E	11	NEG	ESC_AA9488AA_AS	Environment	2006	E	South America
ESC_AA9489AA_AS	ESC_BA8204AA	Poultry	2013	North America	B1	453	NEG	ESC_AA9489AA_AS	Poultry	2013	B1	North America
ESC_AA9494AA_AS	ESC_BA8412AA	Human	2009	Africa	A	216	NEG	ESC_AA9494AA_AS	Human	2009	A	Africa
ESC_AA9502AA_AS	ESC_BA4798AA				A	10	NEG	ESC_AA9502AA_AS	ND	NA	A	Unknown
ESC_AA9503AA_AS	ESC_BA1339AA				A	245	NEG	ESC_AA9503AA_AS	ND	NA	A	Unknown
ESC_AA9505AA_AS	ESC_AA8537AA			North America	B1	21	NEG	ESC_AA9505AA_AS	ND	NA	B1	North America
ESC_AA9511AA_AS	ESC_BA8938AA				B1	224	NEG	ESC_AA9511AA_AS	ND	NA	B1	Unknown
ESC_AA9512AA_AS	ESC_BA5187AA	Human	2011	North America	B2	127	POS	ESC_AA9512AA_AS	Human	2011	B2	North America
ESC_AA9514AA_AS	ESC_CA0738AA				C	5286	NEG	ESC_AA9514AA_AS	ND	NA	C	Unknown
ESC_AA9516AA_AS	ESC_CA0537AA				A	5287	NEG	ESC_AA9516AA_AS	ND	NA	A	Unknown
ESC_AA9518AA_AS	ESC_CA1526AA				A	394	NEG	ESC_AA9518AA_AS	ND	NA	A	Unknown
ESC_AA9523AA_AS	ESC_BA9543AA				A	10	NEG	ESC_AA9523AA_AS	ND	NA	A	Unknown
ESC_AA9524AA_AS	ESC_BA8574AA	Human	2009	Africa	C	23	NEG	ESC_AA9524AA_AS	Human	2009	C	Africa
ESC_AA9525AA_AS	ESC_BA5620AA	Human	2012	Asia	Unknown	152	NEG	ESC_AA9525AA_AS	Human	2012	Unknown	Asia
ESC_AA9526AA_AS	ESC_BA5009AA	Human	2011	North America	B2	73	POS	ESC_AA9526AA_AS	Human	2011	B2	North America
ESC_AA9527AA_AS	ESC_BA7250AA				G	117	NEG	ESC_AA9527AA_AS	ND	NA	G	Unknown
ESC_AA9530AA_AS	ESC_BA0220AA	Human		Europe	E	11	NEG	ESC_AA9530AA_AS	Human	NA	E	Europe
ESC_AA9532AA_AS	ESC_BA7079AA				B2	95	NEG	ESC_AA9532AA_AS	ND	NA	B2	Unknown
ESC_AA9535AA_AS	ESC_BA8647AA	Human	2004	Europe	B2	141	POS	ESC_AA9535AA_AS	Human	2004	B2	Europe
ESC_AA9536AA_AS	ESC_BA6981AA				D	38	NEG	ESC_AA9536AA_AS	ND	NA	D	Unknown
ESC_AA9537AA_AS	ESC_AA9859AA	Human		Europe	E	11	NEG	ESC_AA9537AA_AS	Human	NA	E	Europe
ESC_AA9540AA_AS	ESC_BA9769AA				B2	583	NEG	ESC_AA9540AA_AS	ND	NA	B2	Unknown
ESC_AA9543AA_AS	ESC_BA6125AA				B1	205	NEG	ESC_AA9543AA_AS	ND	NA	B1	Unknown
ESC_AA9547AA_AS	ESC_BA1490AA				Unknown	152	NEG	ESC_AA9547AA_AS	ND	NA	Unknown	Unknown
ESC_AA9550AA_AS	ESC_BA2005AA			North America	B1	17	NEG	ESC_AA9550AA_AS	ND	NA	B1	North America
ESC_AA9551AA_AS	ESC_BA8966AA				B2	5261	NEG	ESC_AA9551AA_AS	ND	NA	B2	Unknown
ESC_AA9552AA_AS	ESC_BA5945AA				B2	131	NEG	ESC_AA9552AA_AS	ND	NA	B2	Unknown
ESC_AA9556AA_AS	ESC_AA8235AA	Poultry	2009	North America	A	10	NEG	ESC_AA9556AA_AS	Poultry	2009	A	North America
ESC_AA9558AA_AS	ESC_BA6712AA				B2	4702	POS	ESC_AA9558AA_AS	ND	NA	B2	Unknown
ESC_AA9566AA_AS	ESC_BA5826AA				D	393	NEG	ESC_AA9566AA_AS	ND	NA	D	Unknown
ESC_AA9570AA_AS	ESC_CA0751AA				B1	58	NEG	ESC_AA9570AA_AS	ND	NA	B1	Unknown
ESC_AA9571AA_AS	ESC_BA8601AA	Human	2009	Africa	D	449	NEG	ESC_AA9571AA_AS	Human	2009	D	Africa
ESC_AA9573AA_AS	ESC_BA7882AA				B2	73	NEG	ESC_AA9573AA_AS	ND	NA	B2	Unknown
ESC_AA9574AA_AS	ESC_BA5921AA				B2	131	NEG	ESC_AA9574AA_AS	ND	NA	B2	Unknown
ESC_AA9576AA_AS	ESC_BA4142AA				D	38	NEG	ESC_AA9576AA_AS	ND	NA	D	Unknown
ESC_AA9581AA_AS	ESC_AA9215AA	Environment		Europe	E	11	NEG	ESC_AA9581AA_AS	Environment	NA	E	Europe
ESC_AA9582AA_AS	ESC_BA5288AA	Human	2011	North America	B1	129	NEG	ESC_AA9582AA_AS	Human	2011	B1	North America
ESC_AA9584AA_AS	ESC_AA8048AA			North America	B1	1967	NEG	ESC_AA9584AA_AS	ND	NA	B1	North America
ESC_AA9586AA_AS	ESC_BA3916AA	Human	2012	Asia	Unknown	152	NEG	ESC_AA9586AA_AS	Human	2012	Unknown	Asia
ESC_AA9592AA_AS	ESC_AA9152AA	Environment		Europe	E	11	NEG	ESC_AA9592AA_AS	Environment	NA	E	Europe
ESC_AA9595AA_AS	ESC_BA5363AA	Human	2010	North America	B2	131	NEG	ESC_AA9595AA_AS	Human	2010	B2	North America
ESC_AA9597AA_AS	ESC_BA6811AA				B2	73	POS	ESC_AA9597AA_AS	ND	NA	B2	Unknown
ESC_AA9599AA_AS	ESC_CA0612AA				A	206	NEG	ESC_AA9599AA_AS	ND	NA	A	Unknown
ESC_AA9600AA_AS	ESC_AA8118AA			North America	A	10	NEG	ESC_AA9600AA_AS	ND	NA	A	North America
ESC_AA9602AA_AS	ESC_BA4882AA	Human	2011	North America	B2	491	NEG	ESC_AA9602AA_AS	Human	2011	B2	North America
ESC_AA9606AA_AS	ESC_CA2070AA				A	2353	NEG	ESC_AA9606AA_AS	ND	NA	A	Unknown
ESC_AA9610AA_AS	ESC_BA8683AA	Poultry	2013	North America	B1	1611	NEG	ESC_AA9610AA_AS	Poultry	2013	B1	North America
ESC_AA9613AA_AS	ESC_BA7563AA				B1	86	NEG	ESC_AA9613AA_AS	ND	NA	B1	Unknown
ESC_AA9618AA_AS	ESC_BA1099AA	Livestock	2009	North America	A	4995	NEG	ESC_AA9618AA_AS	Livestock	2009	A	North America
ESC_AA9621AA_AS	ESC_BA7073AA				B2	141	NEG	ESC_AA9621AA_AS	ND	NA	B2	Unknown
ESC_AA9623AA_AS	ESC_BA0809AA			North America	E	11	NEG	ESC_AA9623AA_AS	ND	NA	E	North America
ESC_AA9624AA_AS	ESC_BA4186AA				A	167	NEG	ESC_AA9624AA_AS	ND	NA	A	Unknown
ESC_AA9627AA_AS	ESC_CA0232AA				A	398	NEG	ESC_AA9627AA_AS	ND	NA	A	Unknown
ESC_AA9634AA_AS	ESC_AA7788AA	Livestock	2013	North America	E	11	NEG	ESC_AA9634AA_AS	Livestock	2013	E	North America
ESC_AA9637AA_AS	ESC_BA8350AA	Human	2009	Africa	B1	223	NEG	ESC_AA9637AA_AS	Human	2009	B1	Africa
ESC_AA9640AA_AS	ESC_BA8153AA	Poultry	2013	North America	B1	420	NEG	ESC_AA9640AA_AS	Poultry	2013	B1	North America
ESC_AA9641AA_AS	ESC_CA0875AA	Human	2004	North America	B2	131	NEG	ESC_AA9641AA_AS	Human	2004	B2	North America
ESC_AA9642AA_AS	ESC_BA7863AA				D	393	NEG	ESC_AA9642AA_AS	ND	NA	D	Unknown
ESC_AA9643AA_AS	ESC_BA9776AA				B2	722	NEG	ESC_AA9643AA_AS	ND	NA	B2	Unknown
ESC_AA9648AA_AS	ESC_BA6998AA				B2	73	NEG	ESC_AA9648AA_AS	ND	NA	B2	Unknown
ESC_AA9649AA_AS	ESC_BA1975AA			North America	B1	420	NEG	ESC_AA9649AA_AS	ND	NA	B1	North America
ESC_AA9650AA_AS	ESC_AA9179AA	Environment		Europe	E	11	NEG	ESC_AA9650AA_AS	Environment	NA	E	Europe
ESC_AA9657AA_AS	ESC_AA7858AA	Animal Feed	2015	North America	B1	723	NEG	ESC_AA9657AA_AS	Animal Feed	2015	B1	North America
ESC_AA9661AA_AS	ESC_AA9247AA	Human		Europe	E	5289	POS	ESC_AA9661AA_AS	Human	NA		Europe
ESC_AA9662AA_AS	ESC_CA0677AA				B1	443	NEG	ESC_AA9662AA_AS	ND	NA	B1	Unknown
ESC_AA9664AA_AS	ESC_CA0349AA				B1	155	NEG	ESC_AA9664AA_AS	ND	NA	B1	Unknown
ESC_AA9667AA_AS	ESC_BA6735AA				B2	12	POS	ESC_AA9667AA_AS	ND	NA	B2	Unknown
ESC_AA9673AA_AS	ESC_BA3500AA	Human		North America	B2	95	NEG	ESC_AA9673AA_AS	Human	NA	B2	North America
ESC_AA9677AA_AS	ESC_AA9707AA	Human		Europe	E	11	NEG	ESC_AA9677AA_AS	Human	NA	E	Europe
ESC_AA9679AA_AS	ESC_AA9891AA	Human		Europe	E	11	NEG	ESC_AA9679AA_AS	Human	NA	E	Europe
ESC_AA9680AA_AS	ESC_CA0525AA				A	3861	NEG	ESC_AA9680AA_AS	ND	NA	A	Unknown
ESC_AA9681AA_AS	ESC_CA1632AA				E	11	NEG	ESC_AA9681AA_AS	ND	NA	E	Unknown
ESC_AA9683AA_AS	ESC_BA0565AA			North America	A	480	NEG	ESC_AA9683AA_AS	ND	NA	A	North America
ESC_AA9684AA_AS	ESC_BA1750AA	Human	1945	Europe	Unknown	152	NEG	ESC_AA9684AA_AS	Human	1900 -1950	Unknown	Europe
ESC_AA9686AA_AS	ESC_BA2816AA				Unknown	152	NEG	ESC_AA9686AA_AS	ND	NA	Unknown	Unknown
ESC_AA9690AA_AS	ESC_BA4892AA	Human	2011	North America	B2	131	NEG	ESC_AA9690AA_AS	Human	2011	B2	North America
ESC_AA9691AA_AS	ESC_BA7179AA				F	648	NEG	ESC_AA9691AA_AS	ND	NA	F	Unknown
ESC_AA9692AA_AS	ESC_BA0128AA	Human		Europe	Unknown	1819	NEG	ESC_AA9692AA_AS	Human	NA	Unknown	Europe
ESC_AA9694AA_AS	ESC_BA5311AA	Human	2009	North America	D	405	NEG	ESC_AA9694AA_AS	Human	2009	D	North America
ESC_AA9695AA_AS	ESC_AA9932AA	Human		Europe	B2	583	NEG	ESC_AA9695AA_AS	Human	NA	B2	Europe
ESC_AA9696AA_AS	ESC_AA8862AA	Environment		Europe	E	11	NEG	ESC_AA9696AA_AS	Environment	NA	E	Europe
ESC_AA9700AA_AS	ESC_BA7993AA				B1	1705	NEG	ESC_AA9700AA_AS	ND	NA	B1	Unknown
ESC_AA9704AA_AS	ESC_CA1938AA				B1	443	NEG	ESC_AA9704AA_AS	ND	NA	B1	Unknown
ESC_AA9705AA_AS	ESC_BA7756AA				B2	95	NEG	ESC_AA9705AA_AS	ND	NA	B2	Unknown
ESC_AA9707AA_AS	ESC_AA7926AA			North America	B1	16	NEG	ESC_AA9707AA_AS	ND	NA	B1	North America
ESC_AA9708AA_AS	ESC_BA1905AA			North America	B1	17	NEG	ESC_AA9708AA_AS	ND	NA	B1	North America
ESC_AA9712AA_AS	ESC_BA6838AA				A	10	NEG	ESC_AA9712AA_AS	ND	NA	A	Unknown
ESC_AA9715AA_AS	ESC_AA9305AA	Human		Europe	B1	5290	POS	ESC_AA9715AA_AS	Human	NA	B1	Europe
ESC_AA9718AA_AS	ESC_CA1058AA				B2	1283	NEG	ESC_AA9718AA_AS	ND	NA	B2	Unknown
ESC_AA9720AA_AS	ESC_AA9272AA	Human		Europe	E	11	NEG	ESC_AA9720AA_AS	Human	NA	E	Europe
ESC_AA9722AA_AS	ESC_AA7842AA	Livestock	2015	North America	B1	21	NEG	ESC_AA9722AA_AS	Livestock	2015	B1	North America
ESC_AA9724AA_AS	ESC_AA9122AA	Environment		Europe	E	11	NEG	ESC_AA9724AA_AS	Environment	NA	E	Europe
ESC_AA9725AA_AS	ESC_BA7007AA				B2	73	NEG	ESC_AA9725AA_AS	ND	NA	B2	Unknown
ESC_AA9727AA_AS	ESC_BA8741AA				F	59	NEG	ESC_AA9727AA_AS	ND	NA	F	Unknown
ESC_AA9730AA_AS	ESC_BA7691AA				D	349	NEG	ESC_AA9730AA_AS	ND	NA	D	Unknown
ESC_AA9738AA_AS	ESC_BA2965AA			North America	B1	17	NEG	ESC_AA9738AA_AS	ND	NA	B1	North America
ESC_AA9739AA_AS	ESC_BA9920AA	Human	2011		B2	131	NEG	ESC_AA9739AA_AS	Human	2011	B2	Unknown
ESC_AA9740AA_AS	ESC_BA5032AA	Human	2012	North America	B2	73	NEG	ESC_AA9740AA_AS	Human	2012	B2	North America
ESC_AA9741AA_AS	ESC_BA4752AA	Poultry	2013	North America	D	720	NEG	ESC_AA9741AA_AS	Poultry	2013	D	North America
ESC_AA9747AA_AS	ESC_BA6203AA				C	5291	NEG	ESC_AA9747AA_AS	ND	NA	C	Unknown
ESC_AA9748AA_AS	ESC_AA8765AA	Environment		Europe	E	11	NEG	ESC_AA9748AA_AS	Environment	NA	E	Europe
ESC_AA9750AA_AS	ESC_BA8833AA				B2	1031	NEG	ESC_AA9750AA_AS	ND	NA	B2	Unknown
ESC_AA9754AA_AS	ESC_CA0101AA	Human	2009	Europe	B2	131	NEG	ESC_AA9754AA_AS	Human	2009	B2	Europe
ESC_AA9761AA_AS	ESC_BA7701AA				D	69	NEG	ESC_AA9761AA_AS	ND	NA	D	Unknown
ESC_AA9762AA_AS	ESC_CA1184AA				B2	28	NEG	ESC_AA9762AA_AS	ND	NA	B2	Unknown
ESC_AA9764AA_AS	ESC_BA9484AA				cladeI	2711	NEG	ESC_AA9764AA_AS	ND	NA	Unknown	Unknown
ESC_AA9766AA_AS	ESC_BA7156AA				D	393	NEG	ESC_AA9766AA_AS	ND	NA	D	Unknown
ESC_AA9770AA_AS	ESC_BA6532AA				F	62	NEG	ESC_AA9770AA_AS	ND	NA	F	Unknown
ESC_AA9771AA_AS	ESC_BA6349AA				E	146	NEG	ESC_AA9771AA_AS	ND	NA	E	Unknown
ESC_AA9775AA_AS	ESC_AA8356AA			North America	B1	655	NEG	ESC_AA9775AA_AS	ND	NA	B1	North America
ESC_AA9776AA_AS	ESC_BA7636AA				B2	12	NEG	ESC_AA9776AA_AS	ND	NA	B2	Unknown
ESC_AA9781AA_AS	ESC_AA8523AA			North America	B1	655	NEG	ESC_AA9781AA_AS	ND	NA	B1	North America
ESC_AA9784AA_AS	ESC_BA8111AA				E	11	NEG	ESC_AA9784AA_AS	ND	NA	E	Unknown
ESC_AA9785AA_AS	ESC_BA2971AA			North America	B1	21	NEG	ESC_AA9785AA_AS	ND	NA	B1	North America
ESC_AA9786AA_AS	ESC_BA8553AA	Human	2009	Africa	A	10	NEG	ESC_AA9786AA_AS	Human	2009	A	Africa
ESC_AA9787AA_AS	ESC_AA9819AA	Human		Europe	E	11	NEG	ESC_AA9787AA_AS	Human	NA	E	Europe
ESC_AA9789AA_AS	ESC_BA8242AA	Poultry	2013	North America	B1	58	NEG	ESC_AA9789AA_AS	Poultry	2013	B1	North America
ESC_AA9794AA_AS	ESC_BA6634AA				B2	131	NEG	ESC_AA9794AA_AS	ND	NA	B2	Unknown
ESC_AA9797AA_AS	ESC_BA6245AA				A	145	NEG	ESC_AA9797AA_AS	ND	NA	A	Unknown
ESC_AA9800AA_AS	ESC_BA7710AA				D	2914	NEG	ESC_AA9800AA_AS	ND	NA	D	Unknown
ESC_AA9806AA_AS	ESC_BA6511AA				B2	1858	NEG	ESC_AA9806AA_AS	ND	NA	B2	Unknown
ESC_AA9811AA_AS	ESC_CA0807AA				B2	5292	NEG	ESC_AA9811AA_AS	ND	NA	B2	Unknown
ESC_AA9812AA_AS	ESC_BA0104AA	Human		Europe	E	11	NEG	ESC_AA9812AA_AS	Human	NA	E	Europe
ESC_AA9813AA_AS	ESC_BA2222AA			North America	B1	17	NEG	ESC_AA9813AA_AS	ND	NA	B1	North America
ESC_AA9814AA_AS	ESC_BA3491AA	Human		North America	B2	131	NEG	ESC_AA9814AA_AS	Human	NA	B2	North America
ESC_AA9817AA_AS	ESC_BA8504AA	Human	2009	Africa	A	5293	NEG	ESC_AA9817AA_AS	Human	2009	A	Africa
ESC_AA9819AA_AS	ESC_BA8447AA	Human	2009	Africa	A	5294	NEG	ESC_AA9819AA_AS	Human	2009	A	Africa
ESC_AA9822AA_AS	ESC_CA1566AA				B1	17	NEG	ESC_AA9822AA_AS	ND	NA	B1	Unknown
ESC_AA9823AA_AS	ESC_CA1917AA				B1	155	NEG	ESC_AA9823AA_AS	ND	NA	B1	Unknown
ESC_AA9825AA_AS	ESC_BA6741AA				D	38	NEG	ESC_AA9825AA_AS	ND	NA	D	Unknown
ESC_AA9826AA_AS	ESC_BA7926AA				B1	363	NEG	ESC_AA9826AA_AS	ND	NA	B1	Unknown
ESC_AA9829AA_AS	ESC_BA1197AA			North America	B1	655	NEG	ESC_AA9829AA_AS	ND	NA	B1	North America
ESC_AA9832AA_AS	ESC_BA7631AA				F	1722	NEG	ESC_AA9832AA_AS	ND	NA	F	Unknown
ESC_AA9833AA_AS	ESC_CA0797AA				B2	95	NEG	ESC_AA9833AA_AS	ND	NA	B2	Unknown
ESC_AA9834AA_AS	ESC_BA2745AA				Unknown	152	NEG	ESC_AA9834AA_AS	ND	NA	Unknown	Unknown
ESC_AA9836AA_AS	ESC_BA7387AA				B2	131	NEG	ESC_AA9836AA_AS	ND	NA	B2	Unknown
ESC_AA9839AA_AS	ESC_BA3169AA	Human		Asia	B2	725	NEG	ESC_AA9839AA_AS	Human	NA	B2	Asia
ESC_AA9842AA_AS	ESC_BA5439AA	Human	2009	North America	B2	538	NEG	ESC_AA9842AA_AS	Human	2009	B2	North America
ESC_AA9844AA_AS	ESC_CA0994AA				A	10	NEG	ESC_AA9844AA_AS	ND	NA	A	Unknown
ESC_AA9845AA_AS	ESC_BA2643AA	Human	2012	Asia	A	1286	NEG	ESC_AA9845AA_AS	Human	2012	A	Asia
ESC_AA9849AA_AS	ESC_BA8140AA	Poultry	2013	North America	A	1850	NEG	ESC_AA9849AA_AS	Poultry	2013	A	North America
ESC_AA9850AA_AS	ESC_AA9748AA	Human		Europe	E	11	NEG	ESC_AA9850AA_AS	Human	NA	E	Europe
ESC_AA9852AA_AS	ESC_CA0006AA				B1	517	NEG	ESC_AA9852AA_AS	ND	NA	B1	Unknown
ESC_AA9854AA_AS	ESC_BA8728AA				A	10	NEG	ESC_AA9854AA_AS	ND	NA	A	Unknown
ESC_AA9857AA_AS	ESC_BA3681AA	Laboratory	2012	North America	A	1139	NEG	ESC_AA9857AA_AS	ND	2012	A	North America
ESC_AA9859AA_AS	ESC_BA8244AA	Poultry	2013	North America	C	23	NEG	ESC_AA9859AA_AS	Poultry	2013	C	North America
ESC_AA9861AA_AS	ESC_BA9989AA				B1	337	NEG	ESC_AA9861AA_AS	ND	NA	B1	Unknown
ESC_AA9864AA_AS	ESC_BA6114AA				D	38	NEG	ESC_AA9864AA_AS	ND	NA	D	Unknown
ESC_AA9865AA_AS	ESC_BA6874AA				B2	131	NEG	ESC_AA9865AA_AS	ND	NA	B2	Unknown
ESC_AA9869AA_AS	ESC_BA7599AA				B2	131	NEG	ESC_AA9869AA_AS	ND	NA	B2	Unknown
ESC_AA9874AA_AS	ESC_BA1523AA				Unknown	7373	NEG	ESC_AA9874AA_AS	ND	NA	Unknown	Unknown
ESC_AA9876AA_AS	ESC_BA4247AA				A	5295	NEG	ESC_AA9876AA_AS	ND	NA	A	Unknown
ESC_AA9879AA_AS	ESC_BA1455AA				Unknown	152	NEG	ESC_AA9879AA_AS	ND	NA	Unknown	Unknown
ESC_AA9882AA_AS	ESC_BA1635AA	Poultry	2014	North America	B1	2726	NEG	ESC_AA9882AA_AS	Poultry	2014	B1	North America
ESC_AA9887AA_AS	ESC_BA6134AA				B2	131	NEG	ESC_AA9887AA_AS	ND	NA	B2	Unknown
ESC_AA9889AA_AS	ESC_BA6702AA				B2	131	POS	ESC_AA9889AA_AS	ND	NA	B2	Unknown
ESC_AA9890AA_AS	ESC_CA2003AA				B1	155	NEG	ESC_AA9890AA_AS	ND	NA	B1	Unknown
ESC_AA9891AA_AS	ESC_BA0165AA	Human		Europe	E	5297	NEG	ESC_AA9891AA_AS	Human	NA	E	Europe
ESC_AA9894AA_AS	ESC_BA7499AA				B2	73	POS	ESC_AA9894AA_AS	ND	NA	B2	Unknown
ESC_AA9897AA_AS	ESC_BA7117AA				A	1972	NEG	ESC_AA9897AA_AS	ND	NA	A	Unknown
ESC_AA9900AA_AS	ESC_BA7656AA				B2	1333	NEG	ESC_AA9900AA_AS	ND	NA	B2	Unknown
ESC_AA9901AA_AS	ESC_CA1515AA				A	69	NEG	ESC_AA9901AA_AS	ND	NA	A	Unknown
ESC_AA9902AA_AS	ESC_CA0432AA				B1	641	NEG	ESC_AA9902AA_AS	ND	NA	B1	Unknown
ESC_AA9903AA_AS	ESC_BA8077AA				B1	300	NEG	ESC_AA9903AA_AS	ND	NA	B1	Unknown
ESC_AA9905AA_AS	ESC_BA1157AA	Poultry	2014	North America	G	117	NEG	ESC_AA9905AA_AS	Poultry	2014	G	North America
ESC_AA9910AA_AS	ESC_BA1501AA				Unknown	152	NEG	ESC_AA9910AA_AS	ND	NA	Unknown	Unknown
ESC_AA9912AA_AS	ESC_CA0216AA				B1	101	POS	ESC_AA9912AA_AS	ND	NA	B1	Unknown
ESC_AA9916AA_AS	ESC_CA0429AA				A	5302	NEG	ESC_AA9916AA_AS	ND	NA	A	Unknown
ESC_AA9918AA_AS	ESC_BA0135AA	Human		Europe	E	11	NEG	ESC_AA9918AA_AS	Human	NA	E	Europe
ESC_AA9919AA_AS	ESC_CA1221AA	Livestock	2009	Europe	B1	21	NEG	ESC_AA9919AA_AS	Livestock	2009	B1	Europe
ESC_AA9921AA_AS	ESC_BA3742AA		2013	North America	B1	678	NEG	ESC_AA9921AA_AS	ND	2013	B1	North America
ESC_AA9922AA_AS	ESC_BA2577AA	Human	2012	Asia	A	4012	NEG	ESC_AA9922AA_AS	Human	2012	A	Asia
ESC_AA9926AA_AS	ESC_BA6535AA				B2	73	POS	ESC_AA9926AA_AS	ND	NA	B2	Unknown
ESC_AA9932AA_AS	ESC_BA5862AA				B2	73	POS	ESC_AA9932AA_AS	ND	NA	B2	Unknown
ESC_AA9937AA_AS	ESC_BA3133AA			North America	B1	21	NEG	ESC_AA9937AA_AS	ND	NA	B1	North America
ESC_AA9938AA_AS	ESC_BA1978AA			North America	B1	21	NEG	ESC_AA9938AA_AS	ND	NA	B1	North America
ESC_AA9943AA_AS	ESC_CA0731AA				B1	278	NEG	ESC_AA9943AA_AS	ND	NA	B1	Unknown
ESC_AA9945AA_AS	ESC_CA0977AA				A	5301	NEG	ESC_AA9945AA_AS	ND	NA	A	Unknown
ESC_AA9947AA_AS	ESC_BA9950AA	Human	2010		B2	131	NEG	ESC_AA9947AA_AS	Human	2010	B2	Unknown
ESC_AA9952AA_AS	ESC_CA0192AA				B1	328	NEG	ESC_AA9952AA_AS	ND	NA	B1	Unknown
ESC_AA9953AA_AS	ESC_BA6642AA				D	393	NEG	ESC_AA9953AA_AS	ND	NA	D	Unknown
ESC_AA9954AA_AS	ESC_BA2811AA				Unknown	152	NEG	ESC_AA9954AA_AS	ND	NA	Unknown	Unknown
ESC_AA9959AA_AS	ESC_AA8725AA	Environment		Europe	E	11	NEG	ESC_AA9959AA_AS	Environment	NA	E	Europe
ESC_AA9960AA_AS	ESC_CA0882AA	Human	2003	North America	B2	131	NEG	ESC_AA9960AA_AS	Human	2003	B2	North America
ESC_AA9961AA_AS	ESC_CA0958AA				A	10	NEG	ESC_AA9961AA_AS	ND	NA	A	Unknown
ESC_AA9964AA_AS	ESC_BA7371AA				C	88	NEG	ESC_AA9964AA_AS	ND	NA	C	Unknown
ESC_AA9965AA_AS	ESC_BA6973AA				F	62	NEG	ESC_AA9965AA_AS	ND	NA	F	Unknown
ESC_AA9966AA_AS	ESC_BA4354AA				A	10	NEG	ESC_AA9966AA_AS	ND	NA	A	Unknown
ESC_AA9968AA_AS	ESC_AA7844AA	Livestock	2015	North America	B1	21	NEG	ESC_AA9968AA_AS	Livestock	2015	B1	North America
ESC_AA9970AA_AS	ESC_BA7439AA				B2	73	POS	ESC_AA9970AA_AS	ND	NA	B2	Unknown
ESC_AA9971AA_AS	ESC_AA8666AA	Human	2010	Europe	B1	21	NEG	ESC_AA9971AA_AS	Human	2010	B1	Europe
ESC_AA9980AA_AS	ESC_AA9336AA	Human		Europe	E	11	NEG	ESC_AA9980AA_AS	Human	NA	E	Europe
ESC_AA9986AA_AS	ESC_CA1880AA				E	11	NEG	ESC_AA9986AA_AS	ND	NA	E	Unknown
ESC_AA9991AA_AS	ESC_BA8225AA	Poultry	2013	North America	B1	162	NEG	ESC_AA9991AA_AS	Poultry	2013	B1	North America
ESC_AA9992AA_AS	ESC_BA7351AA				B2	1442	NEG	ESC_AA9992AA_AS	ND	NA	B2	Unknown
ESC_AA9995AA_AS	ESC_BA1563AA	Human	2003	Asia	Unknown	152	NEG	ESC_AA9995AA_AS	Human	2003	Unknown	Asia
ESC_AA9996AA_AS	ESC_BA2912AA				Unknown	152	NEG	ESC_AA9996AA_AS	ND	NA	Unknown	Unknown
ESC_AA9999AA_AS	ESC_BA6525AA				B2	372	POS	ESC_AA9999AA_AS	ND	NA	B2	Unknown
ESC_AB0011AA_AS	ESC_MA9575AA	Human		Africa	A	245	NEG	ESC_AB0011AA_AS	Human	NA	A	Africa
ESC_AB0013AA_AS	ESC_MA9573AA	Human		Africa	A	245	NEG	ESC_AB0013AA_AS	Human	NA	A	Africa
ESC_AB0014AA_AS	ESC_MA9572AA	Human		Africa	A	245	NEG	ESC_AB0014AA_AS	Human	NA	A	Africa
ESC_AB0119AA_AS	ESC_MA9516AA	Laboratory			A	10	NEG	ESC_AB0119AA_AS	ND	NA	A	Unknown
ESC_AB0737AA_AS	ESC_NA0476AA		2018		A	NaN	NEG	ESC_AB0737AA_AS	ND	2018	A	Unknown
ESC_AB0738AA_AS	ESC_NA0477AA	Human	2019	Europe	A	301	NEG	ESC_AB0738AA_AS	Human	2019	A	Europe
ESC_AB0739AA_AS	ESC_NA0478AA	Human	2019	Europe	A	301	NEG	ESC_AB0739AA_AS	Human	2019	A	Europe
ESC_AB0740AA_AS	ESC_NA0479AA	Human	2019	Europe	B1	21	NEG	ESC_AB0740AA_AS	Human	2019	B1	Europe
ESC_AB0741AA_AS	ESC_NA0480AA	Human	2019	Europe	B1	21	NEG	ESC_AB0741AA_AS	Human	2019	B1	Europe
ESC_AB0742AA_AS	ESC_NA0481AA	Human	2019	Europe	B1	21	NEG	ESC_AB0742AA_AS	Human	2019	B1	Europe
ESC_AB0743AA_AS	ESC_NA0482AA	Human	2019	Europe	E	11	NEG	ESC_AB0743AA_AS	Human	2019	E	Europe
ESC_AB0876AA_AS	ESC_NA0484AA	Human	2019	Europe	B2	1193	NEG	ESC_AB0876AA_AS	Human	2019	B2	Europe
ESC_AB0877AA_AS	ESC_NA0485AA	Human	2019	Europe	B2	9524	NEG	ESC_AB0877AA_AS	Human	2019	B2	Europe
ESC_AB0988AA_AS	ESC_MA9759AA	Livestock	2016	Africa	B1	1727	NEG	ESC_AB0988AA_AS	Livestock	2016	B1	Africa
ESC_AB1043AA_AS	ESC_NA0494AA		2018		A	1286	NEG	ESC_AB1043AA_AS	ND	2018	A	Unknown
ESC_AB1045AA_AS	ESC_NA0496AA		2018		A	1286	NEG	ESC_AB1045AA_AS	ND	2018	A	Unknown
ESC_AB1048AA_AS	ESC_NA0498AA		2018		A	NaN	NEG	ESC_AB1048AA_AS	ND	2018	A	Unknown
ESC_AB1049AA_AS	ESC_NA0499AA		2018		A	617	NEG	ESC_AB1049AA_AS	ND	2018	A	Unknown
ESC_AB1050AA_AS	ESC_NA0500AA		2018		A	NaN	NEG	ESC_AB1050AA_AS	ND	2018	A	Unknown
ESC_AB1051AA_AS	ESC_NA0501AA		2018		A	9461	NEG	ESC_AB1051AA_AS	ND	2018	A	Unknown
ESC_AB1052AA_AS	ESC_NA0502AA		2018		A	9461	NEG	ESC_AB1052AA_AS	ND	2018	A	Unknown
ESC_AB1119AA_AS	ESC_NA0505AA		2018		A	NaN	NEG	ESC_AB1119AA_AS	ND	2018	A	Unknown
ESC_AB1120AA_AS	ESC_NA0506AA		2018		A	617	NEG	ESC_AB1120AA_AS	ND	2018	A	Unknown
ESC_AB1229AA_AS	ESC_NA0516AA			North America	B1	16	NEG	ESC_AB1229AA_AS	ND	NA	B1	North America
ESC_AB1230AA_AS	ESC_NA0515AA			North America	B1	21	NEG	ESC_AB1230AA_AS	ND	NA	B1	North America
ESC_AB1231AA_AS	ESC_NA0514AA			North America	B1	1326	NEG	ESC_AB1231AA_AS	ND	NA	B1	North America
ESC_AB1232AA_AS	ESC_NA0513AA			North America	B1	101	POS	ESC_AB1232AA_AS	ND	NA	B1	North America
ESC_AB1233AA_AS	ESC_NA0512AA			North America	B1	17	NEG	ESC_AB1233AA_AS	ND	NA	B1	North America
ESC_AB1234AA_AS	ESC_NA0511AA			North America	B1	29	NEG	ESC_AB1234AA_AS	ND	NA	B1	North America
ESC_AB1235AA_AS	ESC_NA0510AA			North America	B1	17	NEG	ESC_AB1235AA_AS	ND	NA	B1	North America
ESC_AB1236AA_AS	ESC_NA0509AA			North America	A	10	NEG	ESC_AB1236AA_AS	ND	NA	A	North America
ESC_AB1237AA_AS	ESC_NA0508AA			North America	A	2040	NEG	ESC_AB1237AA_AS	ND	NA	A	North America
ESC_AB1537AA_AS	ESC_NA0486AA		2019	Europe	B1	17	NEG	ESC_AB1537AA_AS	ND	2019	B1	Europe
ESC_AB1538AA_AS	ESC_NA0487AA		2019	Europe	B1	17	NEG	ESC_AB1538AA_AS	ND	2019	B1	Europe
ESC_AB1564AA_AS	ESC_NA0517AA		2018		A	NaN	NEG	ESC_AB1564AA_AS	ND	2018	A	Unknown
ESC_AB1565AA_AS	ESC_NA0518AA		2018		A	617	NEG	ESC_AB1565AA_AS	ND	2018	A	Unknown
ESC_AB1567AA_AS	ESC_NA0520AA		2018		B1	4663	NEG	ESC_AB1567AA_AS	ND	2018	B1	Unknown
ESC_AB1568AA_AS	ESC_NA0521AA		2018		A	48	NEG	ESC_AB1568AA_AS	ND	2018	A	Unknown
ESC_AB1569AA_AS	ESC_NA0522AA		2018		A	9461	NEG	ESC_AB1569AA_AS	ND	2018	A	Unknown
ESC_AB1617AA_AS	ESC_NA0523AA		2018		A	165	NEG	ESC_AB1617AA_AS	ND	2018	A	Unknown
ESC_AB1618AA_AS	ESC_NA0524AA		2018		A	48	NEG	ESC_AB1618AA_AS	ND	2018	A	Unknown
ESC_AB1619AA_AS	ESC_NA0525AA		2018		A	167	NEG	ESC_AB1619AA_AS	ND	2018	A	Unknown
ESC_AB1620AA_AS	ESC_NA0526AA		2018		A	1114	NEG	ESC_AB1620AA_AS	ND	2018	A	Unknown
ESC_AB1621AA_AS	ESC_NA0527AA		2018		C	410	NEG	ESC_AB1621AA_AS	ND	2018	C	Unknown
ESC_AB1622AA_AS	ESC_NA0528AA		2018		A	542	NEG	ESC_AB1622AA_AS	ND	2018	A	Unknown
ESC_AB1645AA_AS	ESC_NA0529AA		2018		A	NaN	NEG	ESC_AB1645AA_AS	ND	2018	A	Unknown
ESC_AB1646AA_AS	ESC_NA0530AA		2018		A	NaN	NEG	ESC_AB1646AA_AS	ND	2018	A	Unknown
ESC_AB1695AA_AS	ESC_NA0533AA		2018		A	1286	NEG	ESC_AB1695AA_AS	ND	2018	A	Unknown
ESC_AB1696AA_AS	ESC_NA0534AA		2018		A	617	NEG	ESC_AB1696AA_AS	ND	2018	A	Unknown
ESC_AB1697AA_AS	ESC_NA0535AA		2018		A	1286	NEG	ESC_AB1697AA_AS	ND	2018	A	Unknown
ESC_AB1723AA_AS	ESC_NA0537AA		2018		A	1286	NEG	ESC_AB1723AA_AS	ND	2018	A	Unknown
ESC_AB1901AA_AS	ESC_NA0567AA	Human	2019	Europe	A	148	NEG	ESC_AB1901AA_AS	Human	2019	A	Europe
ESC_AB1903AA_AS	ESC_NA0565AA			North America	Unknown	152	NEG	ESC_AB1903AA_AS	ND	NA	Unknown	North America
ESC_AB1904AA_AS	ESC_NA0564AA			North America	A	245	NEG	ESC_AB1904AA_AS	ND	NA	A	North America
ESC_AB1905AA_AS	ESC_NA0563AA			North America	Unknown	152	NEG	ESC_AB1905AA_AS	ND	NA	Unknown	North America
ESC_AB1906AA_AS	ESC_NA0562AA			North America	Unknown	152	NEG	ESC_AB1906AA_AS	ND	NA	Unknown	North America
ESC_AB1907AA_AS	ESC_NA0561AA			North America	Unknown	152	NEG	ESC_AB1907AA_AS	ND	NA	Unknown	North America
ESC_AB1908AA_AS	ESC_NA0560AA	Human	2019	Europe	E	11	NEG	ESC_AB1908AA_AS	Human	2019	E	Europe
ESC_AB1909AA_AS	ESC_NA0559AA	Human	2019	Europe	E	11	NEG	ESC_AB1909AA_AS	Human	2019	E	Europe
ESC_AB1910AA_AS	ESC_NA0558AA	Human	2019	Europe	E	11	NEG	ESC_AB1910AA_AS	Human	2019	E	Europe
ESC_AB1911AA_AS	ESC_NA0557AA	Human	2019	Europe	E	11	NEG	ESC_AB1911AA_AS	Human	2019	E	Europe
ESC_AB1912AA_AS	ESC_NA0556AA	Human	2019	Europe	E	11	NEG	ESC_AB1912AA_AS	Human	2019	E	Europe
ESC_AB1913AA_AS	ESC_NA0555AA	Human	2019	Europe	E	1804	NEG	ESC_AB1913AA_AS	Human	2019	E	Europe
ESC_AB1914AA_AS	ESC_NA0554AA			North America	B1	21	NEG	ESC_AB1914AA_AS	ND	NA	B1	North America
ESC_AB1915AA_AS	ESC_NA0553AA	Livestock	2019	North America	C	88	NEG	ESC_AB1915AA_AS	Livestock	2019	C	North America
ESC_AB1916AA_AS	ESC_NA0552AA	Livestock	2019	North America	B1	9599	NEG	ESC_AB1916AA_AS	Livestock	2019	B1	North America
ESC_AB1917AA_AS	ESC_NA0551AA	Livestock	2019	North America	A	5133	NEG	ESC_AB1917AA_AS	Livestock	2019	A	North America
ESC_AB1918AA_AS	ESC_NA0550AA	Livestock	2019	North America	A	9598	NEG	ESC_AB1918AA_AS	Livestock	2019	A	North America
ESC_AB1919AA_AS	ESC_NA0549AA	Livestock	2019	North America	B1	162	NEG	ESC_AB1919AA_AS	Livestock	2019	B1	North America
ESC_AB1920AA_AS	ESC_NA0548AA	Livestock	2019	North America	B1	224	NEG	ESC_AB1920AA_AS	Livestock	2019	B1	North America
ESC_AB1921AA_AS	ESC_NA0547AA	Poultry	2019	North America	B1	17	NEG	ESC_AB1921AA_AS	Poultry	2019	B1	North America
ESC_AB1922AA_AS	ESC_NA0546AA	Livestock	2019	North America	B1	9597	NEG	ESC_AB1922AA_AS	Livestock	2019	B1	North America
ESC_AB1923AA_AS	ESC_NA0545AA	Livestock	2019	North America	B1	2328	NEG	ESC_AB1923AA_AS	Livestock	2019	B1	North America
ESC_AB1924AA_AS	ESC_NA0544AA	Livestock	2019	North America	A	165	NEG	ESC_AB1924AA_AS	Livestock	2019	A	North America
ESC_AB1925AA_AS	ESC_NA0543AA	Livestock	2019	North America	A	34	NEG	ESC_AB1925AA_AS	Livestock	2019	A	North America
ESC_AB1926AA_AS	ESC_NA0542AA	Livestock	2019	North America	B1	4198	NEG	ESC_AB1926AA_AS	Livestock	2019	B1	North America
ESC_AB1927AA_AS	ESC_NA0541AA	Animal Feed	2019	North America	B1	1967	NEG	ESC_AB1927AA_AS	Animal Feed	2019	B1	North America
ESC_AB1928AA_AS	ESC_NA0540AA	Livestock	2019	North America	B2	131	NEG	ESC_AB1928AA_AS	Livestock	2019	B2	North America
ESC_AB1950AA_AS	ESC_MA6997AA	Livestock	2019	North America	A	10	NEG	ESC_AB1950AA_AS	Livestock	2019	A	North America
ESC_AB1999AA_AS	ESC_NA0571AA	Aquatic Animal	2016	North America	A	409	NEG	ESC_AB1999AA_AS	Aquatic Animal	2016	A	North America
ESC_AB2000AA_AS	ESC_NA0570AA	Aquatic Animal	2016	North America	B1	58	NEG	ESC_AB2000AA_AS	Aquatic Animal	2016	B1	North America
ESC_AB2001AA_AS	ESC_NA0569AA	Companion Animal	2019	Africa	cladeI	8645	NEG	ESC_AB2001AA_AS	Companion Animal	2019	Unknown	Africa
ESC_AB2002AA_AS	ESC_NA0568AA	Companion Animal	2019	Africa	cladeI	8645	NEG	ESC_AB2002AA_AS	Companion Animal	2019	Unknown	Africa
ESC_AB2152AA_AS	ESC_MA6976AA	Human	2015	Asia	A	540	NEG	ESC_AB2152AA_AS	Human	2015	A	Asia
ESC_AB2155AA_AS	ESC_NA0144AA	Livestock	2000	North America	A	10	NEG	ESC_AB2155AA_AS	Livestock	1991-2000	A	North America
ESC_AB2305AA_AS	ESC_NA0573AA			North America	B1	16	NEG	ESC_AB2305AA_AS	ND	NA	B1	North America
ESC_AB2306AA_AS	ESC_NA0572AA			North America	B1	16	NEG	ESC_AB2306AA_AS	ND	NA	B1	North America
ESC_AB3759AA_AS	ESC_NA0580AA	Aquatic Animal	2017		B1	155	NEG	ESC_AB3759AA_AS	Aquatic Animal	2017	B1	Unknown
ESC_AB4511AA_AS	ESC_NA0582AA		2018		A	542	NEG	ESC_AB4511AA_AS	ND	2018	A	Unknown
ESC_AB4512AA_AS	ESC_NA0583AA		2018		A	617	NEG	ESC_AB4512AA_AS	ND	2018	A	Unknown
ESC_AB5039AA_AS	ESC_NA0586AA	Livestock	2016	Africa	A	540	NEG	ESC_AB5039AA_AS	Livestock	2016	A	Africa
ESC_AB5040AA_AS	ESC_NA0585AA	Livestock	2016	Africa	A	398	NEG	ESC_AB5040AA_AS	Livestock	2016	A	Africa
ESC_AB5189AA_AS	ESC_NA0587AA		2018		A	617	NEG	ESC_AB5189AA_AS	ND	2018	A	Unknown
ESC_AB5950AA_AS	ESC_NA0589AA		2018		A	542	NEG	ESC_AB5950AA_AS	ND	2018	A	Unknown
ESC_AB6234AA_AS	ESC_NA0590AA	Human	2019	Europe	Unknown	152	NEG	ESC_AB6234AA_AS	Human	2019	Unknown	Europe
ESC_AB6235AA_AS	ESC_NA0591AA	Human	2019	Europe	Unknown	152	NEG	ESC_AB6235AA_AS	Human	2019	Unknown	Europe
ESC_AB6236AA_AS	ESC_NA0592AA	Human	2019	Europe	A	245	NEG	ESC_AB6236AA_AS	Human	2019	A	Europe
ESC_AB6300AA_AS	ESC_NA0594AA	Companion Animal	2018	Europe	D	115	NEG	ESC_AB6300AA_AS	Companion Animal	2018	D	Europe
ESC_AB6945AA_AS	ESC_NA0614AA	Human	2019	Europe	A	245	NEG	ESC_AB6945AA_AS	Human	2019	A	Europe
ESC_AB6946AA_AS	ESC_NA0613AA			North America	A	7039	NEG	ESC_AB6946AA_AS	ND	NA	A	North America
ESC_AB6947AA_AS	ESC_NA0611AA	Human	2019	Europe	E	11	NEG	ESC_AB6947AA_AS	Human	2019	E	Europe
ESC_AB6948AA_AS	ESC_NA0610AA	Human	2019	Europe	B1	33	NEG	ESC_AB6948AA_AS	Human	2019	B1	Europe
ESC_AB6949AA_AS	ESC_NA0609AA	Human	2019	Europe	B1	162	NEG	ESC_AB6949AA_AS	Human	2019	B1	Europe
ESC_AB6950AA_AS	ESC_NA0608AA	Human	2019	Europe	E	11	NEG	ESC_AB6950AA_AS	Human	2019	E	Europe
ESC_AB6951AA_AS	ESC_NA0607AA	Food	2019	North America	B1	155	NEG	ESC_AB6951AA_AS	Food	2019	B1	North America
ESC_AB6952AA_AS	ESC_NA0606AA	Human	2019	Europe	E	11	NEG	ESC_AB6952AA_AS	Human	2019	E	Europe
ESC_AB6953AA_AS	ESC_NA0605AA	Food	2019	North America	B1	212	NEG	ESC_AB6953AA_AS	Food	2019	B1	North America
ESC_AB6954AA_AS	ESC_NA0604AA			North America	E	11	NEG	ESC_AB6954AA_AS	ND	NA	E	North America
ESC_AB6955AA_AS	ESC_NA0603AA	Food	2019	North America	B1	278	NEG	ESC_AB6955AA_AS	Food	2019	B1	North America
ESC_AB6956AA_AS	ESC_NA0602AA			North America	B1	21	NEG	ESC_AB6956AA_AS	ND	NA	B1	North America
ESC_AB6957AA_AS	ESC_NA0601AA	Human	2019	Europe	E	11	NEG	ESC_AB6957AA_AS	Human	2019	E	Europe
ESC_AB6958AA_AS	ESC_NA0600AA	Human	2019	Europe	B1	300	NEG	ESC_AB6958AA_AS	Human	2019	B1	Europe
ESC_AB6959AA_AS	ESC_NA0599AA	Human	2019	Europe	B1	6957	NEG	ESC_AB6959AA_AS	Human	2019	B1	Europe
ESC_AB6960AA_AS	ESC_NA0598AA	Human	2019	Europe	B1	675	NEG	ESC_AB6960AA_AS	Human	2019	B1	Europe
ESC_AB6961AA_AS	ESC_NA0597AA	Human	2019	Europe	B1	9654	NEG	ESC_AB6961AA_AS	Human	2019	B1	Europe
ESC_AB6962AA_AS	ESC_NA0596AA	Human	2019	Europe	E	11	NEG	ESC_AB6962AA_AS	Human	2019	E	Europe
ESC_AB7104AA_AS	ESC_NA0618AA	Human	2019	Europe	A	301	NEG	ESC_AB7104AA_AS	Human	2019	A	Europe
ESC_AB7105AA_AS	ESC_NA0617AA	Human	2019	Europe	A	301	NEG	ESC_AB7105AA_AS	Human	2019	A	Europe
ESC_AB7106AA_AS	ESC_NA0619AA	Human	2019	Europe	A	301	NEG	ESC_AB7106AA_AS	Human	2019	A	Europe
ESC_AB7107AA_AS	ESC_NA0620AA	Human	2019	Europe	A	301	NEG	ESC_AB7107AA_AS	Human	2019	A	Europe
ESC_AB7108AA_AS	ESC_NA0621AA	Human	2019	Europe	B1	21	NEG	ESC_AB7108AA_AS	Human	2019	B1	Europe
ESC_AB7109AA_AS	ESC_NA0622AA	Human	2019	Europe	E	11	NEG	ESC_AB7109AA_AS	Human	2019	E	Europe
ESC_AB7156AA_AS	ESC_NA0623AA		2018		B1	56	NEG	ESC_AB7156AA_AS	ND	2018	B1	Unknown
ESC_AB7389AA_AS	ESC_NA0625AA		2019	Europe	E	11	NEG	ESC_AB7389AA_AS	ND	2019	E	Europe
ESC_AB7390AA_AS	ESC_NA0626AA		2018	Europe	A	301	NEG	ESC_AB7390AA_AS	ND	2018	A	Europe
ESC_AB7391AA_AS	ESC_NA0627AA		2019	Europe	E	11	NEG	ESC_AB7391AA_AS	ND	2019	E	Europe
ESC_AB7392AA_AS	ESC_NA0628AA		2018	Europe	A	301	NEG	ESC_AB7392AA_AS	ND	2018	A	Europe
ESC_AB7393AA_AS	ESC_NA0629AA		2018	Europe	A	301	NEG	ESC_AB7393AA_AS	ND	2018	A	Europe
ESC_AB7394AA_AS	ESC_NA0630AA		2018	Europe	A	301	NEG	ESC_AB7394AA_AS	ND	2018	A	Europe
ESC_AB7395AA_AS	ESC_NA0631AA		2018	Europe	A	301	NEG	ESC_AB7395AA_AS	ND	2018	A	Europe
ESC_AB7442AA_AS	ESC_NA0632AA	Human	2019	Europe	B2	12	POS	ESC_AB7442AA_AS	Human	2019	B2	Europe
ESC_AB7443AA_AS	ESC_NA0624AA		2019	Europe	E	11	NEG	ESC_AB7443AA_AS	ND	2019	E	Europe
ESC_AB7521AA_AS	ESC_NA0893AA	Human	2019	Europe	Unknown	152	NEG	ESC_AB7521AA_AS	Human	2019	Unknown	Europe
ESC_AB7522AA_AS	ESC_NA0892AA	Human	2019	Europe	A	245	NEG	ESC_AB7522AA_AS	Human	2019	A	Europe
ESC_AB7523AA_AS	ESC_NA0891AA	Human	2019	Europe	A	245	NEG	ESC_AB7523AA_AS	Human	2019	A	Europe
ESC_AB7524AA_AS	ESC_NA0890AA	Human	2019	Europe	A	5400	NEG	ESC_AB7524AA_AS	Human	2019	A	Europe
ESC_AB7525AA_AS	ESC_NA0889AA	Human	2019	Europe	Unknown	152	NEG	ESC_AB7525AA_AS	Human	2019	Unknown	Europe
ESC_AB7527AA_AS	ESC_NA0887AA	Human	2019	Europe	A	245	NEG	ESC_AB7527AA_AS	Human	2019	A	Europe
ESC_AB7529AA_AS	ESC_NA0885AA	Human	2019	Europe	A	245	NEG	ESC_AB7529AA_AS	Human	2019	A	Europe
ESC_AB7531AA_AS	ESC_NA0883AA	Human	2019	Europe	A	245	NEG	ESC_AB7531AA_AS	Human	2019	A	Europe
ESC_AB7533AA_AS	ESC_NA0881AA	Human	2019	Europe	Unknown	1503	NEG	ESC_AB7533AA_AS	Human	2019	Unknown	Europe
ESC_AB7535AA_AS	ESC_NA0879AA	Human	2019	Europe	A	245	NEG	ESC_AB7535AA_AS	Human	2019	A	Europe
ESC_AB7536AA_AS	ESC_NA0878AA	Human	2019	Europe	B1	270	NEG	ESC_AB7536AA_AS	Human	2019	B1	Europe
ESC_AB7538AA_AS	ESC_NA0876AA	Human	2019	Europe	A	7375	NEG	ESC_AB7538AA_AS	Human	2019	A	Europe
ESC_AB7539AA_AS	ESC_NA0875AA	Human	2019	Europe	A	245	NEG	ESC_AB7539AA_AS	Human	2019	A	Europe
ESC_AB7540AA_AS	ESC_NA0874AA	Human	2019	Europe	A	145	NEG	ESC_AB7540AA_AS	Human	2019	A	Europe
ESC_AB7541AA_AS	ESC_NA0873AA	Human	2019	Europe	A	145	NEG	ESC_AB7541AA_AS	Human	2019	A	Europe
ESC_AB7542AA_AS	ESC_NA0872AA	Human	2019	Europe	A	245	NEG	ESC_AB7542AA_AS	Human	2019	A	Europe
ESC_AB7543AA_AS	ESC_NA0871AA	Human	2019	Europe	A	245	NEG	ESC_AB7543AA_AS	Human	2019	A	Europe
ESC_AB7544AA_AS	ESC_NA0870AA	Human	2019	Europe	Unknown	152	NEG	ESC_AB7544AA_AS	Human	2019	Unknown	Europe
ESC_AB7547AA_AS	ESC_NA0867AA	Human	2019	Europe	Unknown	152	NEG	ESC_AB7547AA_AS	Human	2019	Unknown	Europe
ESC_AB7548AA_AS	ESC_NA0866AA	Human	2019	Europe	A	145	NEG	ESC_AB7548AA_AS	Human	2019	A	Europe
ESC_AB7549AA_AS	ESC_NA0865AA	Human	2019	Europe	A	245	NEG	ESC_AB7549AA_AS	Human	2019	A	Europe
ESC_AB7550AA_AS	ESC_NA0864AA	Human	2019	Europe	A	245	NEG	ESC_AB7550AA_AS	Human	2019	A	Europe
ESC_AB7551AA_AS	ESC_NA0863AA	Human	2019	Europe	A	245	NEG	ESC_AB7551AA_AS	Human	2019	A	Europe
ESC_AB7552AA_AS	ESC_NA0862AA	Human	2019	Europe	Unknown	152	NEG	ESC_AB7552AA_AS	Human	2019	Unknown	Europe
ESC_AB7553AA_AS	ESC_NA0861AA	Human	2019	Europe	Unknown	152	NEG	ESC_AB7553AA_AS	Human	2019	Unknown	Europe
ESC_AB7555AA_AS	ESC_NA0859AA	Human	2019	Europe	A	245	NEG	ESC_AB7555AA_AS	Human	2019	A	Europe
ESC_AB7557AA_AS	ESC_NA0857AA	Human	2019	Europe	A	245	NEG	ESC_AB7557AA_AS	Human	2019	A	Europe
ESC_AB7559AA_AS	ESC_NA0855AA	Human	2019	Europe	A	245	NEG	ESC_AB7559AA_AS	Human	2019	A	Europe
ESC_AB7562AA_AS	ESC_NA0852AA	Human	2019	Europe	A	245	NEG	ESC_AB7562AA_AS	Human	2019	A	Europe
ESC_AB7564AA_AS	ESC_NA0850AA	Human	2019	Europe	A	245	NEG	ESC_AB7564AA_AS	Human	2019	A	Europe
ESC_AB7565AA_AS	ESC_NA0849AA	Human	2019	Europe	A	245	NEG	ESC_AB7565AA_AS	Human	2019	A	Europe
ESC_AB7570AA_AS	ESC_NA0844AA	Human	2019	Europe	A	245	NEG	ESC_AB7570AA_AS	Human	2019	A	Europe
ESC_AB7572AA_AS	ESC_NA0842AA	Human	2019	Europe	A	245	NEG	ESC_AB7572AA_AS	Human	2019	A	Europe
ESC_AB7573AA_AS	ESC_NA0841AA	Human	2019	Europe	A	145	NEG	ESC_AB7573AA_AS	Human	2019	A	Europe
ESC_AB7574AA_AS	ESC_NA0840AA	Human	2019	Europe	A	245	NEG	ESC_AB7574AA_AS	Human	2019	A	Europe
ESC_AB7575AA_AS	ESC_NA0839AA	Human	2019	Europe	A	245	NEG	ESC_AB7575AA_AS	Human	2019	A	Europe
ESC_AB7576AA_AS	ESC_NA0838AA	Human	2019	Europe	Unknown	1503	NEG	ESC_AB7576AA_AS	Human	2019	Unknown	Europe
ESC_AB7577AA_AS	ESC_NA0837AA	Human	2019	Europe	A	5475	NEG	ESC_AB7577AA_AS	Human	2019	A	Europe
ESC_AB7579AA_AS	ESC_NA0835AA	Human	2019	Europe	A	245	NEG	ESC_AB7579AA_AS	Human	2019	A	Europe
ESC_AB7581AA_AS	ESC_NA0833AA	Human	2019	Europe	A	145	NEG	ESC_AB7581AA_AS	Human	2019	A	Europe
ESC_AB7583AA_AS	ESC_NA0831AA	Human	2019	Europe	A	245	NEG	ESC_AB7583AA_AS	Human	2019	A	Europe
ESC_AB7584AA_AS	ESC_NA0830AA	Human	2019	Europe	Unknown	152	NEG	ESC_AB7584AA_AS	Human	2019	Unknown	Europe
ESC_AB7585AA_AS	ESC_NA0829AA	Human	2019	Europe	Unknown	152	NEG	ESC_AB7585AA_AS	Human	2019	Unknown	Europe
ESC_AB7586AA_AS	ESC_NA0828AA	Human	2019	Europe	Unknown	152	NEG	ESC_AB7586AA_AS	Human	2019	Unknown	Europe
ESC_AB7588AA_AS	ESC_NA0826AA	Human	2019	Europe	A	245	NEG	ESC_AB7588AA_AS	Human	2019	A	Europe
ESC_AB7590AA_AS	ESC_NA0824AA	Human	2019	Europe	A	245	NEG	ESC_AB7590AA_AS	Human	2019	A	Europe
ESC_AB7592AA_AS	ESC_NA0822AA	Human	2019	Europe	Unknown	152	NEG	ESC_AB7592AA_AS	Human	2019	Unknown	Europe
ESC_AB7594AA_AS	ESC_NA0820AA	Human	2019	Europe	A	245	NEG	ESC_AB7594AA_AS	Human	2019	A	Europe
ESC_AB7595AA_AS	ESC_NA0819AA	Human	2019	Europe	B1	270	NEG	ESC_AB7595AA_AS	Human	2019	B1	Europe
ESC_AB7596AA_AS	ESC_NA0818AA			North America	Unknown	152	NEG	ESC_AB7596AA_AS	ND	NA	Unknown	North America
ESC_AB7597AA_AS	ESC_NA0817AA			North America	A	245	NEG	ESC_AB7597AA_AS	ND	NA	A	North America
ESC_AB7598AA_AS	ESC_NA0816AA			North America	Unknown	152	NEG	ESC_AB7598AA_AS	ND	NA	Unknown	North America
ESC_AB7599AA_AS	ESC_NA0815AA			North America	Unknown	152	NEG	ESC_AB7599AA_AS	ND	NA	Unknown	North America
ESC_AB7600AA_AS	ESC_NA0814AA			North America	A	7039	NEG	ESC_AB7600AA_AS	ND	NA	A	North America
ESC_AB7602AA_AS	ESC_NA0812AA				B2	131	NEG	ESC_AB7602AA_AS	ND	NA	B2	Unknown
ESC_AB7603AA_AS	ESC_NA0811AA				B2	131	NEG	ESC_AB7603AA_AS	ND	NA	B2	Unknown
ESC_AB7605AA_AS	ESC_NA0809AA				B2	131	NEG	ESC_AB7605AA_AS	ND	NA	B2	Unknown
ESC_AB7606AA_AS	ESC_NA0808AA				B2	131	NEG	ESC_AB7606AA_AS	ND	NA	B2	Unknown
ESC_AB7607AA_AS	ESC_NA0807AA				B2	131	NEG	ESC_AB7607AA_AS	ND	NA	B2	Unknown
ESC_AB7608AA_AS	ESC_NA0806AA				A	9657	NEG	ESC_AB7608AA_AS	ND	NA	A	Unknown
ESC_AB7609AA_AS	ESC_NA0805AA	ND	2018	Europe	A	10	NEG	ESC_AB7609AA_AS	ND	2018	A	Europe
ESC_AB7610AA_AS	ESC_NA0804AA	ND	2018	Europe	A	10	NEG	ESC_AB7610AA_AS	ND	2018	A	Europe
ESC_AB7611AA_AS	ESC_NA0803AA	ND	2018	Europe	A	10	NEG	ESC_AB7611AA_AS	ND	2018	A	Europe
ESC_AB7612AA_AS	ESC_NA0802AA	ND	2018	Europe	A	10	NEG	ESC_AB7612AA_AS	ND	2018	A	Europe
ESC_AB7613AA_AS	ESC_NA0801AA	ND	2018	Europe	A	10	NEG	ESC_AB7613AA_AS	ND	2018	A	Europe
ESC_AB7614AA_AS	ESC_NA0800AA	ND	2018	Europe	A	10	NEG	ESC_AB7614AA_AS	ND	2018	A	Europe
ESC_AB7615AA_AS	ESC_NA0799AA	ND	2018	Europe	A	10	NEG	ESC_AB7615AA_AS	ND	2018	A	Europe
ESC_AB7616AA_AS	ESC_NA0798AA	ND	2018	Europe	A	10	NEG	ESC_AB7616AA_AS	ND	2018	A	Europe
ESC_AB7617AA_AS	ESC_NA0797AA	ND	2018	Europe	A	10	NEG	ESC_AB7617AA_AS	ND	2018	A	Europe
ESC_AB7618AA_AS	ESC_NA0796AA	ND	2018	Europe	A	10	NEG	ESC_AB7618AA_AS	ND	2018	A	Europe
ESC_AB7619AA_AS	ESC_NA0795AA	ND	2018	Europe	A	10	NEG	ESC_AB7619AA_AS	ND	2018	A	Europe
ESC_AB7620AA_AS	ESC_NA0794AA	ND	2018	Europe	A	10	NEG	ESC_AB7620AA_AS	ND	2018	A	Europe
ESC_AB7621AA_AS	ESC_NA0793AA	ND	2018	Europe	A	10	NEG	ESC_AB7621AA_AS	ND	2018	A	Europe
ESC_AB7622AA_AS	ESC_NA0792AA	ND	2018	Europe	A	10	NEG	ESC_AB7622AA_AS	ND	2018	A	Europe
ESC_AB7623AA_AS	ESC_NA0791AA	ND	2018	Europe	A	10	NEG	ESC_AB7623AA_AS	ND	2018	A	Europe
ESC_AB7624AA_AS	ESC_NA0790AA	ND	2018	Europe	A	10	NEG	ESC_AB7624AA_AS	ND	2018	A	Europe
ESC_AB7625AA_AS	ESC_NA0789AA	ND	2018	Europe	A	10	NEG	ESC_AB7625AA_AS	ND	2018	A	Europe
ESC_AB7626AA_AS	ESC_NA0788AA	ND	2018	Europe	A	10	NEG	ESC_AB7626AA_AS	ND	2018	A	Europe
ESC_AB7627AA_AS	ESC_NA0787AA	ND	2018	Europe	A	10	NEG	ESC_AB7627AA_AS	ND	2018	A	Europe
ESC_AB7628AA_AS	ESC_NA0786AA	ND	2018	Europe	A	10	NEG	ESC_AB7628AA_AS	ND	2018	A	Europe
ESC_AB7629AA_AS	ESC_NA0785AA	ND	2018	Europe	A	10	NEG	ESC_AB7629AA_AS	ND	2018	A	Europe
ESC_AB7630AA_AS	ESC_NA0784AA	ND	2018	Europe	A	10	NEG	ESC_AB7630AA_AS	ND	2018	A	Europe
ESC_AB7631AA_AS	ESC_NA0783AA	ND	2018	Europe	A	10	NEG	ESC_AB7631AA_AS	ND	2018	A	Europe
ESC_AB7632AA_AS	ESC_NA0782AA	ND	2018	Europe	A	10	NEG	ESC_AB7632AA_AS	ND	2018	A	Europe
ESC_AB7633AA_AS	ESC_NA0781AA	ND	2018	Europe	A	10	NEG	ESC_AB7633AA_AS	ND	2018	A	Europe
ESC_AB7634AA_AS	ESC_NA0780AA	ND	2018	Europe	A	10	NEG	ESC_AB7634AA_AS	ND	2018	A	Europe
ESC_AB7635AA_AS	ESC_NA0779AA	ND	2018	Europe	A	10	NEG	ESC_AB7635AA_AS	ND	2018	A	Europe
ESC_AB7636AA_AS	ESC_NA0778AA	ND	2018	Europe	A	10	NEG	ESC_AB7636AA_AS	ND	2018	A	Europe
ESC_AB7637AA_AS	ESC_NA0777AA	ND	2018	Europe	A	10	NEG	ESC_AB7637AA_AS	ND	2018	A	Europe
ESC_AB7638AA_AS	ESC_NA0776AA	ND	2018	Europe	A	10	NEG	ESC_AB7638AA_AS	ND	2018	A	Europe
ESC_AB7639AA_AS	ESC_NA0775AA	ND	2018	Europe	A	10	NEG	ESC_AB7639AA_AS	ND	2018	A	Europe
ESC_AB7640AA_AS	ESC_NA0774AA	ND	2018	Europe	A	10	NEG	ESC_AB7640AA_AS	ND	2018	A	Europe
ESC_AB7641AA_AS	ESC_NA0773AA	ND	2018	Europe	A	10	NEG	ESC_AB7641AA_AS	ND	2018	A	Europe
ESC_AB7642AA_AS	ESC_NA0772AA	ND	2018	Europe	A	10	NEG	ESC_AB7642AA_AS	ND	2018	A	Europe
ESC_AB7643AA_AS	ESC_NA0771AA	ND	2018	Europe	A	10	NEG	ESC_AB7643AA_AS	ND	2018	A	Europe
ESC_AB7644AA_AS	ESC_NA0770AA	ND	2018	Europe	A	10	NEG	ESC_AB7644AA_AS	ND	2018	A	Europe
ESC_AB7645AA_AS	ESC_NA0769AA	ND	2018	Europe	A	10	NEG	ESC_AB7645AA_AS	ND	2018	A	Europe
ESC_AB7646AA_AS	ESC_NA0768AA	ND	2018	Europe	A	10	NEG	ESC_AB7646AA_AS	ND	2018	A	Europe
ESC_AB7647AA_AS	ESC_NA0767AA	ND	2018	Europe	A	10	NEG	ESC_AB7647AA_AS	ND	2018	A	Europe
ESC_AB7648AA_AS	ESC_NA0766AA	ND	2018	Europe	A	10	NEG	ESC_AB7648AA_AS	ND	2018	A	Europe
ESC_AB7649AA_AS	ESC_NA0765AA	ND	2018	Europe	A	10	NEG	ESC_AB7649AA_AS	ND	2018	A	Europe
ESC_AB7650AA_AS	ESC_NA0764AA	ND	2018	Europe	A	10	NEG	ESC_AB7650AA_AS	ND	2018	A	Europe
ESC_AB7651AA_AS	ESC_NA0763AA	ND	2018	Europe	A	10	NEG	ESC_AB7651AA_AS	ND	2018	A	Europe
ESC_AB7652AA_AS	ESC_NA0762AA	ND	2018	Europe	A	10	NEG	ESC_AB7652AA_AS	ND	2018	A	Europe
ESC_AB7653AA_AS	ESC_NA0761AA	ND	2018	Europe	A	10	NEG	ESC_AB7653AA_AS	ND	2018	A	Europe
ESC_AB7654AA_AS	ESC_NA0760AA	ND	2018	Europe	A	10	NEG	ESC_AB7654AA_AS	ND	2018	A	Europe
ESC_AB7655AA_AS	ESC_NA0759AA	ND	2018	Europe	A	10	NEG	ESC_AB7655AA_AS	ND	2018	A	Europe
ESC_AB7656AA_AS	ESC_NA0758AA	ND	2018	Europe	A	10	NEG	ESC_AB7656AA_AS	ND	2018	A	Europe
ESC_AB7657AA_AS	ESC_NA0757AA	ND	2018	Europe	A	10	NEG	ESC_AB7657AA_AS	ND	2018	A	Europe
ESC_AB7658AA_AS	ESC_NA0756AA	ND	2018	Europe	A	10	NEG	ESC_AB7658AA_AS	ND	2018	A	Europe
ESC_AB7659AA_AS	ESC_NA0755AA	ND	2018	Europe	A	10	NEG	ESC_AB7659AA_AS	ND	2018	A	Europe
ESC_AB7661AA_AS	ESC_NA0753AA	ND	2018	Europe	A	10	NEG	ESC_AB7661AA_AS	ND	2018	A	Europe
ESC_AB7662AA_AS	ESC_NA0752AA	ND	2018	Europe	A	10	NEG	ESC_AB7662AA_AS	ND	2018	A	Europe
ESC_AB7663AA_AS	ESC_NA0751AA	ND	2018	Europe	A	10	NEG	ESC_AB7663AA_AS	ND	2018	A	Europe
ESC_AB7664AA_AS	ESC_NA0750AA	ND	2018	Europe	A	10	NEG	ESC_AB7664AA_AS	ND	2018	A	Europe
ESC_AB7665AA_AS	ESC_NA0749AA	ND	2018	Europe	A	10	NEG	ESC_AB7665AA_AS	ND	2018	A	Europe
ESC_AB7666AA_AS	ESC_NA0748AA	ND	2018	Europe	A	10	NEG	ESC_AB7666AA_AS	ND	2018	A	Europe
ESC_AB7667AA_AS	ESC_NA0747AA	ND	2018	Europe	A	10	NEG	ESC_AB7667AA_AS	ND	2018	A	Europe
ESC_AB7668AA_AS	ESC_NA0746AA	ND	2018	Europe	A	-677	NEG	ESC_AB7668AA_AS	ND	2018	A	Europe
ESC_AB7669AA_AS	ESC_NA0745AA	ND	2018	Europe	A	10	NEG	ESC_AB7669AA_AS	ND	2018	A	Europe
ESC_AB7670AA_AS	ESC_NA0744AA	ND	2018	Europe	A	10	NEG	ESC_AB7670AA_AS	ND	2018	A	Europe
ESC_AB7673AA_AS	ESC_NA0741AA	ND	2018	Europe	A	10	NEG	ESC_AB7673AA_AS	ND	2018	A	Europe
ESC_AB7674AA_AS	ESC_NA0740AA	ND	2018	Europe	A	10	NEG	ESC_AB7674AA_AS	ND	2018	A	Europe
ESC_AB7675AA_AS	ESC_NA0739AA	ND	2018	Europe	A	10	NEG	ESC_AB7675AA_AS	ND	2018	A	Europe
ESC_AB7676AA_AS	ESC_NA0738AA	ND	2018	Europe	A	10	NEG	ESC_AB7676AA_AS	ND	2018	A	Europe
ESC_AB7677AA_AS	ESC_NA0737AA	ND	2018	Europe	A	10	NEG	ESC_AB7677AA_AS	ND	2018	A	Europe
ESC_AB7678AA_AS	ESC_NA0736AA	ND	2018	Europe	A	10	NEG	ESC_AB7678AA_AS	ND	2018	A	Europe
ESC_AB7679AA_AS	ESC_NA0735AA	ND	2018	Europe	A	10	NEG	ESC_AB7679AA_AS	ND	2018	A	Europe
ESC_AB7680AA_AS	ESC_NA0734AA	ND	2018	Europe	Unknown	10	NEG	ESC_AB7680AA_AS	ND	2018	Unknown	Europe
ESC_AB7681AA_AS	ESC_NA0733AA	ND	2018	Europe	A	10	NEG	ESC_AB7681AA_AS	ND	2018	A	Europe
ESC_AB7682AA_AS	ESC_NA0732AA	ND	2018	Europe	A	10	NEG	ESC_AB7682AA_AS	ND	2018	A	Europe
ESC_AB7683AA_AS	ESC_NA0731AA	ND	2018	Europe	A	-678	NEG	ESC_AB7683AA_AS	ND	2018	A	Europe
ESC_AB7684AA_AS	ESC_NA0730AA	ND	2018	Europe	A	10	NEG	ESC_AB7684AA_AS	ND	2018	A	Europe
ESC_AB7685AA_AS	ESC_NA0729AA	ND	2018	Europe	A	10	NEG	ESC_AB7685AA_AS	ND	2018	A	Europe
ESC_AB7686AA_AS	ESC_NA0728AA	ND	2018	Europe	A	10	NEG	ESC_AB7686AA_AS	ND	2018	A	Europe
ESC_AB7687AA_AS	ESC_NA0727AA	ND	2018	Europe	A	10	NEG	ESC_AB7687AA_AS	ND	2018	A	Europe
ESC_AB7688AA_AS	ESC_NA0726AA	ND	2018	Europe	A	10	NEG	ESC_AB7688AA_AS	ND	2018	A	Europe
ESC_AB7689AA_AS	ESC_NA0725AA	ND	2018	Europe	A	10	NEG	ESC_AB7689AA_AS	ND	2018	A	Europe
ESC_AB7690AA_AS	ESC_NA0724AA	ND	2018	Europe	A	10	NEG	ESC_AB7690AA_AS	ND	2018	A	Europe
ESC_AB7691AA_AS	ESC_NA0723AA	ND	2018	Europe	A	10	NEG	ESC_AB7691AA_AS	ND	2018	A	Europe
ESC_AB7692AA_AS	ESC_NA0722AA	ND	2018	Europe	A	10	NEG	ESC_AB7692AA_AS	ND	2018	A	Europe
ESC_AB7693AA_AS	ESC_NA0721AA	ND	2018	Europe	A	10	NEG	ESC_AB7693AA_AS	ND	2018	A	Europe
ESC_AB7694AA_AS	ESC_NA0720AA	ND	2018	Europe	A	10	NEG	ESC_AB7694AA_AS	ND	2018	A	Europe
ESC_AB7695AA_AS	ESC_NA0719AA	ND	2018	Europe	A	10	NEG	ESC_AB7695AA_AS	ND	2018	A	Europe
ESC_AB7696AA_AS	ESC_NA0718AA	ND	2018	Europe	A	10	NEG	ESC_AB7696AA_AS	ND	2018	A	Europe
ESC_AB7697AA_AS	ESC_NA0717AA	ND	2018	Europe	A	10	NEG	ESC_AB7697AA_AS	ND	2018	A	Europe
ESC_AB7698AA_AS	ESC_NA0716AA	ND	2018	Europe	A	10	NEG	ESC_AB7698AA_AS	ND	2018	A	Europe
ESC_AB7699AA_AS	ESC_NA0715AA	ND	2018	Europe	A	10	NEG	ESC_AB7699AA_AS	ND	2018	A	Europe
ESC_AB7700AA_AS	ESC_NA0714AA	ND	2018	Europe	A	10	NEG	ESC_AB7700AA_AS	ND	2018	A	Europe
ESC_AB7701AA_AS	ESC_NA0713AA	ND	2018	Europe	A	10	NEG	ESC_AB7701AA_AS	ND	2018	A	Europe
ESC_AB7702AA_AS	ESC_NA0712AA	ND	2018	Europe	A	10	NEG	ESC_AB7702AA_AS	ND	2018	A	Europe
ESC_AB7703AA_AS	ESC_NA0711AA	ND	2018	Europe	A	10	NEG	ESC_AB7703AA_AS	ND	2018	A	Europe
ESC_AB7704AA_AS	ESC_NA0710AA	ND	2018	Europe	A	10	NEG	ESC_AB7704AA_AS	ND	2018	A	Europe
ESC_AB7705AA_AS	ESC_NA0709AA	ND	2018	Europe	A	10	NEG	ESC_AB7705AA_AS	ND	2018	A	Europe
ESC_AB7706AA_AS	ESC_NA0708AA	ND	2018	Europe	A	10	NEG	ESC_AB7706AA_AS	ND	2018	A	Europe
ESC_AB7707AA_AS	ESC_NA0707AA	ND	2018	Europe	A	10	NEG	ESC_AB7707AA_AS	ND	2018	A	Europe
ESC_AB7708AA_AS	ESC_NA0706AA	ND	2018	Europe	A	10	NEG	ESC_AB7708AA_AS	ND	2018	A	Europe
ESC_AB7709AA_AS	ESC_NA0705AA	ND	2018	Europe	A	10	NEG	ESC_AB7709AA_AS	ND	2018	A	Europe
ESC_AB7710AA_AS	ESC_NA0704AA	ND	2018	Europe	A	10	NEG	ESC_AB7710AA_AS	ND	2018	A	Europe
ESC_AB7711AA_AS	ESC_NA0703AA	ND	2018	Europe	A	10	NEG	ESC_AB7711AA_AS	ND	2018	A	Europe
ESC_AB7712AA_AS	ESC_NA0702AA	ND	2018	Europe	A	10	NEG	ESC_AB7712AA_AS	ND	2018	A	Europe
ESC_AB7713AA_AS	ESC_NA0701AA	ND	2018	Europe	A	10	NEG	ESC_AB7713AA_AS	ND	2018	A	Europe
ESC_AB7714AA_AS	ESC_NA0700AA	ND	2018	Europe	A	10	NEG	ESC_AB7714AA_AS	ND	2018	A	Europe
ESC_AB7715AA_AS	ESC_NA0699AA	Food	2019	North America	G	117	NEG	ESC_AB7715AA_AS	Food	2019	G	North America
ESC_AB7716AA_AS	ESC_NA0698AA	Human	2019	Europe	F	59	NEG	ESC_AB7716AA_AS	Human	2019	F	Europe
ESC_AB7717AA_AS	ESC_NA0697AA	Human	2019	Europe	D	9658	NEG	ESC_AB7717AA_AS	Human	2019	D	Europe
ESC_AB7718AA_AS	ESC_NA0696AA	Human	2019	Europe	B1	4267	NEG	ESC_AB7718AA_AS	Human	2019	B1	Europe
ESC_AB7719AA_AS	ESC_NA0695AA	Human	2019	Europe	B1	442	NEG	ESC_AB7719AA_AS	Human	2019	B1	Europe
ESC_AB7720AA_AS	ESC_NA0694AA	Human	2019	Europe	B1	4267	NEG	ESC_AB7720AA_AS	Human	2019	B1	Europe
ESC_AB7721AA_AS	ESC_NA0693AA	Human	2019	Europe	G	738	NEG	ESC_AB7721AA_AS	Human	2019	G	Europe
ESC_AB7722AA_AS	ESC_NA0692AA	Human	2019	Europe	albertii	5431	NEG	ESC_AB7722AA_AS	Human	2019	Unknown	Europe
ESC_AB7723AA_AS	ESC_NA0691AA	Human	2019	Europe	A	2101	NEG	ESC_AB7723AA_AS	Human	2019	A	Europe
ESC_AB7724AA_AS	ESC_NA0690AA	Human	2019	Europe	E	11	NEG	ESC_AB7724AA_AS	Human	2019	E	Europe
ESC_AB7725AA_AS	ESC_NA0689AA	Human	2019	Europe	E	11	NEG	ESC_AB7725AA_AS	Human	2019	E	Europe
ESC_AB7726AA_AS	ESC_NA0688AA	Human	2019	Europe	B1	16	NEG	ESC_AB7726AA_AS	Human	2019	B1	Europe
ESC_AB7727AA_AS	ESC_NA0687AA	Human	2019	Europe	B1	442	NEG	ESC_AB7727AA_AS	Human	2019	B1	Europe
ESC_AB7728AA_AS	ESC_NA0686AA	Human	2019	Europe	B1	16	NEG	ESC_AB7728AA_AS	Human	2019	B1	Europe
ESC_AB7729AA_AS	ESC_NA0685AA	Human	2019	Europe	E	11	NEG	ESC_AB7729AA_AS	Human	2019	E	Europe
ESC_AB7730AA_AS	ESC_NA0684AA	Human	2019	Europe	E	11	NEG	ESC_AB7730AA_AS	Human	2019	E	Europe
ESC_AB7731AA_AS	ESC_NA0683AA	Human	2019	Europe	D	38	NEG	ESC_AB7731AA_AS	Human	2019	D	Europe
ESC_AB7732AA_AS	ESC_NA0682AA	Human	2019	Europe	B1	675	NEG	ESC_AB7732AA_AS	Human	2019	B1	Europe
ESC_AB7733AA_AS	ESC_NA0681AA	Human	2019	Europe	B2	404	NEG	ESC_AB7733AA_AS	Human	2019	B2	Europe
ESC_AB7734AA_AS	ESC_NA0680AA	Human	2019	Europe	E	11	NEG	ESC_AB7734AA_AS	Human	2019	E	Europe
ESC_AB7735AA_AS	ESC_NA0679AA	Human	2019	Europe	B1	26	NEG	ESC_AB7735AA_AS	Human	2019	B1	Europe
ESC_AB7736AA_AS	ESC_NA0678AA	Human	2019	Europe	B1	21	NEG	ESC_AB7736AA_AS	Human	2019	B1	Europe
ESC_AB7737AA_AS	ESC_NA0677AA	Human	2019	Europe	G	738	NEG	ESC_AB7737AA_AS	Human	2019	G	Europe
ESC_AB7738AA_AS	ESC_NA0676AA	Human	2019	Europe	A	6	NEG	ESC_AB7738AA_AS	Human	2019	A	Europe
ESC_AB7739AA_AS	ESC_NA0675AA	Human	2019	Europe	E	11	NEG	ESC_AB7739AA_AS	Human	2019	E	Europe
ESC_AB7740AA_AS	ESC_NA0674AA	Human	2019	Europe	B2	7641	NEG	ESC_AB7740AA_AS	Human	2019	B2	Europe
ESC_AB7741AA_AS	ESC_NA0673AA	Human	2019	Europe	E	11	NEG	ESC_AB7741AA_AS	Human	2019	E	Europe
ESC_AB7742AA_AS	ESC_NA0672AA	Human	2019	Europe	B1	9659	NEG	ESC_AB7742AA_AS	Human	2019	B1	Europe
ESC_AB7743AA_AS	ESC_NA0671AA	Human	2019	Europe	E	11	NEG	ESC_AB7743AA_AS	Human	2019	E	Europe
ESC_AB7744AA_AS	ESC_NA0670AA	Human	2019	Europe	B1	33	NEG	ESC_AB7744AA_AS	Human	2019	B1	Europe
ESC_AB7745AA_AS	ESC_NA0669AA	Human	2019	Europe	B1	25	NEG	ESC_AB7745AA_AS	Human	2019	B1	Europe
ESC_AB7746AA_AS	ESC_NA0668AA	Human	2019	Europe	E	11	NEG	ESC_AB7746AA_AS	Human	2019	E	Europe
ESC_AB7747AA_AS	ESC_NA0667AA	Human	2019	Europe	B1	21	NEG	ESC_AB7747AA_AS	Human	2019	B1	Europe
ESC_AB7748AA_AS	ESC_NA0666AA	Human	2019	Europe	E	11	NEG	ESC_AB7748AA_AS	Human	2019	E	Europe
ESC_AB7749AA_AS	ESC_NA0665AA	Human	2019	Europe	E	11	NEG	ESC_AB7749AA_AS	Human	2019	E	Europe
ESC_AB7750AA_AS	ESC_NA0664AA	Human	2019	Europe	E	11	NEG	ESC_AB7750AA_AS	Human	2019	E	Europe
ESC_AB7751AA_AS	ESC_NA0663AA	Human	2019	Europe	E	11	NEG	ESC_AB7751AA_AS	Human	2019	E	Europe
ESC_AB7752AA_AS	ESC_NA0662AA	Human	2019	Europe	B1	25	NEG	ESC_AB7752AA_AS	Human	2019	B1	Europe
ESC_AB7753AA_AS	ESC_NA0661AA	Human	2019	Europe	A	10	NEG	ESC_AB7753AA_AS	Human	2019	A	Europe
ESC_AB7754AA_AS	ESC_NA0660AA	Human	2019	Europe	B2	12	POS	ESC_AB7754AA_AS	Human	2019	B2	Europe
ESC_AB7755AA_AS	ESC_NA0659AA	Human	2019	Europe	E	11	NEG	ESC_AB7755AA_AS	Human	2019	E	Europe
ESC_AB7756AA_AS	ESC_NA0658AA	Human	2019	Europe	A	6	NEG	ESC_AB7756AA_AS	Human	2019	A	Europe
ESC_AB7757AA_AS	ESC_NA0657AA	Human	2019	Europe	B1	21	NEG	ESC_AB7757AA_AS	Human	2019	B1	Europe
ESC_AB7758AA_AS	ESC_NA0656AA			North America	B1	8579	NEG	ESC_AB7758AA_AS	ND	NA	B1	North America
ESC_AB7759AA_AS	ESC_NA0655AA	Animal Feed	2019	North America	E	11	NEG	ESC_AB7759AA_AS	Animal Feed	2019	E	North America
ESC_AB7760AA_AS	ESC_NA0654AA	Livestock	2019	North America	A	44	NEG	ESC_AB7760AA_AS	Livestock	2019	A	North America
ESC_AB7761AA_AS	ESC_NA0653AA	Livestock	2019	North America	B1	20	NEG	ESC_AB7761AA_AS	Livestock	2019	B1	North America
ESC_AB7762AA_AS	ESC_NA0652AA	Poultry	2019	North America	E or cladeI	302	NEG	ESC_AB7762AA_AS	Poultry	2019	Unknown	North America
ESC_AB7763AA_AS	ESC_NA0651AA	Livestock	2019	North America	G	117	NEG	ESC_AB7763AA_AS	Livestock	2019	G	North America
ESC_AB7764AA_AS	ESC_NA0650AA	Livestock	2019	North America	B1	58	NEG	ESC_AB7764AA_AS	Livestock	2019	B1	North America
ESC_AB7765AA_AS	ESC_NA0649AA	Livestock	2019	North America	A	744	NEG	ESC_AB7765AA_AS	Livestock	2019	A	North America
ESC_AB7766AA_AS	ESC_NA0648AA	Poultry	2019	North America	A	2705	NEG	ESC_AB7766AA_AS	Poultry	2019	A	North America
ESC_AB7767AA_AS	ESC_NA0647AA	Poultry	2019	North America	E	1011	NEG	ESC_AB7767AA_AS	Poultry	2019	E	North America
ESC_AB7768AA_AS	ESC_NA0646AA	Livestock	2019	North America	B1	336	NEG	ESC_AB7768AA_AS	Livestock	2019	B1	North America
ESC_AB7769AA_AS	ESC_NA0645AA	Poultry	2019	North America	D	69	NEG	ESC_AB7769AA_AS	Poultry	2019	D	North America
ESC_AB7770AA_AS	ESC_NA0644AA	Livestock	2019	North America	B1	58	NEG	ESC_AB7770AA_AS	Livestock	2019	B1	North America
ESC_AB7771AA_AS	ESC_NA0643AA	Livestock	2019	North America	B1	58	NEG	ESC_AB7771AA_AS	Livestock	2019	B1	North America
ESC_AB7772AA_AS	ESC_NA0642AA	Poultry	2019	North America	B1	20	NEG	ESC_AB7772AA_AS	Poultry	2019	B1	North America
ESC_AB7773AA_AS	ESC_NA0641AA	Poultry	2019	North America	D	38	NEG	ESC_AB7773AA_AS	Poultry	2019	D	North America
ESC_AB7774AA_AS	ESC_NA0640AA	Poultry	2019	North America	B1	224	NEG	ESC_AB7774AA_AS	Poultry	2019	B1	North America
ESC_AB7775AA_AS	ESC_NA0639AA	Poultry	2019	North America	B1	4138	NEG	ESC_AB7775AA_AS	Poultry	2019	B1	North America
ESC_AB7776AA_AS	ESC_NA0638AA	Poultry	2019	North America	D	38	NEG	ESC_AB7776AA_AS	Poultry	2019	D	North America
ESC_AB7777AA_AS	ESC_NA0637AA	Livestock	2019	North America	A	542	NEG	ESC_AB7777AA_AS	Livestock	2019	A	North America
ESC_AB7778AA_AS	ESC_NA0636AA	Poultry	2019	North America	B1	58	NEG	ESC_AB7778AA_AS	Poultry	2019	B1	North America
ESC_AB7779AA_AS	ESC_NA0635AA	Poultry	2019	North America	D	69	NEG	ESC_AB7779AA_AS	Poultry	2019	D	North America
ESC_AB7780AA_AS	ESC_NA0634AA	Livestock	2019	North America	B1	641	NEG	ESC_AB7780AA_AS	Livestock	2019	B1	North America
ESC_AB7781AA_AS	ESC_NA0633AA	Poultry	2019	North America	B1	616	NEG	ESC_AB7781AA_AS	Poultry	2019	B1	North America
ESC_AB7872AA_AS	ESC_NA0895AA	ND	2019	South America	C	410	NEG	ESC_AB7872AA_AS	ND	2019	C	South America
ESC_AB7934AA_AS	ESC_NA0948AA			North America	E	11	NEG	ESC_AB7934AA_AS	ND	NA	E	North America
ESC_AB7935AA_AS	ESC_NA0947AA	Aquatic Animal	2019	North America	A	1434	NEG	ESC_AB7935AA_AS	Aquatic Animal	2019	A	North America
ESC_AB7936AA_AS	ESC_NA0946AA	Livestock	2019	North America	A	197	NEG	ESC_AB7936AA_AS	Livestock	2019	A	North America
ESC_AB7937AA_AS	ESC_NA0945AA			North America	B1	17	NEG	ESC_AB7937AA_AS	ND	NA	B1	North America
ESC_AB7938AA_AS	ESC_NA0944AA			North America	B1	21	NEG	ESC_AB7938AA_AS	ND	NA	B1	North America
ESC_AB7939AA_AS	ESC_NA0943AA			North America	E	11	NEG	ESC_AB7939AA_AS	ND	NA	E	North America
ESC_AB7941AA_AS	ESC_NA0941AA			North America	B1	9294	NEG	ESC_AB7941AA_AS	ND	NA	B1	North America
ESC_AB7942AA_AS	ESC_NA0940AA			North America	B1	21	NEG	ESC_AB7942AA_AS	ND	NA	B1	North America
ESC_AB7943AA_AS	ESC_NA0939AA			North America	A	342	NEG	ESC_AB7943AA_AS	ND	NA	A	North America
ESC_AB7944AA_AS	ESC_NA0938AA	Human	2019	North America	A	245	NEG	ESC_AB7944AA_AS	Human	2019	A	North America
ESC_AB7945AA_AS	ESC_NA0937AA			North America	B1	21	NEG	ESC_AB7945AA_AS	ND	NA	B1	North America
ESC_AB7947AA_AS	ESC_NA0935AA			North America	B1	21	NEG	ESC_AB7947AA_AS	ND	NA	B1	North America
ESC_AB7948AA_AS	ESC_NA0934AA			North America	B1	21	NEG	ESC_AB7948AA_AS	ND	NA	B1	North America
ESC_AB7949AA_AS	ESC_NA0933AA			North America	B1	21	NEG	ESC_AB7949AA_AS	ND	NA	B1	North America
ESC_AB7950AA_AS	ESC_NA0932AA			North America	B1	21	NEG	ESC_AB7950AA_AS	ND	NA	B1	North America
ESC_AB7951AA_AS	ESC_NA0931AA			North America	B1	21	NEG	ESC_AB7951AA_AS	ND	NA	B1	North America
ESC_AB7952AA_AS	ESC_NA0930AA			North America	B1	17	NEG	ESC_AB7952AA_AS	ND	NA	B1	North America
ESC_AB7953AA_AS	ESC_NA0929AA			North America	E	11	NEG	ESC_AB7953AA_AS	ND	NA	E	North America
ESC_AB7954AA_AS	ESC_NA0928AA			North America	B1	1967	NEG	ESC_AB7954AA_AS	ND	NA	B1	North America
ESC_AB7955AA_AS	ESC_NA0927AA			North America	B1	17	NEG	ESC_AB7955AA_AS	ND	NA	B1	North America
ESC_AB7956AA_AS	ESC_NA0926AA			North America	B1	17	NEG	ESC_AB7956AA_AS	ND	NA	B1	North America
ESC_AB7957AA_AS	ESC_NA0925AA			North America	B1	21	NEG	ESC_AB7957AA_AS	ND	NA	B1	North America
ESC_AB7958AA_AS	ESC_NA0924AA			North America	B1	21	NEG	ESC_AB7958AA_AS	ND	NA	B1	North America
ESC_AB7959AA_AS	ESC_NA0923AA			North America	B1	21	NEG	ESC_AB7959AA_AS	ND	NA	B1	North America
ESC_AB7960AA_AS	ESC_NA0922AA			North America	B1	16	NEG	ESC_AB7960AA_AS	ND	NA	B1	North America
ESC_AB7961AA_AS	ESC_NA0921AA			North America	B1	21	NEG	ESC_AB7961AA_AS	ND	NA	B1	North America
ESC_AB7962AA_AS	ESC_NA0920AA			North America	B1	1967	NEG	ESC_AB7962AA_AS	ND	NA	B1	North America
ESC_AB7963AA_AS	ESC_NA0919AA			North America	B1	17	NEG	ESC_AB7963AA_AS	ND	NA	B1	North America
ESC_AB7964AA_AS	ESC_NA0918AA			North America	B1	21	NEG	ESC_AB7964AA_AS	ND	NA	B1	North America
ESC_AB7965AA_AS	ESC_NA0917AA			North America	B1	17	NEG	ESC_AB7965AA_AS	ND	NA	B1	North America
ESC_AB7966AA_AS	ESC_NA0916AA			North America	E	11	NEG	ESC_AB7966AA_AS	ND	NA	E	North America
ESC_AB7967AA_AS	ESC_NA0915AA			North America	B1	16	NEG	ESC_AB7967AA_AS	ND	NA	B1	North America
ESC_AB7968AA_AS	ESC_NA0914AA			North America	B1	21	NEG	ESC_AB7968AA_AS	ND	NA	B1	North America
ESC_AB7969AA_AS	ESC_NA0913AA			North America	E	11	NEG	ESC_AB7969AA_AS	ND	NA	E	North America
ESC_AB7970AA_AS	ESC_NA0912AA			North America	B1	17	NEG	ESC_AB7970AA_AS	ND	NA	B1	North America
ESC_AB7971AA_AS	ESC_NA0911AA			North America	B1	16	NEG	ESC_AB7971AA_AS	ND	NA	B1	North America
ESC_AB7972AA_AS	ESC_NA0910AA			North America	E	11	NEG	ESC_AB7972AA_AS	ND	NA	E	North America
ESC_AB7973AA_AS	ESC_NA0909AA			North America	A	8175	NEG	ESC_AB7973AA_AS	ND	NA	A	North America
ESC_AB7974AA_AS	ESC_NA0908AA			North America	A	342	NEG	ESC_AB7974AA_AS	ND	NA	A	North America
ESC_AB7975AA_AS	ESC_NA0907AA			North America	D	973	NEG	ESC_AB7975AA_AS	ND	NA	D	North America
ESC_AB7976AA_AS	ESC_NA0906AA			North America	B1	16	NEG	ESC_AB7976AA_AS	ND	NA	B1	North America
ESC_AB7977AA_AS	ESC_NA0905AA			North America	B1	17	NEG	ESC_AB7977AA_AS	ND	NA	B1	North America
ESC_AB7978AA_AS	ESC_NA0904AA			North America	B1	17	NEG	ESC_AB7978AA_AS	ND	NA	B1	North America
ESC_AB7979AA_AS	ESC_NA0903AA			North America	E	11	NEG	ESC_AB7979AA_AS	ND	NA	E	North America
ESC_AB7980AA_AS	ESC_NA0902AA			North America	A	342	NEG	ESC_AB7980AA_AS	ND	NA	A	North America
ESC_AB7981AA_AS	ESC_NA0901AA			North America	B1	1967	NEG	ESC_AB7981AA_AS	ND	NA	B1	North America
ESC_AB7982AA_AS	ESC_NA0900AA			North America	B1	3570	NEG	ESC_AB7982AA_AS	ND	NA	B1	North America
ESC_AB7983AA_AS	ESC_NA0899AA			North America	B2	5292	NEG	ESC_AB7983AA_AS	ND	NA	B2	North America
ESC_AB7984AA_AS	ESC_NA0898AA			North America	B1	16	NEG	ESC_AB7984AA_AS	ND	NA	B1	North America
ESC_AB7985AA_AS	ESC_NA0897AA			North America	E	11	NEG	ESC_AB7985AA_AS	ND	NA	E	North America
ESC_AB7986AA_AS	ESC_NA0896AA			North America	B1	21	NEG	ESC_AB7986AA_AS	ND	NA	B1	North America
ESC_AB8089AA_AS	ESC_NA0955AA			North America	E	11	NEG	ESC_AB8089AA_AS	ND	NA	E	North America
ESC_AB8090AA_AS	ESC_NA0954AA			North America	E	11	NEG	ESC_AB8090AA_AS	ND	NA	E	North America
ESC_AB8091AA_AS	ESC_NA0953AA			North America	E	11	NEG	ESC_AB8091AA_AS	ND	NA	E	North America
ESC_AB8092AA_AS	ESC_NA0952AA			North America	E	11	NEG	ESC_AB8092AA_AS	ND	NA	E	North America
ESC_AB8093AA_AS	ESC_NA0951AA			North America	E	11	NEG	ESC_AB8093AA_AS	ND	NA	E	North America
ESC_AB8094AA_AS	ESC_NA0950AA			North America	E	11	NEG	ESC_AB8094AA_AS	ND	NA	E	North America
ESC_AB8095AA_AS	ESC_NA0949AA			North America	E	11	NEG	ESC_AB8095AA_AS	ND	NA	E	North America
ESC_AB8815AA_AS	ESC_NA0992AA	Human	2019	Europe	A	245	NEG	ESC_AB8815AA_AS	Human	2019	A	Europe
ESC_AB8816AA_AS	ESC_NA0991AA	Human	2019	Europe	A	1273	NEG	ESC_AB8816AA_AS	Human	2019	A	Europe
ESC_AB8817AA_AS	ESC_NA0990AA	Human	2019	Europe	Unknown	152	NEG	ESC_AB8817AA_AS	Human	2019	Unknown	Europe
ESC_AB8818AA_AS	ESC_NA0989AA	Human	2019	Europe	A	245	NEG	ESC_AB8818AA_AS	Human	2019	A	Europe
ESC_AB8820AA_AS	ESC_NA0987AA	Human	2019	Europe	A	630	NEG	ESC_AB8820AA_AS	Human	2019	A	Europe
ESC_AB8821AA_AS	ESC_NA0986AA	Human	2019	Europe	A	245	NEG	ESC_AB8821AA_AS	Human	2019	A	Europe
ESC_AB8822AA_AS	ESC_NA0985AA	Human	2019	Europe	Unknown	152	NEG	ESC_AB8822AA_AS	Human	2019	Unknown	Europe
ESC_AB8823AA_AS	ESC_NA0984AA	Human	2019	Europe	A	630	NEG	ESC_AB8823AA_AS	Human	2019	A	Europe
ESC_AB8825AA_AS	ESC_NA0982AA	Human	2019	Europe	A	243	NEG	ESC_AB8825AA_AS	Human	2019	A	Europe
ESC_AB8826AA_AS	ESC_NA0981AA	Human	2019	Europe	A	245	NEG	ESC_AB8826AA_AS	Human	2019	A	Europe
ESC_AB8827AA_AS	ESC_NA0980AA	Human	2019	Europe	Unknown	152	NEG	ESC_AB8827AA_AS	Human	2019	Unknown	Europe
ESC_AB8828AA_AS	ESC_NA0979AA	Human	2019	Europe	A	245	NEG	ESC_AB8828AA_AS	Human	2019	A	Europe
ESC_AB8829AA_AS	ESC_NA0978AA	Human	2019	Europe	A	245	NEG	ESC_AB8829AA_AS	Human	2019	A	Europe
ESC_AB8831AA_AS	ESC_NA0976AA	Human	2019	Europe	A	145	NEG	ESC_AB8831AA_AS	Human	2019	A	Europe
ESC_AB8833AA_AS	ESC_NA0974AA	Human	2019	Europe	A	34	NEG	ESC_AB8833AA_AS	Human	2019	A	Europe
ESC_AB8834AA_AS	ESC_NA0973AA	Human	2019	Europe	B1	21	NEG	ESC_AB8834AA_AS	Human	2019	B1	Europe
ESC_AB8835AA_AS	ESC_NA0972AA	Human	2019	Europe	B1	33	NEG	ESC_AB8835AA_AS	Human	2019	B1	Europe
ESC_AB8836AA_AS	ESC_NA0971AA	Human	2019	Europe	B1	200	NEG	ESC_AB8836AA_AS	Human	2019	B1	Europe
ESC_AB8837AA_AS	ESC_NA0970AA	Human	2019	Europe	E	11	NEG	ESC_AB8837AA_AS	Human	2019	E	Europe
ESC_AB8838AA_AS	ESC_NA0969AA	Human	2019	Europe	D	32	NEG	ESC_AB8838AA_AS	Human	2019	D	Europe
ESC_AB8839AA_AS	ESC_NA0968AA	Human	2019	Europe	A	10	NEG	ESC_AB8839AA_AS	Human	2019	A	Europe
ESC_AB8840AA_AS	ESC_NA0967AA	Human	2019	Europe	B1	33	NEG	ESC_AB8840AA_AS	Human	2019	B1	Europe
ESC_AB8841AA_AS	ESC_NA0966AA	Human	2019	Europe	A	656	NEG	ESC_AB8841AA_AS	Human	2019	A	Europe
ESC_AB8842AA_AS	ESC_NA0965AA	Human	2019	Europe	B1	25	NEG	ESC_AB8842AA_AS	Human	2019	B1	Europe
ESC_AB8843AA_AS	ESC_NA0964AA			North America	B1	16	NEG	ESC_AB8843AA_AS	ND	NA	B1	North America
ESC_AB8844AA_AS	ESC_NA0963AA			North America	E	11	NEG	ESC_AB8844AA_AS	ND	NA	E	North America
ESC_AB8845AA_AS	ESC_NA0962AA			North America	B1	17	NEG	ESC_AB8845AA_AS	ND	NA	B1	North America
ESC_AB8846AA_AS	ESC_NA0961AA			North America	E	11	NEG	ESC_AB8846AA_AS	ND	NA	E	North America
ESC_AB8847AA_AS	ESC_NA0960AA			North America	B1	162	NEG	ESC_AB8847AA_AS	ND	NA	B1	North America
ESC_AB8848AA_AS	ESC_NA0959AA			North America	B1	17	NEG	ESC_AB8848AA_AS	ND	NA	B1	North America
ESC_AB8849AA_AS	ESC_NA0958AA			North America	D	32	NEG	ESC_AB8849AA_AS	ND	NA	D	North America
ESC_AB8850AA_AS	ESC_NA0957AA			North America	B1	21	NEG	ESC_AB8850AA_AS	ND	NA	B1	North America
ESC_AB8851AA_AS	ESC_NA0956AA			North America	B1	16	NEG	ESC_AB8851AA_AS	ND	NA	B1	North America
ESC_AB9011AA_AS	ESC_NA1016AA			North America	A	245	NEG	ESC_AB9011AA_AS	ND	NA	A	North America
ESC_AB9013AA_AS	ESC_NA1014AA			North America	Unknown	152	NEG	ESC_AB9013AA_AS	ND	NA	Unknown	North America
ESC_AB9014AA_AS	ESC_NA1013AA			North America	A	245	NEG	ESC_AB9014AA_AS	ND	NA	A	North America
ESC_AB9015AA_AS	ESC_NA1012AA			North America	A	245	NEG	ESC_AB9015AA_AS	ND	NA	A	North America
ESC_AB9016AA_AS	ESC_NA1011AA			North America	A	245	NEG	ESC_AB9016AA_AS	ND	NA	A	North America
ESC_AB9017AA_AS	ESC_NA1010AA			North America	Unknown	152	NEG	ESC_AB9017AA_AS	ND	NA	Unknown	North America
ESC_AB9018AA_AS	ESC_NA1009AA			North America	A	245	NEG	ESC_AB9018AA_AS	ND	NA	A	North America
ESC_AB9019AA_AS	ESC_NA1008AA			North America	B1	16	NEG	ESC_AB9019AA_AS	ND	NA	B1	North America
ESC_AB9020AA_AS	ESC_NA1007AA			North America	B1	17	NEG	ESC_AB9020AA_AS	ND	NA	B1	North America
ESC_AB9021AA_AS	ESC_NA1006AA			North America	B2	131	NEG	ESC_AB9021AA_AS	ND	NA	B2	North America
ESC_AB9022AA_AS	ESC_NA1005AA			North America	B1	17	NEG	ESC_AB9022AA_AS	ND	NA	B1	North America
ESC_AB9023AA_AS	ESC_NA1004AA			North America	B1	17	NEG	ESC_AB9023AA_AS	ND	NA	B1	North America
ESC_AB9024AA_AS	ESC_NA1003AA			North America	B1	17	NEG	ESC_AB9024AA_AS	ND	NA	B1	North America
ESC_AB9025AA_AS	ESC_NA1002AA			North America	B1	21	NEG	ESC_AB9025AA_AS	ND	NA	B1	North America
ESC_AB9026AA_AS	ESC_NA1001AA			North America	E	11	NEG	ESC_AB9026AA_AS	ND	NA	E	North America
ESC_AB9027AA_AS	ESC_NA1000AA			North America	E	11	NEG	ESC_AB9027AA_AS	ND	NA	E	North America
ESC_AB9028AA_AS	ESC_NA0999AA			North America	B1	16	NEG	ESC_AB9028AA_AS	ND	NA	B1	North America
ESC_AB9029AA_AS	ESC_NA0998AA	Companion Animal	2019	Africa	cladeI	8645	NEG	ESC_AB9029AA_AS	Companion Animal	2019	Unknown	Africa
ESC_AB9030AA_AS	ESC_NA0997AA			North America	B1	21	NEG	ESC_AB9030AA_AS	ND	NA	B1	North America
ESC_AB9031AA_AS	ESC_NA0996AA			North America	E	11	NEG	ESC_AB9031AA_AS	ND	NA	E	North America
ESC_AB9032AA_AS	ESC_NA0995AA	Companion Animal	2016	North America	B1	297	NEG	ESC_AB9032AA_AS	Companion Animal	2016	B1	North America
ESC_AB9033AA_AS	ESC_NA0994AA	Companion Animal	2016	North America	B1	297	NEG	ESC_AB9033AA_AS	Companion Animal	2016	B1	North America
ESC_AB9034AA_AS	ESC_NA0993AA	Livestock	2017	North America	B1	300	NEG	ESC_AB9034AA_AS	Livestock	2017	B1	North America
ESC_AB9073AA_AS	ESC_NA1051AA			North America	Unknown	152	NEG	ESC_AB9073AA_AS	ND	NA	Unknown	North America
ESC_AB9074AA_AS	ESC_NA1050AA			North America	A	245	NEG	ESC_AB9074AA_AS	ND	NA	A	North America
ESC_AB9075AA_AS	ESC_NA1049AA			North America	B1	21	NEG	ESC_AB9075AA_AS	ND	NA	B1	North America
ESC_AB9076AA_AS	ESC_NA1048AA			North America	B1	21	NEG	ESC_AB9076AA_AS	ND	NA	B1	North America
ESC_AB9077AA_AS	ESC_NA1047AA			North America	B1	21	NEG	ESC_AB9077AA_AS	ND	NA	B1	North America
ESC_AB9078AA_AS	ESC_NA1046AA	Poultry	2019	North America	B1	2175	NEG	ESC_AB9078AA_AS	Poultry	2019	B1	North America
ESC_AB9079AA_AS	ESC_NA1045AA	Poultry	2019	North America	D	38	NEG	ESC_AB9079AA_AS	Poultry	2019	D	North America
ESC_AB9080AA_AS	ESC_NA1044AA	Companion Animal	2016	North America	B1	297	NEG	ESC_AB9080AA_AS	Companion Animal	2016	B1	North America
ESC_AB9081AA_AS	ESC_NA1043AA	Companion Animal	2016	North America	B1	297	NEG	ESC_AB9081AA_AS	Companion Animal	2016	B1	North America
ESC_AB9082AA_AS	ESC_NA1042AA	Companion Animal	2016	North America	B1	297	NEG	ESC_AB9082AA_AS	Companion Animal	2016	B1	North America
ESC_AB9083AA_AS	ESC_NA1041AA	Companion Animal	2016	North America	B1	297	NEG	ESC_AB9083AA_AS	Companion Animal	2016	B1	North America
ESC_AB9084AA_AS	ESC_NA1040AA	Companion Animal	2016	North America	B1	297	NEG	ESC_AB9084AA_AS	Companion Animal	2016	B1	North America
ESC_AB9085AA_AS	ESC_NA1039AA	Companion Animal	2016	North America	B1	297	NEG	ESC_AB9085AA_AS	Companion Animal	2016	B1	North America
ESC_AB9086AA_AS	ESC_NA1038AA	Companion Animal	2016	North America	B1	297	NEG	ESC_AB9086AA_AS	Companion Animal	2016	B1	North America
ESC_AB9087AA_AS	ESC_NA1037AA	Companion Animal	2016	North America	B1	297	NEG	ESC_AB9087AA_AS	Companion Animal	2016	B1	North America
ESC_AB9088AA_AS	ESC_NA1036AA	Companion Animal	2016	North America	B1	297	NEG	ESC_AB9088AA_AS	Companion Animal	2016	B1	North America
ESC_AB9090AA_AS	ESC_NA1034AA	Companion Animal	2016	North America	B1	2005	NEG	ESC_AB9090AA_AS	Companion Animal	2016	B1	North America
ESC_AB9093AA_AS	ESC_NA1031AA	Companion Animal	2016	North America	A	226	NEG	ESC_AB9093AA_AS	Companion Animal	2016	A	North America
ESC_AB9094AA_AS	ESC_NA1030AA	Companion Animal	2016	North America	B1	297	NEG	ESC_AB9094AA_AS	Companion Animal	2016	B1	North America
ESC_AB9095AA_AS	ESC_NA1029AA	Companion Animal	2016	North America	B1	297	NEG	ESC_AB9095AA_AS	Companion Animal	2016	B1	North America
ESC_AB9096AA_AS	ESC_NA1028AA	Companion Animal	2016	North America	B1	297	NEG	ESC_AB9096AA_AS	Companion Animal	2016	B1	North America
ESC_AB9097AA_AS	ESC_NA1027AA	Companion Animal	2016	North America	B1	297	NEG	ESC_AB9097AA_AS	Companion Animal	2016	B1	North America
ESC_AB9098AA_AS	ESC_NA1026AA	Companion Animal	2016	North America	B1	297	NEG	ESC_AB9098AA_AS	Companion Animal	2016	B1	North America
ESC_AB9099AA_AS	ESC_NA1025AA	Companion Animal	2016	North America	B1	297	NEG	ESC_AB9099AA_AS	Companion Animal	2016	B1	North America
ESC_AB9100AA_AS	ESC_NA1024AA	Aquatic Animal	2016	North America	G	117	NEG	ESC_AB9100AA_AS	Aquatic Animal	2016	G	North America
ESC_AB9101AA_AS	ESC_NA1023AA	Companion Animal	2016	North America	B1	297	NEG	ESC_AB9101AA_AS	Companion Animal	2016	B1	North America
ESC_AB9102AA_AS	ESC_NA1022AA	Companion Animal	2016	North America	B1	297	NEG	ESC_AB9102AA_AS	Companion Animal	2016	B1	North America
ESC_AB9103AA_AS	ESC_NA1021AA	Aquatic Animal	2016	North America	B1	101	NEG	ESC_AB9103AA_AS	Aquatic Animal	2016	B1	North America
ESC_AB9104AA_AS	ESC_NA1020AA	Aquatic Animal	2016	North America	D	69	NEG	ESC_AB9104AA_AS	Aquatic Animal	2016	D	North America
ESC_AB9105AA_AS	ESC_NA1019AA	Companion Animal	2019	Africa	A	216	NEG	ESC_AB9105AA_AS	Companion Animal	2019	A	Africa
ESC_AB9106AA_AS	ESC_NA1018AA	Companion Animal	2019	Africa	cladeI	8645	NEG	ESC_AB9106AA_AS	Companion Animal	2019	Unknown	Africa
ESC_AB9107AA_AS	ESC_NA1017AA	Companion Animal	2019	Africa	cladeI	8645	NEG	ESC_AB9107AA_AS	Companion Animal	2019	Unknown	Africa
ESC_AB9260AA_AS	ESC_NA1052AA		2016		A	1244	NEG	ESC_AB9260AA_AS	ND	2016	A	Unknown
ESC_AB9261AA_AS	ESC_NA1053AA		2016		A	101	NEG	ESC_AB9261AA_AS	ND	2016	A	Unknown
ESC_AB9263AA_AS	ESC_NA1055AA		2016		A	3203	NEG	ESC_AB9263AA_AS	ND	2016	A	Unknown
ESC_AB9267AA_AS	ESC_NA1059AA		2017		Unknown	117	NEG	ESC_AB9267AA_AS	ND	2017	Unknown	Unknown
ESC_AB9269AA_AS	ESC_NA1061AA		2017		A	165	NEG	ESC_AB9269AA_AS	ND	2017	A	Unknown
ESC_AB9306AA_AS	ESC_NA1062AA		2017		A	641	NEG	ESC_AB9306AA_AS	ND	2017	A	Unknown
ESC_AB9307AA_AS	ESC_NA1063AA		2017		A	1244	NEG	ESC_AB9307AA_AS	ND	2017	A	Unknown
ESC_AB9308AA_AS	ESC_NA1064AA		2017		A	165	NEG	ESC_AB9308AA_AS	ND	2017	A	Unknown
ESC_AB9309AA_AS	ESC_NA1065AA		2017		A	716	NEG	ESC_AB9309AA_AS	ND	2017	A	Unknown
ESC_AB9310AA_AS	ESC_NA1066AA		2017		A	971	NEG	ESC_AB9310AA_AS	ND	2017	A	Unknown
ESC_AB9313AA_AS	ESC_NA1069AA		2017		A	10	NEG	ESC_AB9313AA_AS	ND	2017	A	Unknown
ESC_AB9314AA_AS	ESC_NA1070AA		2017		A	10	NEG	ESC_AB9314AA_AS	ND	2017	A	Unknown
ESC_AB9316AA_AS	ESC_NA1072AA		2017		A	10	NEG	ESC_AB9316AA_AS	ND	2017	A	Unknown
ESC_AB9317AA_AS	ESC_NA1073AA		2017		A	10	NEG	ESC_AB9317AA_AS	ND	2017	A	Unknown
ESC_AB9356AA_AS	ESC_NA1076AA		2017		A	10	NEG	ESC_AB9356AA_AS	ND	2017	A	Unknown
ESC_AB9357AA_AS	ESC_NA1077AA		2017		A	1968	NEG	ESC_AB9357AA_AS	ND	2017	A	Unknown
ESC_AB9358AA_AS	ESC_NA1078AA		2017		A	10	NEG	ESC_AB9358AA_AS	ND	2017	A	Unknown
ESC_AB9359AA_AS	ESC_NA1079AA		2017		A	10	NEG	ESC_AB9359AA_AS	ND	2017	A	Unknown
ESC_AB9360AA_AS	ESC_NA1080AA		2017		A	1244	NEG	ESC_AB9360AA_AS	ND	2017	A	Unknown
ESC_AB9555AA_AS	ESC_NA1086AA		2019	Europe	B1	442	NEG	ESC_AB9555AA_AS	ND	2019	B1	Europe
ESC_AB9556AA_AS	ESC_NA1087AA		2019	Europe	B1	442	NEG	ESC_AB9556AA_AS	ND	2019	B1	Europe
ESC_AB9557AA_AS	ESC_NA1088AA		2018	Europe	B1	678	NEG	ESC_AB9557AA_AS	ND	2018	B1	Europe
ESC_AB9558AA_AS	ESC_NA1085AA		2019	Europe	A	659	NEG	ESC_AB9558AA_AS	ND	2019	A	Europe
ESC_AB9909AA_AS	ESC_NA1118AA			North America	B1	4213	NEG	ESC_AB9909AA_AS	ND	NA	B1	North America
ESC_AB9910AA_AS	ESC_NA1117AA			North America	A	10	NEG	ESC_AB9910AA_AS	ND	NA	A	North America
ESC_AB9911AA_AS	ESC_NA1116AA	Poultry	2019	North America	A	10	NEG	ESC_AB9911AA_AS	Poultry	2019	A	North America
ESC_AB9913AA_AS	ESC_NA1114AA	Poultry	2019	North America	G	117	NEG	ESC_AB9913AA_AS	Poultry	2019	G	North America
ESC_AB9914AA_AS	ESC_NA1113AA			North America	B1	590	NEG	ESC_AB9914AA_AS	ND	NA	B1	North America
ESC_AB9915AA_AS	ESC_NA1112AA			North America	B1	1792	NEG	ESC_AB9915AA_AS	ND	NA	B1	North America
ESC_AB9917AA_AS	ESC_NA1110AA			North America	A	245	NEG	ESC_AB9917AA_AS	ND	NA	A	North America
ESC_AB9918AA_AS	ESC_NA1109AA				B1	17	NEG	ESC_AB9918AA_AS	ND	NA	B1	Unknown
ESC_AB9919AA_AS	ESC_NA1108AA				B1	655	NEG	ESC_AB9919AA_AS	ND	NA	B1	Unknown
ESC_AB9920AA_AS	ESC_NA1107AA			North America	B1	21	NEG	ESC_AB9920AA_AS	ND	NA	B1	North America
ESC_AB9921AA_AS	ESC_NA1106AA			North America	B1	17	NEG	ESC_AB9921AA_AS	ND	NA	B1	North America
ESC_AB9922AA_AS	ESC_NA1105AA			North America	B1	17	NEG	ESC_AB9922AA_AS	ND	NA	B1	North America
ESC_AB9923AA_AS	ESC_NA1104AA			North America	B1	21	NEG	ESC_AB9923AA_AS	ND	NA	B1	North America
ESC_AB9924AA_AS	ESC_NA1103AA			North America	D	69	NEG	ESC_AB9924AA_AS	ND	NA	D	North America
ESC_AB9925AA_AS	ESC_NA1102AA			North America	B1	16	NEG	ESC_AB9925AA_AS	ND	NA	B1	North America
ESC_AB9926AA_AS	ESC_NA1101AA			North America	B1	25	NEG	ESC_AB9926AA_AS	ND	NA	B1	North America
ESC_AB9927AA_AS	ESC_NA1100AA			North America	B1	21	NEG	ESC_AB9927AA_AS	ND	NA	B1	North America
ESC_AB9928AA_AS	ESC_NA1099AA			North America	B1	16	NEG	ESC_AB9928AA_AS	ND	NA	B1	North America
ESC_AB9929AA_AS	ESC_NA1098AA			North America	E	11	NEG	ESC_AB9929AA_AS	ND	NA	E	North America
ESC_AB9930AA_AS	ESC_NA1097AA			North America	E	11	NEG	ESC_AB9930AA_AS	ND	NA	E	North America
ESC_BA0003AA_AS	ESC_BA5174AA	Human	2011	North America	B2	372	POS	ESC_BA0003AA_AS	Human	2011	B2	North America
ESC_BA0004AA_AS	ESC_CA0439AA				A	1684	NEG	ESC_BA0004AA_AS	ND	NA	A	Unknown
ESC_BA0008AA_AS	ESC_BA1986AA			North America	B1	16	NEG	ESC_BA0008AA_AS	ND	NA	B1	North America
ESC_BA0009AA_AS	ESC_BA0204AA	Human		Europe	E	11	NEG	ESC_BA0009AA_AS	Human	NA	E	Europe
ESC_BA0010AA_AS	ESC_AA9718AA	Human		Europe	E	11	NEG	ESC_BA0010AA_AS	Human	NA	E	Europe
ESC_BA0011AA_AS	ESC_CA0345AA				G	117	NEG	ESC_BA0011AA_AS	ND	NA	G	Unknown
ESC_BA0012AA_AS	ESC_AA7908AA			North America	A	342	NEG	ESC_BA0012AA_AS	ND	NA	A	North America
ESC_BA0016AA_AS	ESC_BA0981AA			North America	D	32	NEG	ESC_BA0016AA_AS	ND	NA	D	North America
ESC_BA0018AA_AS	ESC_BA2985AA		2009	North America	B1	672	NEG	ESC_BA0018AA_AS	ND	2009	B1	North America
ESC_BA0022AA_AS	ESC_CA1127AA				A	10	NEG	ESC_BA0022AA_AS	ND	NA	A	Unknown
ESC_BA0023AA_AS	ESC_BA9757AA	Wild Animal	2011	Europe	B2	131	NEG	ESC_BA0023AA_AS	Wild Animal	2011	B2	Europe
ESC_BA0025AA_AS	ESC_BA3568AA			North America	B1	655	NEG	ESC_BA0025AA_AS	ND	NA	B1	North America
ESC_BA0026AA_AS	ESC_BA6238AA				B2	131	NEG	ESC_BA0026AA_AS	ND	NA	B2	Unknown
ESC_BA0029AA_AS	ESC_BA1720AA			North America	B1	21	NEG	ESC_BA0029AA_AS	ND	NA	B1	North America
ESC_BA0031AA_AS	ESC_BA9575AA				B1	348	NEG	ESC_BA0031AA_AS	ND	NA	B1	Unknown
ESC_BA0032AA_AS	ESC_BA6663AA				D	393	NEG	ESC_BA0032AA_AS	ND	NA	D	Unknown
ESC_BA0033AA_AS	ESC_CA0570AA				A	2368	NEG	ESC_BA0033AA_AS	ND	NA	A	Unknown
ESC_BA0034AA_AS	ESC_CA1137AA				A	10	NEG	ESC_BA0034AA_AS	ND	NA	A	Unknown
ESC_BA0038AA_AS	ESC_BA6791AA				B2	12	POS	ESC_BA0038AA_AS	ND	NA	B2	Unknown
ESC_BA0039AA_AS	ESC_AA9734AA	Human		Europe	E	11	NEG	ESC_BA0039AA_AS	Human	NA	E	Europe
ESC_BA0042AA_AS	ESC_AA8028AA			North America	B1	17	NEG	ESC_BA0042AA_AS	ND	NA	B1	North America
ESC_BA0045AA_AS	ESC_BA6252AA				B2	131	NEG	ESC_BA0045AA_AS	ND	NA	B2	Unknown
ESC_BA0046AA_AS	ESC_BA2519AA	Human	2012	Asia	A	10	NEG	ESC_BA0046AA_AS	Human	2012	A	Asia
ESC_BA0048AA_AS	ESC_BA0130AA	Human		Europe	B1	21	NEG	ESC_BA0048AA_AS	Human	NA	B1	Europe
ESC_BA0051AA_AS	ESC_BA6517AA				D	69	NEG	ESC_BA0051AA_AS	ND	NA	D	Unknown
ESC_BA0052AA_AS	ESC_BA0964AA			North America	A	5309	NEG	ESC_BA0052AA_AS	ND	NA	A	North America
ESC_BA0053AA_AS	ESC_BA6731AA				B2	131	NEG	ESC_BA0053AA_AS	ND	NA	B2	Unknown
ESC_BA0054AA_AS	ESC_BA7633AA				B2	73	NEG	ESC_BA0054AA_AS	ND	NA	B2	Unknown
ESC_BA0057AA_AS	ESC_AA9996AA	Human		Europe	E	11	NEG	ESC_BA0057AA_AS	Human	NA	E	Europe
ESC_BA0059AA_AS	ESC_BA0179AA	Human		Europe	D	11	NEG	ESC_BA0059AA_AS	Human	NA	D	Europe
ESC_BA0061AA_AS	ESC_AA9330AA	Human		Europe	E	11	NEG	ESC_BA0061AA_AS	Human	NA	E	Europe
ESC_BA0062AA_AS	ESC_BA9549AA				A	10	NEG	ESC_BA0062AA_AS	ND	NA	A	Unknown
ESC_BA0070AA_AS	ESC_BA9494AA				E	3524	NEG	ESC_BA0070AA_AS	ND	NA	E	Unknown
ESC_BA0071AA_AS	ESC_AA8293AA			North America	B1	5310	NEG	ESC_BA0071AA_AS	ND	NA	B1	North America
ESC_BA0073AA_AS	ESC_AA9945AA	Human		Europe	E	11	NEG	ESC_BA0073AA_AS	Human	NA	E	Europe
ESC_BA0079AA_AS	ESC_BA5154AA	Human	2011	North America	B2	12	POS	ESC_BA0079AA_AS	Human	2011	B2	North America
ESC_BA0081AA_AS	ESC_BA7693AA				B2	404	NEG	ESC_BA0081AA_AS	ND	NA	B2	Unknown
ESC_BA0082AA_AS	ESC_BA8453AA	Human	2009	Africa	A	10	NEG	ESC_BA0082AA_AS	Human	2009	A	Africa
ESC_BA0085AA_AS	ESC_BA4913AA	Human	2011	North America	B2	127	POS	ESC_BA0085AA_AS	Human	2011	B2	North America
ESC_BA0086AA_AS	ESC_AA9874AA	Human		Europe	E	11	NEG	ESC_BA0086AA_AS	Human	NA	E	Europe
ESC_BA0087AA_AS	ESC_BA3687AA	Laboratory	2012	North America	A	1139	NEG	ESC_BA0087AA_AS	ND	2012	A	North America
ESC_BA0092AA_AS	ESC_BA1159AA			North America	B1	21	NEG	ESC_BA0092AA_AS	ND	NA	B1	North America
ESC_BA0094AA_AS	ESC_AA8738AA	Environment		Europe	E	11	NEG	ESC_BA0094AA_AS	Environment	NA	E	Europe
ESC_BA0095AA_AS	ESC_AA7863AA	Livestock	2015	North America	B1	21	NEG	ESC_BA0095AA_AS	Livestock	2015	B1	North America
ESC_BA0096AA_AS	ESC_BA8560AA	Human	2009	Africa	B1	2175	NEG	ESC_BA0096AA_AS	Human	2009	B1	Africa
ESC_BA0097AA_AS	ESC_BA3960AA			North America	B1	21	NEG	ESC_BA0097AA_AS	ND	NA	B1	North America
ESC_BA0098AA_AS	ESC_BA3734AA			North America	B1	655	NEG	ESC_BA0098AA_AS	ND	NA	B1	North America
ESC_BA0101AA_AS	ESC_BA8663AA	Food	2013	North America	B2	131	NEG	ESC_BA0101AA_AS	Food	2013	B2	North America
ESC_BA0103AA_AS	ESC_BA3314AA	Livestock	2014	North America	D	32	NEG	ESC_BA0103AA_AS	Livestock	2014	D	North America
ESC_BA0112AA_AS	ESC_BA7369AA				B2	73	POS	ESC_BA0112AA_AS	ND	NA	B2	Unknown
ESC_BA0113AA_AS	ESC_CA2273AA				E	11	NEG	ESC_BA0113AA_AS	ND	NA	E	Unknown
ESC_BA0117AA_AS	ESC_CA0135AA	Human	2009	Oceania	B2	131	NEG	ESC_BA0117AA_AS	Human	2009	B2
ESC_BA0119AA_AS	ESC_CA0286AA				B1	16	NEG	ESC_BA0119AA_AS	ND	NA	B1	Unknown
ESC_BA0121AA_AS	ESC_BA8439AA	Human	2009	Africa	A	378	NEG	ESC_BA0121AA_AS	Human	2009	A	Africa
ESC_BA0122AA_AS	ESC_BA8618AA	Food	2013	North America	B2	131	NEG	ESC_BA0122AA_AS	Food	2013	B2	North America
ESC_BA0131AA_AS	ESC_BA9813AA				B1	328	NEG	ESC_BA0131AA_AS	ND	NA	B1	Unknown
ESC_BA0134AA_AS	ESC_BA3316AA	Livestock	2014	North America	B1	17	NEG	ESC_BA0134AA_AS	Livestock	2014	B1	North America
ESC_BA0137AA_AS	ESC_BA2292AA				B1	2178	NEG	ESC_BA0137AA_AS	ND	NA	B1	Unknown
ESC_BA0140AA_AS	ESC_CA2008AA				A	2332	NEG	ESC_BA0140AA_AS	ND	NA	A	Unknown
ESC_BA0142AA_AS	ESC_BA6614AA				B2	73	NEG	ESC_BA0142AA_AS	ND	NA	B2	Unknown
ESC_BA0143AA_AS	ESC_AA7829AA	Livestock	2012	North America	E	11	NEG	ESC_BA0143AA_AS	Livestock	2012	E	North America
ESC_BA0144AA_AS	ESC_BA1794AA	Human	1974	Europe	Unknown	1502	NEG	ESC_BA0144AA_AS	Human	1971-1980	Unknown	Europe
ESC_BA0146AA_AS	ESC_AA8039AA			North America	B1	1967	NEG	ESC_BA0146AA_AS	ND	NA	B1	North America
ESC_BA0149AA_AS	ESC_BA1780AA	Human	1983	Europe	Unknown	152	NEG	ESC_BA0149AA_AS	Human	1981-1990	Unknown	Europe
ESC_BA0150AA_AS	ESC_BA0585AA			North America	A	10	NEG	ESC_BA0150AA_AS	ND	NA	A	North America
ESC_BA0151AA_AS	ESC_BA5982AA				B2	131	NEG	ESC_BA0151AA_AS	ND	NA	B2	Unknown
ESC_BA0152AA_AS	ESC_AA8786AA	Environment		Europe	E	11	NEG	ESC_BA0152AA_AS	Environment	NA	E	Europe
ESC_BA0153AA_AS	ESC_BA8422AA	Human	2009	Africa	B1	678	NEG	ESC_BA0153AA_AS	Human	2009	B1	Africa
ESC_BA0154AA_AS	ESC_BA7979AA				A	119	NEG	ESC_BA0154AA_AS	ND	NA	A	Unknown
ESC_BA0155AA_AS	ESC_CA1124AA				B1	328	NEG	ESC_BA0155AA_AS	ND	NA	B1	Unknown
ESC_BA0157AA_AS	ESC_BA1825AA	Human	1999	Asia	Unknown	152	NEG	ESC_BA0157AA_AS	Human	1991-2000	Unknown	Asia
ESC_BA0160AA_AS	ESC_BA9713AA	Companion Animal	2011	Europe	B2	131	NEG	ESC_BA0160AA_AS	Companion Animal	2011	B2	Europe
ESC_BA0162AA_AS	ESC_BA7536AA				B2	5346	NEG	ESC_BA0162AA_AS	ND	NA	B2	Unknown
ESC_BA0164AA_AS	ESC_CA0695AA				A	5348	NEG	ESC_BA0164AA_AS	ND	NA	A	Unknown
ESC_BA0168AA_AS	ESC_BA8443AA	Human	2009	Africa	B1	5285	NEG	ESC_BA0168AA_AS	Human	2009	B1	Africa
ESC_BA0169AA_AS	ESC_CA2024AA				A	5276	NEG	ESC_BA0169AA_AS	ND	NA	A	Unknown
ESC_BA0171AA_AS	ESC_BA3813AA			North America	B1	13	NEG	ESC_BA0171AA_AS	ND	NA	B1	North America
ESC_BA0172AA_AS	ESC_BA7717AA				B2	95	NEG	ESC_BA0172AA_AS	ND	NA	B2	Unknown
ESC_BA0173AA_AS	ESC_AA8904AA	Environment		Europe	E	11	NEG	ESC_BA0173AA_AS	Environment	NA	E	Europe
ESC_BA0175AA_AS	ESC_BA2129AA	Livestock	2011	Europe	B1	453	NEG	ESC_BA0175AA_AS	Livestock	2011	B1	Europe
ESC_BA0178AA_AS	ESC_BA7323AA				B2	12	POS	ESC_BA0178AA_AS	ND	NA	B2	Unknown
ESC_BA0180AA_AS	ESC_BA7101AA				B2	12	POS	ESC_BA0180AA_AS	ND	NA	B2	Unknown
ESC_BA0184AA_AS	ESC_CA0549AA				A	5349	NEG	ESC_BA0184AA_AS	ND	NA	A	Unknown
ESC_BA0186AA_AS	ESC_BA6603AA				B1	297	NEG	ESC_BA0186AA_AS	ND	NA	B1	Unknown
ESC_BA0187AA_AS	ESC_AA8858AA	Environment		Europe	E	11	NEG	ESC_BA0187AA_AS	Environment	NA	E	Europe
ESC_BA0188AA_AS	ESC_BA8665AA	Poultry	2013	North America	A	34	NEG	ESC_BA0188AA_AS	Poultry	2013	A	North America
ESC_BA0191AA_AS	ESC_BA3155AA			North America	B1	17	NEG	ESC_BA0191AA_AS	ND	NA	B1	North America
ESC_BA0192AA_AS	ESC_BA6040AA				A	10	NEG	ESC_BA0192AA_AS	ND	NA	A	Unknown
ESC_BA0195AA_AS	ESC_BA6534AA				B2	1604	POS	ESC_BA0195AA_AS	ND	NA	B2	Unknown
ESC_BA0196AA_AS	ESC_BA0968AA			North America	A	301	NEG	ESC_BA0196AA_AS	ND	NA	A	North America
ESC_BA0197AA_AS	ESC_BA8486AA	Human	2009	Africa	B1	155	NEG	ESC_BA0197AA_AS	Human	2009	B1	Africa
ESC_BA0199AA_AS	ESC_AA8050AA			North America	D	5350	NEG	ESC_BA0199AA_AS	ND	NA	D	North America
ESC_BA0202AA_AS	ESC_BA1555AA	Human	2003	Asia	Unknown	152	NEG	ESC_BA0202AA_AS	Human	2003	Unknown	Asia
ESC_BA0203AA_AS	ESC_CA0659AA				B1	443	NEG	ESC_BA0203AA_AS	ND	NA	B1	Unknown
ESC_BA0204AA_AS	ESC_CA0262AA				B1	29	NEG	ESC_BA0204AA_AS	ND	NA	B1	Unknown
ESC_BA0205AA_AS	ESC_BA7283AA				B2	12	POS	ESC_BA0205AA_AS	ND	NA	B2	Unknown
ESC_BA0207AA_AS	ESC_AA8574AA			North America	B1	21	NEG	ESC_BA0207AA_AS	ND	NA	B1	North America
ESC_BA0209AA_AS	ESC_BA9991AA				B1	5234	NEG	ESC_BA0209AA_AS	ND	NA	B1	Unknown
ESC_BA0210AA_AS	ESC_BA4402AA				D	38	NEG	ESC_BA0210AA_AS	ND	NA	D	Unknown
ESC_BA0211AA_AS	ESC_BA6477AA				D	394	NEG	ESC_BA0211AA_AS	ND	NA	D	Unknown
ESC_BA0213AA_AS	ESC_BA2264AA			North America	B1	1792	NEG	ESC_BA0213AA_AS	ND	NA	B1	North America
ESC_BA0221AA_AS	ESC_BA3490AA	Human	2000	Asia	Unknown	245	NEG	ESC_BA0221AA_AS	Human	1991-2000	Unknown	Asia
ESC_BA0224AA_AS	ESC_AA9253AA				A	245	NEG	ESC_BA0224AA_AS	ND	NA	A	Unknown
ESC_BA0226AA_AS	ESC_BA4348AA				A	10	NEG	ESC_BA0226AA_AS	ND	NA	A	Unknown
ESC_BA0227AA_AS	ESC_CA0324AA				B2	73	POS	ESC_BA0227AA_AS	ND	NA	B2	Unknown
ESC_BA0228AA_AS	ESC_BA3654AA	Laboratory	2013	North America	A	1139	NEG	ESC_BA0228AA_AS	ND	2013	A	North America
ESC_BA0229AA_AS	ESC_AA7851AA	Livestock	2015	North America	B1	16	NEG	ESC_BA0229AA_AS	Livestock	2015	B1	North America
ESC_BA0230AA_AS	ESC_BA1991AA			North America	B1	642	NEG	ESC_BA0230AA_AS	ND	NA	B1	North America
ESC_BA0231AA_AS	ESC_BA8483AA	Human	2009	Africa	A	761	NEG	ESC_BA0231AA_AS	Human	2009	A	Africa
ESC_BA0232AA_AS	ESC_BA8953AA				A	757	NEG	ESC_BA0232AA_AS	ND	NA	A	Unknown
ESC_BA0233AA_AS	ESC_BA4166AA				B2	131	POS	ESC_BA0233AA_AS	ND	NA	B2	Unknown
ESC_BA0234AA_AS	ESC_AA7949AA			North America	B1	655	NEG	ESC_BA0234AA_AS	ND	NA	B1	North America
ESC_BA0235AA_AS	ESC_AA7825AA	Livestock	2012	North America	E	11	NEG	ESC_BA0235AA_AS	Livestock	2012	E	North America
ESC_BA0240AA_AS	ESC_BA7428AA				B2	73	POS	ESC_BA0240AA_AS	ND	NA	B2	Unknown
ESC_BA0241AA_AS	ESC_BA1845AA			North America	E	5352	NEG	ESC_BA0241AA_AS	ND	NA	E	North America
ESC_BA0242AA_AS	ESC_AA8976AA	Environment		Europe	E	11	NEG	ESC_BA0242AA_AS	Environment	NA	E	Europe
ESC_BA0244AA_AS	ESC_BA2110AA				Unknown	152	NEG	ESC_BA0244AA_AS	ND	NA	Unknown	Unknown
ESC_BA0245AA_AS	ESC_BA6759AA				B2	2567	NEG	ESC_BA0245AA_AS	ND	NA	B2	Unknown
ESC_BA0246AA_AS	ESC_BA4727AA	Poultry	2013	North America	A	2542	NEG	ESC_BA0246AA_AS	Poultry	2013	A	North America
ESC_BA0249AA_AS	ESC_BA8764AA				B2	2346	NEG	ESC_BA0249AA_AS	ND	NA	B2	Unknown
ESC_BA0252AA_AS	ESC_AA9037AA	Environment		Europe	E	11	NEG	ESC_BA0252AA_AS	Environment	NA	E	Europe
ESC_BA0255AA_AS	ESC_BA1801AA	Human	2004	Africa	Unknown	152	NEG	ESC_BA0255AA_AS	Human	2004	Unknown	Africa
ESC_BA0257AA_AS	ESC_BA8602AA	Human	2009	Africa	A	216	NEG	ESC_BA0257AA_AS	Human	2009	A	Africa
ESC_BA0258AA_AS	ESC_BA1990AA				A	1749	NEG	ESC_BA0258AA_AS	ND	NA	A	Unknown
ESC_BA0259AA_AS	ESC_CA2261AA				E	11	NEG	ESC_BA0259AA_AS	ND	NA	E	Unknown
ESC_BA0261AA_AS	ESC_CA1067AA				B1	328	NEG	ESC_BA0261AA_AS	ND	NA	B1	Unknown
ESC_BA0262AA_AS	ESC_BA1035AA			North America	B1	795	NEG	ESC_BA0262AA_AS	ND	NA	B1	North America
ESC_BA0265AA_AS	ESC_AA7864AA	Livestock	2015	North America	B1	16	NEG	ESC_BA0265AA_AS	Livestock	2015	B1	North America
ESC_BA0266AA_AS	ESC_AA8338AA			North America	E	11	NEG	ESC_BA0266AA_AS	ND	NA	E	North America
ESC_BA0267AA_AS	ESC_AA8116AA			North America	cladeI	747	NEG	ESC_BA0267AA_AS	ND	NA	Unknown	North America
ESC_BA0268AA_AS	ESC_CA1084AA				B1	40	NEG	ESC_BA0268AA_AS	ND	NA	B1	Unknown
ESC_BA0271AA_AS	ESC_BA3439AA	Human	2001	Asia	A	630	NEG	ESC_BA0271AA_AS	Human	2001	A	Asia
ESC_BA0272AA_AS	ESC_BA9723AA	Companion Animal	2010	Europe	B2	131	NEG	ESC_BA0272AA_AS	Companion Animal	2010	B2	Europe
ESC_BA0273AA_AS	ESC_BA7205AA				B2	73	POS	ESC_BA0273AA_AS	ND	NA	B2	Unknown
ESC_BA0275AA_AS	ESC_CA1057AA				B2	1283	NEG	ESC_BA0275AA_AS	ND	NA	B2	Unknown
ESC_BA0276AA_AS	ESC_AA7929AA			North America	B1	173	NEG	ESC_BA0276AA_AS	ND	NA	B1	North America
ESC_BA0280AA_AS	ESC_CA0409AA				A	10	NEG	ESC_BA0280AA_AS	ND	NA	A	Unknown
ESC_BA0281AA_AS	ESC_CA1901AA				E	11	NEG	ESC_BA0281AA_AS	ND	NA	E	Unknown
ESC_BA0283AA_AS	ESC_AA9830AA	Human		Europe	G	738	NEG	ESC_BA0283AA_AS	Human	NA	G	Europe
ESC_BA0285AA_AS	ESC_BA1875AA	Poultry	2014	North America	A	215	NEG	ESC_BA0285AA_AS	Poultry	2014	A	North America
ESC_BA0286AA_AS	ESC_AA9299AA	Human		Europe	E	11	NEG	ESC_BA0286AA_AS	Human	NA	E	Europe
ESC_BA0289AA_AS	ESC_CA2013AA				A	2332	NEG	ESC_BA0289AA_AS	ND	NA	A	Unknown
ESC_BA0291AA_AS	ESC_BA3244AA			North America	D	32	NEG	ESC_BA0291AA_AS	ND	NA	D	North America
ESC_BA0292AA_AS	ESC_BA0108AA	Human		Europe	B1	29	POS	ESC_BA0292AA_AS	Human	NA	B1	Europe
ESC_BA0293AA_AS	ESC_BA5297AA	Human	2011	North America	B2	372	NEG	ESC_BA0293AA_AS	Human	2011	B2	North America
ESC_BA0295AA_AS	ESC_BA7446AA				B2	73	NEG	ESC_BA0295AA_AS	ND	NA	B2	Unknown
ESC_BA0296AA_AS	ESC_BA3532AA	Human		North America	B1	1081	NEG	ESC_BA0296AA_AS	Human	NA	B1	North America
ESC_BA0298AA_AS	ESC_BA4966AA	Human	2011	North America	B2	83	NEG	ESC_BA0298AA_AS	Human	2011	B2	North America
ESC_BA0299AA_AS	ESC_BA2516AA	Human	2012	Asia	A	10	NEG	ESC_BA0299AA_AS	Human	2012	A	Asia
ESC_BA0301AA_AS	ESC_BA5913AA				B2	131	NEG	ESC_BA0301AA_AS	ND	NA	B2	Unknown
ESC_BA0302AA_AS	ESC_BA6091AA				B2	131	NEG	ESC_BA0302AA_AS	ND	NA	B2	Unknown
ESC_BA0304AA_AS	ESC_CA2227AA				E	11	NEG	ESC_BA0304AA_AS	ND	NA	E	Unknown
ESC_BA0305AA_AS	ESC_BA6698AA				B1	641	NEG	ESC_BA0305AA_AS	ND	NA	B1	Unknown
ESC_BA0306AA_AS	ESC_BA4239AA				B2	95	NEG	ESC_BA0306AA_AS	ND	NA	B2	Unknown
ESC_BA0307AA_AS	ESC_BA7402AA				B2	91	NEG	ESC_BA0307AA_AS	ND	NA	B2	Unknown
ESC_BA0308AA_AS	ESC_BA8621AA	Poultry	2013	North America	A	401	NEG	ESC_BA0308AA_AS	Poultry	2013	A	North America
ESC_BA0309AA_AS	ESC_CA0157AA				A	5353	NEG	ESC_BA0309AA_AS	ND	NA	A	Unknown
ESC_BA0310AA_AS	ESC_BA9836AA				A	301	NEG	ESC_BA0310AA_AS	ND	NA	A	Unknown
ESC_BA0312AA_AS	ESC_CA1940AA				B1	443	NEG	ESC_BA0312AA_AS	ND	NA	B1	Unknown
ESC_BA0314AA_AS	ESC_BA9559AA				A	10	NEG	ESC_BA0314AA_AS	ND	NA	A	Unknown
ESC_BA0317AA_AS	ESC_BA6714AA				D	69	NEG	ESC_BA0317AA_AS	ND	NA	D	Unknown
ESC_BA0318AA_AS	ESC_BA8001AA				B1	21	NEG	ESC_BA0318AA_AS	ND	NA	B1	Unknown
ESC_BA0319AA_AS	ESC_BA7709AA				G	117	NEG	ESC_BA0319AA_AS	ND	NA	G	Unknown
ESC_BA0320AA_AS	ESC_BA8701AA	Poultry	2013	North America	B1	58	NEG	ESC_BA0320AA_AS	Poultry	2013	B1	North America
ESC_BA0322AA_AS	ESC_BA6831AA				B2	5351	POS	ESC_BA0322AA_AS	ND	NA	B2	Unknown
ESC_BA0325AA_AS	ESC_BA3805AA				A	145	NEG	ESC_BA0325AA_AS	ND	NA	A	Unknown
ESC_BA0327AA_AS	ESC_BA7514AA				D	69	NEG	ESC_BA0327AA_AS	ND	NA	D	Unknown
ESC_BA0329AA_AS	ESC_CA2167AA				E	11	NEG	ESC_BA0329AA_AS	ND	NA	E	Unknown
ESC_BA0331AA_AS	ESC_CA1686AA				B2	550	POS	ESC_BA0331AA_AS	ND	NA	B2	Unknown
ESC_BA0332AA_AS	ESC_BA7989AA				B1	21	NEG	ESC_BA0332AA_AS	ND	NA	B1	Unknown
ESC_BA0338AA_AS	ESC_BA6965AA				B2	998	POS	ESC_BA0338AA_AS	ND	NA	B2	Unknown
ESC_BA0339AA_AS	ESC_BA3023AA		2014	North America	A	1434	NEG	ESC_BA0339AA_AS	ND	2014	A	North America
ESC_BA0343AA_AS	ESC_AA8711AA	Environment		Europe	E	11	NEG	ESC_BA0343AA_AS	Environment	NA	E	Europe
ESC_BA0353AA_AS	ESC_BA9687AA	Human		North America	B2	12	NEG	ESC_BA0353AA_AS	Human	NA	B2	North America
ESC_BA0355AA_AS	ESC_BA6145AA				B2	131	NEG	ESC_BA0355AA_AS	ND	NA	B2	Unknown
ESC_BA0356AA_AS	ESC_BA7202AA				B2	95	NEG	ESC_BA0356AA_AS	ND	NA	B2	Unknown
ESC_BA0357AA_AS	ESC_BA9074AA				A	10	NEG	ESC_BA0357AA_AS	ND	NA	A	Unknown
ESC_BA0358AA_AS	ESC_BA6364AA				E	146	NEG	ESC_BA0358AA_AS	ND	NA	E	Unknown
ESC_BA0359AA_AS	ESC_BA3275AA			North America	B1	655	NEG	ESC_BA0359AA_AS	ND	NA	B1	North America
ESC_BA0360AA_AS	ESC_CA0620AA				B1	641	NEG	ESC_BA0360AA_AS	ND	NA	B1	Unknown
ESC_BA0362AA_AS	ESC_AA8436AA			North America	B2	73	NEG	ESC_BA0362AA_AS	ND	NA	B2	North America
ESC_BA0363AA_AS	ESC_BA7794AA				B2	144	NEG	ESC_BA0363AA_AS	ND	NA	B2	Unknown
ESC_BA0365AA_AS	ESC_BA9844AA				B2	28	NEG	ESC_BA0365AA_AS	ND	NA	B2	Unknown
ESC_BA0366AA_AS	ESC_BA1019AA			North America	B1	21	NEG	ESC_BA0366AA_AS	ND	NA	B1	North America
ESC_BA0370AA_AS	ESC_BA8972AA				B2	95	NEG	ESC_BA0370AA_AS	ND	NA	B2	Unknown
ESC_BA0371AA_AS	ESC_BA2163AA	Livestock	2011	Europe	A	10	NEG	ESC_BA0371AA_AS	Livestock	2011	A	Europe
ESC_BA0372AA_AS	ESC_BA6873AA				A	46	NEG	ESC_BA0372AA_AS	ND	NA	A	Unknown
ESC_BA0375AA_AS	ESC_BA0604AA			North America	A	5354	NEG	ESC_BA0375AA_AS	ND	NA	A	North America
ESC_BA0379AA_AS	ESC_BA5427AA	Human	2009	North America	B2	131	NEG	ESC_BA0379AA_AS	Human	2009	B2	North America
ESC_BA0383AA_AS	ESC_AA9907AA	Human		Europe	E	1595	NEG	ESC_BA0383AA_AS	Human	NA	E	Europe
ESC_BA0384AA_AS	ESC_BA9799AA				B2	4554	NEG	ESC_BA0384AA_AS	ND	NA	B2	Unknown
ESC_BA0387AA_AS	ESC_BA9923AA	Human	2010		B2	131	NEG	ESC_BA0387AA_AS	Human	2010	B2	Unknown
ESC_BA0388AA_AS	ESC_BA6224AA				A	10	NEG	ESC_BA0388AA_AS	ND	NA	A	Unknown
ESC_BA0389AA_AS	ESC_BA1940AA			North America	E	11	NEG	ESC_BA0389AA_AS	ND	NA	E	North America
ESC_BA0391AA_AS	ESC_AA8137AA			North America	E	11	NEG	ESC_BA0391AA_AS	ND	NA	E	North America
ESC_BA0394AA_AS	ESC_CA0347AA				A	1584	NEG	ESC_BA0394AA_AS	ND	NA	A	Unknown
ESC_BA0396AA_AS	ESC_BA9087AA				A	10	NEG	ESC_BA0396AA_AS	ND	NA	A	Unknown
ESC_BA0401AA_AS	ESC_BA2017AA			North America	B1	16	NEG	ESC_BA0401AA_AS	ND	NA	B1	North America
ESC_BA0402AA_AS	ESC_BA2097AA			North America	D	32	NEG	ESC_BA0402AA_AS	ND	NA	D	North America
ESC_BA0403AA_AS	ESC_BA7353AA				F	2802	NEG	ESC_BA0403AA_AS	ND	NA	F	Unknown
ESC_BA0405AA_AS	ESC_CA1948AA				A	5276	NEG	ESC_BA0405AA_AS	ND	NA	A	Unknown
ESC_BA0408AA_AS	ESC_CA0917AA	Human	2010	North America	B2	131	NEG	ESC_BA0408AA_AS	Human	2010	B2	North America
ESC_BA0409AA_AS	ESC_BA7833AA				B2	95	NEG	ESC_BA0409AA_AS	ND	NA	B2	Unknown
ESC_BA0414AA_AS	ESC_AA8817AA	Environment		Europe	E	11	NEG	ESC_BA0414AA_AS	Environment	NA	E	Europe
ESC_BA0416AA_AS	ESC_BA5150AA	Human	2011	North America	B1	224	NEG	ESC_BA0416AA_AS	Human	2011	B1	North America
ESC_BA0417AA_AS	ESC_BA6110AA				B2	131	POS	ESC_BA0417AA_AS	ND	NA	B2	Unknown
ESC_BA0419AA_AS	ESC_BA3777AA			North America	B2	722	NEG	ESC_BA0419AA_AS	ND	NA	B2	North America
ESC_BA0422AA_AS	ESC_BA1751AA	Human	1945	Europe	Unknown	152	NEG	ESC_BA0422AA_AS	Human	1900 -1950	Unknown	Europe
ESC_BA0426AA_AS	ESC_BA6866AA				B2	73	NEG	ESC_BA0426AA_AS	ND	NA	B2	Unknown
ESC_BA0427AA_AS	ESC_BA7716AA				B2	131	NEG	ESC_BA0427AA_AS	ND	NA	B2	Unknown
ESC_BA0428AA_AS	ESC_CA1646AA				E	11	NEG	ESC_BA0428AA_AS	ND	NA	E	Unknown
ESC_BA0431AA_AS	ESC_AA8840AA	Environment		Europe	E	11	NEG	ESC_BA0431AA_AS	Environment	NA	E	Europe
ESC_BA0433AA_AS	ESC_BA3489AA	Human		North America	D	5267	NEG	ESC_BA0433AA_AS	Human	NA	D	North America
ESC_BA0434AA_AS	ESC_BA4212AA				B1	-7	NEG	ESC_BA0434AA_AS	ND	NA	B1	Unknown
ESC_BA0435AA_AS	ESC_AA7751AA	Poultry	2009	North America	A	3525	NEG	ESC_BA0435AA_AS	Poultry	2009	A	North America
ESC_BA0438AA_AS	ESC_BA4111AA				D	2348	NEG	ESC_BA0438AA_AS	ND	NA	D	Unknown
ESC_BA0440AA_AS	ESC_BA1469AA				Unknown	152	NEG	ESC_BA0440AA_AS	ND	NA	Unknown	Unknown
ESC_BA0441AA_AS	ESC_BA6816AA				B2	131	NEG	ESC_BA0441AA_AS	ND	NA	B2	Unknown
ESC_BA0446AA_AS	ESC_CA1008AA				B1	154	NEG	ESC_BA0446AA_AS	ND	NA	B1	Unknown
ESC_BA0450AA_AS	ESC_BA1079AA			Asia	B2	131	NEG	ESC_BA0450AA_AS	ND	NA	B2	Asia
ESC_BA0452AA_AS	ESC_BA6459AA				B2	141	POS	ESC_BA0452AA_AS	ND	NA	B2	Unknown
ESC_BA0453AA_AS	ESC_BA9956AA	Human	2011		B2	131	NEG	ESC_BA0453AA_AS	Human	2011	B2	Unknown
ESC_BA0454AA_AS	ESC_CA2263AA				E	11	NEG	ESC_BA0454AA_AS	ND	NA	E	Unknown
ESC_BA0456AA_AS	ESC_CA1016AA				A	301	NEG	ESC_BA0456AA_AS	ND	NA	A	Unknown
ESC_BA0458AA_AS	ESC_CA1583AA	Human			B1	86	NEG	ESC_BA0458AA_AS	Human	NA	B1	Unknown
ESC_BA0460AA_AS	ESC_AA8186AA	Human		North America	A	744	NEG	ESC_BA0460AA_AS	Human	NA	A	North America
ESC_BA0461AA_AS	ESC_BA7824AA				B2	73	POS	ESC_BA0461AA_AS	ND	NA	B2	Unknown
ESC_BA0462AA_AS	ESC_BA2500AA	Human	2012	Asia	F	648	NEG	ESC_BA0462AA_AS	Human	2012	F	Asia
ESC_BA0464AA_AS	ESC_BA0581AA				A	245	NEG	ESC_BA0464AA_AS	ND	NA	A	Unknown
ESC_BA0468AA_AS	ESC_CA0120AA	Human	2010	Europe	B2	131	POS	ESC_BA0468AA_AS	Human	2010	B2	Europe
ESC_BA0469AA_AS	ESC_CA0768AA				A	4	NEG	ESC_BA0469AA_AS	ND	NA	A	Unknown
ESC_BA0470AA_AS	ESC_BA8778AA				B2	5342	NEG	ESC_BA0470AA_AS	ND	NA	B2	Unknown
ESC_BA0476AA_AS	ESC_BA7273AA				B2	144	NEG	ESC_BA0476AA_AS	ND	NA	B2	Unknown
ESC_BA0482AA_AS	ESC_CA0291AA				E	1152	NEG	ESC_BA0482AA_AS	ND	NA	E	Unknown
ESC_BA0483AA_AS	ESC_BA4048AA			North America	B1	16	NEG	ESC_BA0483AA_AS	ND	NA	B1	North America
ESC_BA0488AA_AS	ESC_CA2042AA				A	96	NEG	ESC_BA0488AA_AS	ND	NA	A	Unknown
ESC_BA0490AA_AS	ESC_BA5801AA				B2	421	NEG	ESC_BA0490AA_AS	ND	NA	B2	Unknown
ESC_BA0492AA_AS	ESC_BA3933AA				A	93	NEG	ESC_BA0492AA_AS	ND	NA	A	Unknown
ESC_BA0494AA_AS	ESC_CA0329AA				G	117	NEG	ESC_BA0494AA_AS	ND	NA	G	Unknown
ESC_BA0498AA_AS	ESC_BA9812AA				B1	590	NEG	ESC_BA0498AA_AS	ND	NA	B1	Unknown
ESC_BA0501AA_AS	ESC_BA8420AA	Human	2009	Africa	A	43	NEG	ESC_BA0501AA_AS	Human	2009	A	Africa
ESC_BA0503AA_AS	ESC_BA7204AA				B2	12	POS	ESC_BA0503AA_AS	ND	NA	B2	Unknown
ESC_BA0505AA_AS	ESC_BA0181AA	Human		Europe	E	11	NEG	ESC_BA0505AA_AS	Human	NA	E	Europe
ESC_BA0507AA_AS	ESC_CA2105AA				A	3931	NEG	ESC_BA0507AA_AS	ND	NA	A	Unknown
ESC_BA0511AA_AS	ESC_BA4777AA	Poultry	2013	North America	A	399	NEG	ESC_BA0511AA_AS	Poultry	2013	A	North America
ESC_BA0512AA_AS	ESC_BA2151AA	Livestock	2011	Europe	B1	847	NEG	ESC_BA0512AA_AS	Livestock	2011	B1	Europe
ESC_BA0516AA_AS	ESC_AA9703AA	Human		Europe	E	5356	NEG	ESC_BA0516AA_AS	Human	NA	E	Europe
ESC_BA0519AA_AS	ESC_BA5114AA	Human	2011	North America	A	1249	NEG	ESC_BA0519AA_AS	Human	2011	A	North America
ESC_BA0527AA_AS	ESC_BA1782AA		1997	Europe	Unknown	152	NEG	ESC_BA0527AA_AS	ND	1991-2000	Unknown	Europe
ESC_BA0530AA_AS	ESC_BA6141AA				B2	131	NEG	ESC_BA0530AA_AS	ND	NA	B2	Unknown
ESC_BA0538AA_AS	ESC_BA4721AA	Poultry	2013	North America	A	176	NEG	ESC_BA0538AA_AS	Poultry	2013	A	North America
ESC_BA0539AA_AS	ESC_BA1802AA	Human	2006	North America	Unknown	152	NEG	ESC_BA0539AA_AS	Human	2006	Unknown	North America
ESC_BA0543AA_AS	ESC_CA0360AA				B2	73	POS	ESC_BA0543AA_AS	ND	NA	B2	Unknown
ESC_BA0545AA_AS	ESC_BA8015AA				B1	101	NEG	ESC_BA0545AA_AS	ND	NA	B1	Unknown
ESC_BA0546AA_AS	ESC_BA8196AA				A	4	NEG	ESC_BA0546AA_AS	ND	NA	A	Unknown
ESC_BA0548AA_AS	ESC_BA7572AA				B2	127	POS	ESC_BA0548AA_AS	ND	NA	B2	Unknown
ESC_BA0550AA_AS	ESC_BA4875AA	Human	2011	North America	A	617	NEG	ESC_BA0550AA_AS	Human	2011	A	North America
ESC_BA0551AA_AS	ESC_BA3505AA	Human		North America	B2	131	NEG	ESC_BA0551AA_AS	Human	NA	B2	North America
ESC_BA0555AA_AS	ESC_CA0596AA				A	2368	NEG	ESC_BA0555AA_AS	ND	NA	A	Unknown
ESC_BA0557AA_AS	ESC_BA0283AA	Livestock	2014	South America	D	11	NEG	ESC_BA0557AA_AS	Livestock	2014	D	South America
ESC_BA0558AA_AS	ESC_CA1135AA				A	10	NEG	ESC_BA0558AA_AS	ND	NA	A	Unknown
ESC_BA0563AA_AS	ESC_CA0983AA				B2	2346	NEG	ESC_BA0563AA_AS	ND	NA	B2	Unknown
ESC_BA0564AA_AS	ESC_BA9610AA				A	10	NEG	ESC_BA0564AA_AS	ND	NA	A	Unknown
ESC_BA0570AA_AS	ESC_BA3427AA				A	630	NEG	ESC_BA0570AA_AS	ND	NA	A	Unknown
ESC_BA0573AA_AS	ESC_CA2250AA				E	11	NEG	ESC_BA0573AA_AS	ND	NA	E	Unknown
ESC_BA0574AA_AS	ESC_BA7336AA				D	38	NEG	ESC_BA0574AA_AS	ND	NA	D	Unknown
ESC_BA0575AA_AS	ESC_BA1503AA				Unknown	152	NEG	ESC_BA0575AA_AS	ND	NA	Unknown	Unknown
ESC_BA0578AA_AS	ESC_BA8147AA	Poultry	2013	North America	B1	212	NEG	ESC_BA0578AA_AS	Poultry	2013	B1	North America
ESC_BA0580AA_AS	ESC_BA7479AA				B2	1618	NEG	ESC_BA0580AA_AS	ND	NA	B2	Unknown
ESC_BA0582AA_AS	ESC_AA8451AA			North America	fergusonii	5298	NEG	ESC_BA0582AA_AS	ND	NA	Unknown	North America
ESC_BA0583AA_AS	ESC_BA8540AA	Human	2009	Africa	A	5318	NEG	ESC_BA0583AA_AS	Human	2009	A	Africa
ESC_BA0584AA_AS	ESC_BA7510AA				B2	428	NEG	ESC_BA0584AA_AS	ND	NA	B2	Unknown
ESC_BA0585AA_AS	ESC_AA9722AA	Human		Europe	E	11	NEG	ESC_BA0585AA_AS	Human	NA	E	Europe
ESC_BA0588AA_AS	ESC_BA1041AA			North America	D	69	NEG	ESC_BA0588AA_AS	ND	NA	D	North America
ESC_BA0589AA_AS	ESC_BA4731AA	Poultry	2013	North America	A	5359	NEG	ESC_BA0589AA_AS	Poultry	2013	A	North America
ESC_BA0590AA_AS	ESC_BA9947AA	Human	2007		B2	131	NEG	ESC_BA0590AA_AS	Human	2007	B2	Unknown
ESC_BA0591AA_AS	ESC_AA8205AA	Livestock	2009	North America	B1	86	NEG	ESC_BA0591AA_AS	Livestock	2009	B1	North America
ESC_BA0592AA_AS	ESC_BA8522AA	Human	2009	Africa	B1	328	NEG	ESC_BA0592AA_AS	Human	2009	B1	Africa
ESC_BA0593AA_AS	ESC_CA0879AA	Human	2010	North America	B2	131	NEG	ESC_BA0593AA_AS	Human	2010	B2	North America
ESC_BA0594AA_AS	ESC_BA6387AA				E	146	NEG	ESC_BA0594AA_AS	ND	NA	E	Unknown
ESC_BA0595AA_AS	ESC_AA8107AA			North America	B1	154	NEG	ESC_BA0595AA_AS	ND	NA	B1	North America
ESC_BA0596AA_AS	ESC_BA7617AA				B2	95	NEG	ESC_BA0596AA_AS	ND	NA	B2	Unknown
ESC_BA0599AA_AS	ESC_BA1483AA				Unknown	152	NEG	ESC_BA0599AA_AS	ND	NA	Unknown	Unknown
ESC_BA0601AA_AS	ESC_CA2049AA				C	2851	NEG	ESC_BA0601AA_AS	ND	NA	C	Unknown
ESC_BA0602AA_AS	ESC_CA1943AA				B1	443	NEG	ESC_BA0602AA_AS	ND	NA	B1	Unknown
ESC_BA0606AA_AS	ESC_AA8831AA	Environment		Europe	E	11	NEG	ESC_BA0606AA_AS	Environment	NA	E	Europe
ESC_BA0607AA_AS	ESC_BA5060AA	Human	2012	North America	B2	5357	NEG	ESC_BA0607AA_AS	Human	2012	B2	North America
ESC_BA0608AA_AS	ESC_AA9711AA	Human		Europe	E	11	NEG	ESC_BA0608AA_AS	Human	NA	E	Europe
ESC_BA0609AA_AS	ESC_BA7160AA				B2	131	NEG	ESC_BA0609AA_AS	ND	NA	B2	Unknown
ESC_BA0611AA_AS	ESC_AA9799AA	Human		Europe	E	11	NEG	ESC_BA0611AA_AS	Human	NA	E	Europe
ESC_BA0614AA_AS	ESC_AA8434AA			North America	B1	21	NEG	ESC_BA0614AA_AS	ND	NA	B1	North America
ESC_BA0615AA_AS	ESC_BA6536AA				A	10	NEG	ESC_BA0615AA_AS	ND	NA	A	Unknown
ESC_BA0616AA_AS	ESC_BA5939AA				B2	131	NEG	ESC_BA0616AA_AS	ND	NA	B2	Unknown
ESC_BA0617AA_AS	ESC_BA7168AA				B2	12	NEG	ESC_BA0617AA_AS	ND	NA	B2	Unknown
ESC_BA0620AA_AS	ESC_AA8640AA	Human	2013	Europe	B1	29	POS	ESC_BA0620AA_AS	Human	2013	B1	Europe
ESC_BA0621AA_AS	ESC_BA7408AA				B2	14	NEG	ESC_BA0621AA_AS	ND	NA	B2	Unknown
ESC_BA0622AA_AS	ESC_BA7844AA				D	69	NEG	ESC_BA0622AA_AS	ND	NA	D	Unknown
ESC_BA0626AA_AS	ESC_BA3308AA			North America	B1	655	NEG	ESC_BA0626AA_AS	ND	NA	B1	North America
ESC_BA0627AA_AS	ESC_BA3939AA				A	93	NEG	ESC_BA0627AA_AS	ND	NA	A	Unknown
ESC_BA0628AA_AS	ESC_BA5917AA				D	393	NEG	ESC_BA0628AA_AS	ND	NA	D	Unknown
ESC_BA0632AA_AS	ESC_BA2086AA			North America	D	32	NEG	ESC_BA0632AA_AS	ND	NA	D	North America
ESC_BA0634AA_AS	ESC_AA8214AA	Poultry	2009	North America	A	10	NEG	ESC_BA0634AA_AS	Poultry	2009	A	North America
ESC_BA0636AA_AS	ESC_BA7349AA				B1	420	NEG	ESC_BA0636AA_AS	ND	NA	B1	Unknown
ESC_BA0637AA_AS	ESC_AA9741AA	Human		Europe	E	11	NEG	ESC_BA0637AA_AS	Human	NA	E	Europe
ESC_BA0638AA_AS	ESC_BA6887AA				B2	95	NEG	ESC_BA0638AA_AS	ND	NA	B2	Unknown
ESC_BA0639AA_AS	ESC_AA8981AA	Environment		Europe	E	11	NEG	ESC_BA0639AA_AS	Environment	NA	E	Europe
ESC_BA0640AA_AS	ESC_BA9974AA				B1	328	NEG	ESC_BA0640AA_AS	ND	NA	B1	Unknown
ESC_BA0642AA_AS	ESC_AA8671AA	Environment		Europe	E	11	NEG	ESC_BA0642AA_AS	Environment	NA	E	Europe
ESC_BA0643AA_AS	ESC_BA9479AA				cladeIV	5358	NEG	ESC_BA0643AA_AS	ND	NA	Unknown	Unknown
ESC_BA0646AA_AS	ESC_CA0219AA				D	137	NEG	ESC_BA0646AA_AS	ND	NA	D	Unknown
ESC_BA0647AA_AS	ESC_BA5943AA				A	2450	NEG	ESC_BA0647AA_AS	ND	NA	A	Unknown
ESC_BA0652AA_AS	ESC_AA7777AA	Livestock	2012	North America	E	11	NEG	ESC_BA0652AA_AS	Livestock	2012	E	North America
ESC_BA0654AA_AS	ESC_BA4219AA				B2	73	NEG	ESC_BA0654AA_AS	ND	NA	B2	Unknown
ESC_BA0655AA_AS	ESC_BA7641AA				B1	1423	NEG	ESC_BA0655AA_AS	ND	NA	B1	Unknown
ESC_BA0657AA_AS	ESC_CA0333AA				B2	2015	POS	ESC_BA0657AA_AS	ND	NA	B2	Unknown
ESC_BA0658AA_AS	ESC_BA7602AA				G	117	NEG	ESC_BA0658AA_AS	ND	NA	G	Unknown
ESC_BA0659AA_AS	ESC_BA1998AA			North America	B1	17	NEG	ESC_BA0659AA_AS	ND	NA	B1	North America
ESC_BA0660AA_AS	ESC_CA1934AA				B1	443	NEG	ESC_BA0660AA_AS	ND	NA	B1	Unknown
ESC_BA0661AA_AS	ESC_CA0213AA				B1	1125	NEG	ESC_BA0661AA_AS	ND	NA	B1	Unknown
ESC_BA0662AA_AS	ESC_BA8729AA				A	10	NEG	ESC_BA0662AA_AS	ND	NA	A	Unknown
ESC_BA0663AA_AS	ESC_BA7456AA				B1	1494	NEG	ESC_BA0663AA_AS	ND	NA	B1	Unknown
ESC_BA0668AA_AS	ESC_BA7922AA				F	59	NEG	ESC_BA0668AA_AS	ND	NA	F	Unknown
ESC_BA0670AA_AS	ESC_AA9203AA	Environment		Europe	E	11	NEG	ESC_BA0670AA_AS	Environment	NA	E	Europe
ESC_BA0673AA_AS	ESC_BA1877AA	Poultry	2014	North America	B1	5308	NEG	ESC_BA0673AA_AS	Poultry	2014	B1	North America
ESC_BA0674AA_AS	ESC_BA4424AA				A	5361	NEG	ESC_BA0674AA_AS	ND	NA	A	Unknown
ESC_BA0676AA_AS	ESC_BA6807AA				B2	131	NEG	ESC_BA0676AA_AS	ND	NA	B2	Unknown
ESC_BA0678AA_AS	ESC_CA2082AA				B1	5305	NEG	ESC_BA0678AA_AS	ND	NA	B1	Unknown
ESC_BA0679AA_AS	ESC_BA4876AA	Human		Asia	Unknown	152	NEG	ESC_BA0679AA_AS	Human	NA	Unknown	Asia
ESC_BA0684AA_AS	ESC_BA4243AA				B2	131	NEG	ESC_BA0684AA_AS	ND	NA	B2	Unknown
ESC_BA0686AA_AS	ESC_BA7198AA				B2	131	NEG	ESC_BA0686AA_AS	ND	NA	B2	Unknown
ESC_BA0688AA_AS	ESC_AA7941AA			North America	B1	16	NEG	ESC_BA0688AA_AS	ND	NA	B1	North America
ESC_BA0690AA_AS	ESC_AA8630AA	Food	2015	North America	E	11	NEG	ESC_BA0690AA_AS	Food	2015	E	North America
ESC_BA0692AA_AS	ESC_BA8040AA				B1	300	NEG	ESC_BA0692AA_AS	ND	NA	B1	Unknown
ESC_BA0693AA_AS	ESC_BA8036AA				B1	327	NEG	ESC_BA0693AA_AS	ND	NA	B1	Unknown
ESC_BA0695AA_AS	ESC_AA8914AA	Environment		Europe	E	11	NEG	ESC_BA0695AA_AS	Environment	NA	E	Europe
ESC_BA0696AA_AS	ESC_CA2315AA	Human	2011	Europe	B1	678	NEG	ESC_BA0696AA_AS	Human	2011	B1	Europe
ESC_BA0699AA_AS	ESC_CA0894AA	Human	2008	North America	B2	131	NEG	ESC_BA0699AA_AS	Human	2008	B2	North America
ESC_BA0700AA_AS	ESC_BA6970AA				D	69	NEG	ESC_BA0700AA_AS	ND	NA	D	Unknown
ESC_BA0702AA_AS	ESC_AA8648AA	Human	2010	Europe	B1	21	NEG	ESC_BA0702AA_AS	Human	2010	B1	Europe
ESC_BA0705AA_AS	ESC_BA5823AA				D	405	NEG	ESC_BA0705AA_AS	ND	NA	D	Unknown
ESC_BA0707AA_AS	ESC_BA3293AA			North America	B1	21	NEG	ESC_BA0707AA_AS	ND	NA	B1	North America
ESC_BA0709AA_AS	ESC_CA2147AA				E	11	NEG	ESC_BA0709AA_AS	ND	NA	E	Unknown
ESC_BA0711AA_AS	ESC_BA7724AA				B2	12	POS	ESC_BA0711AA_AS	ND	NA	B2	Unknown
ESC_BA0713AA_AS	ESC_AA7874AA	Livestock	2015	North America	B1	17	NEG	ESC_BA0713AA_AS	Livestock	2015	B1	North America
ESC_BA0714AA_AS	ESC_BA7592AA				B2	5360	NEG	ESC_BA0714AA_AS	ND	NA	B2	Unknown
ESC_BA0715AA_AS	ESC_CA1973AA				B1	156	NEG	ESC_BA0715AA_AS	ND	NA	B1	Unknown
ESC_BA0716AA_AS	ESC_CA0854AA				B2	-8	NEG	ESC_BA0716AA_AS	ND	NA	B2	Unknown
ESC_BA0719AA_AS	ESC_BA6572AA				D	973	NEG	ESC_BA0719AA_AS	ND	NA	D	Unknown
ESC_BA0721AA_AS	ESC_AA9695AA	Human		Europe	E	11	NEG	ESC_BA0721AA_AS	Human	NA	E	Europe
ESC_BA0722AA_AS	ESC_BA8722AA				B2	5261	NEG	ESC_BA0722AA_AS	ND	NA	B2	Unknown
ESC_BA0729AA_AS	ESC_BA8151AA	Poultry	2013	North America	A	2973	NEG	ESC_BA0729AA_AS	Poultry	2013	A	North America
ESC_BA0733AA_AS	ESC_BA3271AA			North America	B1	17	NEG	ESC_BA0733AA_AS	ND	NA	B1	North America
ESC_BA0734AA_AS	ESC_BA3328AA			North America	E	11	NEG	ESC_BA0734AA_AS	ND	NA	E	North America
ESC_BA0736AA_AS	ESC_BA5875AA				D	38	NEG	ESC_BA0736AA_AS	ND	NA	D	Unknown
ESC_BA0737AA_AS	ESC_BA9473AA				cladeII	5362	NEG	ESC_BA0737AA_AS	ND	NA	Unknown	Unknown
ESC_BA0741AA_AS	ESC_BA0630AA			North America	A	10	NEG	ESC_BA0741AA_AS	ND	NA	A	North America
ESC_BA0743AA_AS	ESC_BA8039AA				A	342	NEG	ESC_BA0743AA_AS	ND	NA	A	Unknown
ESC_BA0744AA_AS	ESC_CA0972AA				A	243	NEG	ESC_BA0744AA_AS	ND	NA	A	Unknown
ESC_BA0749AA_AS	ESC_BA5347AA	Human	2010	North America	A	1249	NEG	ESC_BA0749AA_AS	Human	2010	A	North America
ESC_BA0751AA_AS	ESC_CA0025AA				B1	21	POS	ESC_BA0751AA_AS	ND	NA	B1	Unknown
ESC_BA0753AA_AS	ESC_AA9726AA	Human		Europe	E	11	NEG	ESC_BA0753AA_AS	Human	NA	E	Europe
ESC_BA0758AA_AS	ESC_BA9546AA				A	10	NEG	ESC_BA0758AA_AS	ND	NA	A	Unknown
ESC_BA0760AA_AS	ESC_CA0209AA				B2	421	NEG	ESC_BA0760AA_AS	ND	NA	B2	Unknown
ESC_BA0761AA_AS	ESC_BA7102AA				B2	73	NEG	ESC_BA0761AA_AS	ND	NA	B2	Unknown
ESC_BA0763AA_AS	ESC_CA1151AA	Livestock		Europe	B1	21	NEG	ESC_BA0763AA_AS	Livestock	NA	B1	Europe
ESC_BA0766AA_AS	ESC_AA9632AA	Human		Europe	B1	5365	NEG	ESC_BA0766AA_AS	Human	NA	B1	Europe
ESC_BA0767AA_AS	ESC_BA8109AA				E	11	NEG	ESC_BA0767AA_AS	ND	NA	E	Unknown
ESC_BA0768AA_AS	ESC_BA7726AA				D	405	NEG	ESC_BA0768AA_AS	ND	NA	D	Unknown
ESC_BA0771AA_AS	ESC_BA6077AA				B2	131	NEG	ESC_BA0771AA_AS	ND	NA	B2	Unknown
ESC_BA0774AA_AS	ESC_BA9999AA				B1	328	NEG	ESC_BA0774AA_AS	ND	NA	B1	Unknown
ESC_BA0776AA_AS	ESC_BA7211AA				B2	131	NEG	ESC_BA0776AA_AS	ND	NA	B2	Unknown
ESC_BA0777AA_AS	ESC_BA3474AA	Human		North America	B2	1193	NEG	ESC_BA0777AA_AS	Human	NA	B2	North America
ESC_BA0780AA_AS	ESC_BA5949AA				B2	131	POS	ESC_BA0780AA_AS	ND	NA	B2	Unknown
ESC_BA0781AA_AS	ESC_BA7268AA				B2	1257	NEG	ESC_BA0781AA_AS	ND	NA	B2	Unknown
ESC_BA0786AA_AS	ESC_BA1634AA	Human	1998	Africa	Unknown	152	NEG	ESC_BA0786AA_AS	Human	1991-2000	Unknown	Africa
ESC_BA0787AA_AS	ESC_BA7881AA				F	2617	NEG	ESC_BA0787AA_AS	ND	NA	F	Unknown
ESC_BA0788AA_AS	ESC_BA7999AA				B1	847	NEG	ESC_BA0788AA_AS	ND	NA	B1	Unknown
ESC_BA0789AA_AS	ESC_AA8779AA	Environment		Europe	E	11	NEG	ESC_BA0789AA_AS	Environment	NA	E	Europe
ESC_BA0791AA_AS	ESC_BA6662AA				A	48	NEG	ESC_BA0791AA_AS	ND	NA	A	Unknown
ESC_BA0794AA_AS	ESC_AA9898AA	Human		Europe	E	11	NEG	ESC_BA0794AA_AS	Human	NA	E	Europe
ESC_BA0795AA_AS	ESC_BA6089AA				B2	131	NEG	ESC_BA0795AA_AS	ND	NA	B2	Unknown
ESC_BA0797AA_AS	ESC_BA7026AA				D	69	NEG	ESC_BA0797AA_AS	ND	NA	D	Unknown
ESC_BA0799AA_AS	ESC_AA9717AA	Human		Europe	E	11	NEG	ESC_BA0799AA_AS	Human	NA	E	Europe
ESC_BA0802AA_AS	ESC_BA7440AA				B2	1618	NEG	ESC_BA0802AA_AS	ND	NA	B2	Unknown
ESC_BA0807AA_AS	ESC_BA6763AA				A	5363	NEG	ESC_BA0807AA_AS	ND	NA	A	Unknown
ESC_BA0809AA_AS	ESC_BA3937AA				A	93	NEG	ESC_BA0809AA_AS	ND	NA	A	Unknown
ESC_BA0811AA_AS	ESC_BA6308AA				E	146	NEG	ESC_BA0811AA_AS	ND	NA	E	Unknown
ESC_BA0814AA_AS	ESC_BA7154AA				B2	73	POS	ESC_BA0814AA_AS	ND	NA	B2	Unknown
ESC_BA0815AA_AS	ESC_BA6567AA				B2	5364	POS	ESC_BA0815AA_AS	ND	NA	B2	Unknown
ESC_BA0821AA_AS	ESC_BA7770AA				B2	73	POS	ESC_BA0821AA_AS	ND	NA	B2	Unknown
ESC_BA0828AA_AS	ESC_BA7924AA				B2	452	NEG	ESC_BA0828AA_AS	ND	NA	B2	Unknown
ESC_BA0829AA_AS	ESC_AA9852AA	Human		Europe	A	206	NEG	ESC_BA0829AA_AS	Human	NA	A	Europe
ESC_BA0831AA_AS	ESC_BA8027AA				B1	327	NEG	ESC_BA0831AA_AS	ND	NA	B1	Unknown
ESC_BA0834AA_AS	ESC_CA0323AA				B2	141	POS	ESC_BA0834AA_AS	ND	NA	B2	Unknown
ESC_BA0835AA_AS	ESC_BA3633AA	Environment	2012	North America	E	11	NEG	ESC_BA0835AA_AS	Environment	2012	E	North America
ESC_BA0837AA_AS	ESC_BA7603AA				B2	131	NEG	ESC_BA0837AA_AS	ND	NA	B2	Unknown
ESC_BA0838AA_AS	ESC_BA2211AA			North America	D	32	NEG	ESC_BA0838AA_AS	ND	NA	D	North America
ESC_BA0839AA_AS	ESC_BA9940AA	Human	2006		B2	131	NEG	ESC_BA0839AA_AS	Human	2006	B2	Unknown
ESC_BA0840AA_AS	ESC_BA8086AA				B1	677	NEG	ESC_BA0840AA_AS	ND	NA	B1	Unknown
ESC_BA0841AA_AS	ESC_BA9587AA				A	10	NEG	ESC_BA0841AA_AS	ND	NA	A	Unknown
ESC_BA0846AA_AS	ESC_BA7312AA				B2	127	NEG	ESC_BA0846AA_AS	ND	NA	B2	Unknown
ESC_BA0848AA_AS	ESC_CA0065AA	Human	2011	Europe	B2	131	NEG	ESC_BA0848AA_AS	Human	2011	B2	Europe
ESC_BA0849AA_AS	ESC_BA7985AA				B1	21	NEG	ESC_BA0849AA_AS	ND	NA	B1	Unknown
ESC_BA0851AA_AS	ESC_AA9727AA	Human		Europe	D	32	NEG	ESC_BA0851AA_AS	Human	NA	D	Europe
ESC_BA0852AA_AS	ESC_BA4762AA	Livestock	2009	North America	A	10	NEG	ESC_BA0852AA_AS	Livestock	2009	A	North America
ESC_BA0853AA_AS	ESC_BA4538AA	Poultry	2013	North America	A	399	NEG	ESC_BA0853AA_AS	Poultry	2013	A	North America
ESC_BA0855AA_AS	ESC_BA7276AA				B2	141	NEG	ESC_BA0855AA_AS	ND	NA	B2	Unknown
ESC_BA0856AA_AS	ESC_BA7438AA				B2	538	NEG	ESC_BA0856AA_AS	ND	NA	B2	Unknown
ESC_BA0859AA_AS	ESC_BA7230AA				B2	73	POS	ESC_BA0859AA_AS	ND	NA	B2	Unknown
ESC_BA0860AA_AS	ESC_AA9751AA	Human		Europe	E	11	NEG	ESC_BA0860AA_AS	Human	NA	E	Europe
ESC_BA0861AA_AS	ESC_CA2033AA				A	100	NEG	ESC_BA0861AA_AS	ND	NA	A	Unknown
ESC_BA0866AA_AS	ESC_BA7556AA				B2	131	NEG	ESC_BA0866AA_AS	ND	NA	B2	Unknown
ESC_BA0867AA_AS	ESC_BA5469AA	Human	2008	North America	B2	131	NEG	ESC_BA0867AA_AS	Human	2008	B2	North America
ESC_BA0869AA_AS	ESC_BA3507AA	Human		North America	B2	-9	POS	ESC_BA0869AA_AS	Human	NA	B2	North America
ESC_BA0871AA_AS	ESC_CA0448AA				B1	3857	NEG	ESC_BA0871AA_AS	ND	NA	B1	Unknown
ESC_BA0872AA_AS	ESC_BA7565AA				D	69	NEG	ESC_BA0872AA_AS	ND	NA	D	Unknown
ESC_BA0873AA_AS	ESC_BA2769AA				Unknown	152	NEG	ESC_BA0873AA_AS	ND	NA	Unknown	Unknown
ESC_BA0876AA_AS	ESC_BA9691AA	Human		Europe	B2	74	NEG	ESC_BA0876AA_AS	Human	NA	B2	Europe
ESC_BA0880AA_AS	ESC_BA3543AA	Human		North America	A	1284	NEG	ESC_BA0880AA_AS	Human	NA	A	North America
ESC_BA0882AA_AS	ESC_BA9618AA				A	10	NEG	ESC_BA0882AA_AS	ND	NA	A	Unknown
ESC_BA0885AA_AS	ESC_BA1629AA	Human	2003	Africa	Unknown	152	NEG	ESC_BA0885AA_AS	Human	2003	Unknown	Africa
ESC_BA0887AA_AS	ESC_BA0863AA			North America	A	119	NEG	ESC_BA0887AA_AS	ND	NA	A	North America
ESC_BA0891AA_AS	ESC_BA5807AA				B2	131	NEG	ESC_BA0891AA_AS	ND	NA	B2	Unknown
ESC_BA0892AA_AS	ESC_BA7441AA				B2	372	POS	ESC_BA0892AA_AS	ND	NA	B2	Unknown
ESC_BA0894AA_AS	ESC_BA8142AA	Poultry	2013	North America	A	5366	NEG	ESC_BA0894AA_AS	Poultry	2013	A	North America
ESC_BA0898AA_AS	ESC_BA8795AA				B2	2086	NEG	ESC_BA0898AA_AS	ND	NA	B2	Unknown
ESC_BA0900AA_AS	ESC_CA0805AA				B2	73	NEG	ESC_BA0900AA_AS	ND	NA	B2	Unknown
ESC_BA0901AA_AS	ESC_CA0163AA				B1	517	NEG	ESC_BA0901AA_AS	ND	NA	B1	Unknown
ESC_BA0903AA_AS	ESC_CA0552AA				B1	5367	NEG	ESC_BA0903AA_AS	ND	NA	B1	Unknown
ESC_BA0908AA_AS	ESC_CA1148AA				B1	21	NEG	ESC_BA0908AA_AS	ND	NA	B1	Unknown
ESC_BA0910AA_AS	ESC_CA2034AA				A	96	NEG	ESC_BA0910AA_AS	ND	NA	A	Unknown
ESC_BA0912AA_AS	ESC_AA8299AA			North America	B1	1792	NEG	ESC_BA0912AA_AS	ND	NA	B1	North America
ESC_BA0913AA_AS	ESC_BA6357AA				E	146	NEG	ESC_BA0913AA_AS	ND	NA	E	Unknown
ESC_BA0914AA_AS	ESC_BA7397AA				D	38	NEG	ESC_BA0914AA_AS	ND	NA	D	Unknown
ESC_BA0915AA_AS	ESC_BA7003AA				B2	135	NEG	ESC_BA0915AA_AS	ND	NA	B2	Unknown
ESC_BA0916AA_AS	ESC_AA7980AA	Human		North America	E	11	NEG	ESC_BA0916AA_AS	Human	NA	E	North America
ESC_BA0920AA_AS	ESC_CA0565AA				B1	94	NEG	ESC_BA0920AA_AS	ND	NA	B1	Unknown
ESC_BA0921AA_AS	ESC_BA2157AA	Livestock	2011	Europe	B1	1800	NEG	ESC_BA0921AA_AS	Livestock	2011	B1	Europe
ESC_BA0923AA_AS	ESC_AA9776AA	Human		Europe	E	5368	NEG	ESC_BA0923AA_AS	Human	NA	E	Europe
ESC_BA0926AA_AS	ESC_BA7841AA				B2	73	POS	ESC_BA0926AA_AS	ND	NA	B2	Unknown
ESC_BA0927AA_AS	ESC_BA9904AA	Human	2011		B2	131	NEG	ESC_BA0927AA_AS	Human	2011	B2	Unknown
ESC_BA0929AA_AS	ESC_BA9915AA	Human	2010		B2	131	NEG	ESC_BA0929AA_AS	Human	2010	B2	Unknown
ESC_BA0931AA_AS	ESC_BA0045AA	Human		Europe	E	11	NEG	ESC_BA0931AA_AS	Human	NA	E	Europe
ESC_BA0934AA_AS	ESC_CA0495AA				A	2353	NEG	ESC_BA0934AA_AS	ND	NA	A	Unknown
ESC_BA0935AA_AS	ESC_AA7798AA	Livestock	2013	North America	E	11	NEG	ESC_BA0935AA_AS	Livestock	2013	E	North America
ESC_BA0937AA_AS	ESC_CA1748AA				E	11	NEG	ESC_BA0937AA_AS	ND	NA	E	Unknown
ESC_BA0939AA_AS	ESC_AA9229AA	Human		Europe	E	11	NEG	ESC_BA0939AA_AS	Human	NA	E	Europe
ESC_BA0941AA_AS	ESC_CA1981AA				C	423	NEG	ESC_BA0941AA_AS	ND	NA	C	Unknown
ESC_BA0942AA_AS	ESC_BA6256AA				D	38	NEG	ESC_BA0942AA_AS	ND	NA	D	Unknown
ESC_BA0944AA_AS	ESC_CA0055AA	Human	2002	North America	B2	131	NEG	ESC_BA0944AA_AS	Human	2002	B2	North America
ESC_BA0949AA_AS	ESC_BA0903AA			North America	E	335	NEG	ESC_BA0949AA_AS	ND	NA	E	North America
ESC_BA0950AA_AS	ESC_BA7733AA				F	59	NEG	ESC_BA0950AA_AS	ND	NA	F	Unknown
ESC_BA0955AA_AS	ESC_CA0707AA				B1	443	NEG	ESC_BA0955AA_AS	ND	NA	B1	Unknown
ESC_BA0957AA_AS	ESC_BA8117AA				E	11	NEG	ESC_BA0957AA_AS	ND	NA	E	Unknown
ESC_BA0958AA_AS	ESC_BA2136AA	Livestock	2011	Europe	G	117	NEG	ESC_BA0958AA_AS	Livestock	2011	G	Europe
ESC_BA0959AA_AS	ESC_BA5907AA				B2	131	NEG	ESC_BA0959AA_AS	ND	NA	B2	Unknown
ESC_BA0961AA_AS	ESC_BA7728AA				B2	352	NEG	ESC_BA0961AA_AS	ND	NA	B2	Unknown
ESC_BA0962AA_AS	ESC_BA3766AA			North America	B1	17	NEG	ESC_BA0962AA_AS	ND	NA	B1	North America
ESC_BA0965AA_AS	ESC_BA8450AA	Human	2009	Africa	A	1602	NEG	ESC_BA0965AA_AS	Human	2009	A	Africa
ESC_BA0967AA_AS	ESC_BA5335AA	Human	2011	North America	B2	95	NEG	ESC_BA0967AA_AS	Human	2011	B2	North America
ESC_BA0968AA_AS	ESC_BA4112AA	Human		North America	B1	21	NEG	ESC_BA0968AA_AS	Human	NA	B1	North America
ESC_BA0971AA_AS	ESC_CA2142AA				E	11	NEG	ESC_BA0971AA_AS	ND	NA	E	Unknown
ESC_BA0975AA_AS	ESC_BA6547AA				B2	73	NEG	ESC_BA0975AA_AS	ND	NA	B2	Unknown
ESC_BA0976AA_AS	ESC_BA3335AA			North America	B1	16	NEG	ESC_BA0976AA_AS	ND	NA	B1	North America
ESC_BA0977AA_AS	ESC_BA9540AA				A	10	NEG	ESC_BA0977AA_AS	ND	NA	A	Unknown
ESC_BA0979AA_AS	ESC_BA7431AA				B2	131	NEG	ESC_BA0979AA_AS	ND	NA	B2	Unknown
ESC_BA0980AA_AS	ESC_BA1106AA	Poultry	2009	North America	C	88	NEG	ESC_BA0980AA_AS	Poultry	2009	C	North America
ESC_BA0981AA_AS	ESC_BA3032AA	Human	1982	North America	E	11	NEG	ESC_BA0981AA_AS	Human	1981-1990	E	North America
ESC_BA0986AA_AS	ESC_BA7460AA				B2	95	NEG	ESC_BA0986AA_AS	ND	NA	B2	Unknown
ESC_BA0988AA_AS	ESC_AA8003AA	Livestock	2012	North America	E	11	NEG	ESC_BA0988AA_AS	Livestock	2012	E	North America
ESC_BA0992AA_AS	ESC_BA6947AA				B2	95	NEG	ESC_BA0992AA_AS	ND	NA	B2	Unknown
ESC_BA0993AA_AS	ESC_AA9980AA	Human		Europe	D	5373	NEG	ESC_BA0993AA_AS	Human	NA	D	Europe
ESC_BA0995AA_AS	ESC_AA8074AA			North America	E	182	NEG	ESC_BA0995AA_AS	ND	NA	E	North America
ESC_BA1000AA_AS	ESC_BA4926AA	Human	2011	North America	B2	95	NEG	ESC_BA1000AA_AS	Human	2011	B2	North America
ESC_BA1004AA_AS	ESC_AA9213AA	Environment		Europe	E	11	NEG	ESC_BA1004AA_AS	Environment	NA	E	Europe
ESC_BA1007AA_AS	ESC_BA6474AA				B2	131	NEG	ESC_BA1007AA_AS	ND	NA	B2	Unknown
ESC_BA1008AA_AS	ESC_BA9058AA	Human			F	648	NEG	ESC_BA1008AA_AS	Human	NA	F	Unknown
ESC_BA1011AA_AS	ESC_CA0466AA				B1	94	NEG	ESC_BA1011AA_AS	ND	NA	B1	Unknown
ESC_BA1014AA_AS	ESC_BA1097AA	Poultry	2009	North America	A	2325	NEG	ESC_BA1014AA_AS	Poultry	2009	A	North America
ESC_BA1015AA_AS	ESC_BA6826AA				D	69	NEG	ESC_BA1015AA_AS	ND	NA	D	Unknown
ESC_BA1017AA_AS	ESC_BA9716AA	Companion Animal	2010	Europe	B2	131	NEG	ESC_BA1017AA_AS	Companion Animal	2010	B2	Europe
ESC_BA1019AA_AS	ESC_CA0155AA				B1	517	NEG	ESC_BA1019AA_AS	ND	NA	B1	Unknown
ESC_BA1021AA_AS	ESC_BA7458AA				B2	80	POS	ESC_BA1021AA_AS	ND	NA	B2	Unknown
ESC_BA1022AA_AS	ESC_BA8902AA				A	3931	NEG	ESC_BA1022AA_AS	ND	NA	A	Unknown
ESC_BA1028AA_AS	ESC_BA9759AA	Wild Animal	2011	Europe	B2	131	NEG	ESC_BA1028AA_AS	Wild Animal	2011	B2	Europe
ESC_BA1033AA_AS	ESC_BA8487AA	Human	2009	Africa	A	5372	NEG	ESC_BA1033AA_AS	Human	2009	A	Africa
ESC_BA1034AA_AS	ESC_BA3774AA			North America	B2	722	NEG	ESC_BA1034AA_AS	ND	NA	B2	North America
ESC_BA1036AA_AS	ESC_AA8578AA			North America	B1	1967	NEG	ESC_BA1036AA_AS	ND	NA	B1	North America
ESC_BA1041AA_AS	ESC_CA1966AA				B1	156	NEG	ESC_BA1041AA_AS	ND	NA	B1	Unknown
ESC_BA1042AA_AS	ESC_CA1628AA				E	11	NEG	ESC_BA1042AA_AS	ND	NA	E	Unknown
ESC_BA1043AA_AS	ESC_BA3315AA	Livestock	2014	North America	B1	17	NEG	ESC_BA1043AA_AS	Livestock	2014	B1	North America
ESC_BA1047AA_AS	ESC_CA0836AA	Human	2009	North America	B2	131	NEG	ESC_BA1047AA_AS	Human	2009	B2	North America
ESC_BA1048AA_AS	ESC_BA7054AA				B2	567	NEG	ESC_BA1048AA_AS	ND	NA	B2	Unknown
ESC_BA1049AA_AS	ESC_BA0481AA			North America	B1	5269	NEG	ESC_BA1049AA_AS	ND	NA	B1	North America
ESC_BA1051AA_AS	ESC_BA6645AA				B2	95	NEG	ESC_BA1051AA_AS	ND	NA	B2	Unknown
ESC_BA1053AA_AS	ESC_BA3475AA				A	245	NEG	ESC_BA1053AA_AS	ND	NA	A	Unknown
ESC_BA1054AA_AS	ESC_BA8564AA	Human	2009	Africa	B1	155	NEG	ESC_BA1054AA_AS	Human	2009	B1	Africa
ESC_BA1056AA_AS	ESC_BA7467AA				B2	131	NEG	ESC_BA1056AA_AS	ND	NA	B2	Unknown
ESC_BA1058AA_AS	ESC_BA6691AA				B2	80	POS	ESC_BA1058AA_AS	ND	NA	B2	Unknown
ESC_BA1059AA_AS	ESC_CA0299AA				B1	17	NEG	ESC_BA1059AA_AS	ND	NA	B1	Unknown
ESC_BA1062AA_AS	ESC_AA8467AA			North America	B1	5374	NEG	ESC_BA1062AA_AS	ND	NA	B1	North America
ESC_BA1064AA_AS	ESC_BA1114AA	Poultry	2014	North America	B1	5378	NEG	ESC_BA1064AA_AS	Poultry	2014	B1	North America
ESC_BA1066AA_AS	ESC_CA0190AA				A	10	NEG	ESC_BA1066AA_AS	ND	NA	A	Unknown
ESC_BA1069AA_AS	ESC_BA6482AA				B2	73	NEG	ESC_BA1069AA_AS	ND	NA	B2	Unknown
ESC_BA1071AA_AS	ESC_CA1050AA				B2	2346	NEG	ESC_BA1071AA_AS	ND	NA	B2	Unknown
ESC_BA1074AA_AS	ESC_BA4796AA				A	10	NEG	ESC_BA1074AA_AS	ND	NA	A	Unknown
ESC_BA1080AA_AS	ESC_BA1083AA			Asia	A	34	NEG	ESC_BA1080AA_AS	ND	NA	A	Asia
ESC_BA1081AA_AS	ESC_BA4999AA	Human	2011	North America	B2	404	NEG	ESC_BA1081AA_AS	Human	2011	B2	North America
ESC_BA1083AA_AS	ESC_BA9544AA				A	10	NEG	ESC_BA1083AA_AS	ND	NA	A	Unknown
ESC_BA1089AA_AS	ESC_AA9358AA	Human		Europe	E	11	NEG	ESC_BA1089AA_AS	Human	NA	E	Europe
ESC_BA1091AA_AS	ESC_AA8535AA			North America	B1	21	NEG	ESC_BA1091AA_AS	ND	NA	B1	North America
ESC_BA1092AA_AS	ESC_BA9625AA				A	10	NEG	ESC_BA1092AA_AS	ND	NA	A	Unknown
ESC_BA1094AA_AS	ESC_BA4206AA				G	117	NEG	ESC_BA1094AA_AS	ND	NA	G	Unknown
ESC_BA1096AA_AS	ESC_BA6917AA				B2	73	NEG	ESC_BA1096AA_AS	ND	NA	B2	Unknown
ESC_BA1097AA_AS	ESC_BA7407AA				B2	73	NEG	ESC_BA1097AA_AS	ND	NA	B2	Unknown
ESC_BA1100AA_AS	ESC_BA3033AA				Unknown	152	NEG	ESC_BA1100AA_AS	ND	NA	Unknown	Unknown
ESC_BA1102AA_AS	ESC_BA6690AA				B2	73	NEG	ESC_BA1102AA_AS	ND	NA	B2	Unknown
ESC_BA1103AA_AS	ESC_BA0151AA	Human		Europe	E	11	NEG	ESC_BA1103AA_AS	Human	NA	E	Europe
ESC_BA1107AA_AS	ESC_BA4452AA				C	23	NEG	ESC_BA1107AA_AS	ND	NA	C	Unknown
ESC_BA1108AA_AS	ESC_BA0690AA			North America	A	10	NEG	ESC_BA1108AA_AS	ND	NA	A	North America
ESC_BA1110AA_AS	ESC_BA7139AA				B2	12	NEG	ESC_BA1110AA_AS	ND	NA	B2	Unknown
ESC_BA1111AA_AS	ESC_BA7789AA				B2	73	NEG	ESC_BA1111AA_AS	ND	NA	B2	Unknown
ESC_BA1119AA_AS	ESC_BA8565AA	Human	2009	Africa	B1	5376	NEG	ESC_BA1119AA_AS	Human	2009	B1	Africa
ESC_BA1120AA_AS	ESC_BA1497AA				Unknown	152	NEG	ESC_BA1120AA_AS	ND	NA	Unknown	Unknown
ESC_BA1121AA_AS	ESC_AA7836AA	Livestock	2012	North America	E	11	NEG	ESC_BA1121AA_AS	Livestock	2012	E	North America
ESC_BA1124AA_AS	ESC_BA7619AA				D	5375	POS	ESC_BA1124AA_AS	ND	NA	D	Unknown
ESC_BA1125AA_AS	ESC_CA0202AA				B1	906	NEG	ESC_BA1125AA_AS	ND	NA	B1	Unknown
ESC_BA1126AA_AS	ESC_BA6306AA				E	146	NEG	ESC_BA1126AA_AS	ND	NA	E	Unknown
ESC_BA1129AA_AS	ESC_CA1580AA	Human			B2	127	POS	ESC_BA1129AA_AS	Human	NA	B2	Unknown
ESC_BA1134AA_AS	ESC_BA0930AA			North America	B1	21	NEG	ESC_BA1134AA_AS	ND	NA	B1	North America
ESC_BA1135AA_AS	ESC_BA7025AA				B2	95	NEG	ESC_BA1135AA_AS	ND	NA	B2	Unknown
ESC_BA1136AA_AS	ESC_BA7367AA				B2	131	NEG	ESC_BA1136AA_AS	ND	NA	B2	Unknown
ESC_BA1138AA_AS	ESC_CA1975AA				C	423	NEG	ESC_BA1138AA_AS	ND	NA	C	Unknown
ESC_BA1139AA_AS	ESC_BA1181AA			North America	B1	17	NEG	ESC_BA1139AA_AS	ND	NA	B1	North America
ESC_BA1141AA_AS	ESC_BA6074AA				B2	131	NEG	ESC_BA1141AA_AS	ND	NA	B2	Unknown
ESC_BA1143AA_AS	ESC_CA0081AA	Human	2009	Oceania	B2	131	NEG	ESC_BA1143AA_AS	Human	2009	B2
ESC_BA1145AA_AS	ESC_BA0417AA	Human		North America	E	691	NEG	ESC_BA1145AA_AS	Human	NA	E	North America
ESC_BA1146AA_AS	ESC_BA8089AA				B1	306	NEG	ESC_BA1146AA_AS	ND	NA	B1	Unknown
ESC_BA1149AA_AS	ESC_BA1935AA				A	628	NEG	ESC_BA1149AA_AS	ND	NA	A	Unknown
ESC_BA1151AA_AS	ESC_BA6026AA				B2	131	NEG	ESC_BA1151AA_AS	ND	NA	B2	Unknown
ESC_BA1153AA_AS	ESC_CA1570AA				B1	21	NEG	ESC_BA1153AA_AS	ND	NA	B1	Unknown
ESC_BA1154AA_AS	ESC_BA5866AA				B2	131	POS	ESC_BA1154AA_AS	ND	NA	B2	Unknown
ESC_BA1161AA_AS	ESC_BA7605AA				B2	80	POS	ESC_BA1161AA_AS	ND	NA	B2	Unknown
ESC_BA1163AA_AS	ESC_AA9778AA	Human		Europe	E	11	NEG	ESC_BA1163AA_AS	Human	NA	E	Europe
ESC_BA1165AA_AS	ESC_BA6173AA				B2	131	NEG	ESC_BA1165AA_AS	ND	NA	B2	Unknown
ESC_BA1166AA_AS	ESC_BA4091AA	Human		North America	B1	343	NEG	ESC_BA1166AA_AS	Human	NA	B1	North America
ESC_BA1167AA_AS	ESC_BA2067AA			North America	B1	16	NEG	ESC_BA1167AA_AS	ND	NA	B1	North America
ESC_BA1169AA_AS	ESC_BA7173AA				B2	131	NEG	ESC_BA1169AA_AS	ND	NA	B2	Unknown
ESC_BA1172AA_AS	ESC_BA1481AA				Unknown	-742	NEG	ESC_BA1172AA_AS	ND	NA	Unknown	Unknown
ESC_BA1174AA_AS	ESC_BA8917AA				F	648	POS	ESC_BA1174AA_AS	ND	NA	F	Unknown
ESC_BA1178AA_AS	ESC_BA8228AA	Poultry	2013	North America	B1	3625	NEG	ESC_BA1178AA_AS	Poultry	2013	B1	North America
ESC_BA1181AA_AS	ESC_BA3149AA			North America	B1	17	NEG	ESC_BA1181AA_AS	ND	NA	B1	North America
ESC_BA1182AA_AS	ESC_BA1619AA	Human	1982	Asia	Unknown	152	NEG	ESC_BA1182AA_AS	Human	1981-1990	Unknown	Asia
ESC_BA1183AA_AS	ESC_BA6627AA				B2	131	POS	ESC_BA1183AA_AS	ND	NA	B2	Unknown
ESC_BA1185AA_AS	ESC_BA7594AA				B2	131	NEG	ESC_BA1185AA_AS	ND	NA	B2	Unknown
ESC_BA1187AA_AS	ESC_BA7412AA				B2	131	NEG	ESC_BA1187AA_AS	ND	NA	B2	Unknown
[truncated: 139,235 more rows]
