# Supplementary material for: The cnf1 gene is associated with an expanding Escherichia coli ST131 H30Rx/C2 subclade and confers a competitive advantage for gut colonization
Source: Gut Microbes. 2022 Sep 25;14(1):2121577. doi: 10.1080/19490976.2022.2121577 (PMC9519008; doi:10.1080/19490976.2022.2121577)
Supplement: Supplemental Material [file KGMI_A_2121577_SM6574.zip › 2121577_supplementary New/Tsoumtsa_Sup_Table_4.xlsx]

## Sheet: Feuil1
Q46962_ECOLX|cnf1/1-294 _P_ 1hq0A
C5ZZQ2_ECOLX|cnf2_pVir_107/1-295 _P_ 1hq0A
Q0E668_ECOLX|cnf3/1-293 _P_ 1hq0A
Q9EYH7_YERPU|cnfy/1-294 _P_ 1hq0A
Q7VTS2_BORPE|dnt/1-324 BP3439
ATA66136|VopC/1-372
Q8GDL3_PHOLU|pnf/1-287
A0A0T9KXI6_9GAMM|wapA_2/1-242
B6A881_9GAMM|yenC1/1-242
A0A014NAG0_9GAMM|BG55_05885/1-271
A0A1E5N798_9ENTR|BHE89_12815/1-275
S3IWQ3_9ENTR|HMPREF0201_02211/1-274
A0A0W3D0A0_ESCFE|AL530_24205/1-282 _P_ 1hq0A
A0A1M8SRA7_9MYCO|SAMEA2071298_04144/1-285
A0A1E4VHY3_9GAMM|A9G06_13195/1-222
A0A1D9LLS3_9NEIS|BKX93_20435/1-269
