# Supplementary material for: The cnf1 gene is associated with an expanding Escherichia coli ST131 H30Rx/C2 subclade and confers a competitive advantage for gut colonization
Source: Gut Microbes. 2022 Sep 25;14(1):2121577. doi: 10.1080/19490976.2022.2121577 (PMC9519008; doi:10.1080/19490976.2022.2121577)
Supplement: Supplemental Material [file KGMI_A_2121577_SM6574.zip › 2121577_supplementary New/Tsoumtsa_Sup_Table_5.xlsx]

## Sheet: Sheet1
Genome_id	Name	Data Source(Accession No.;Sequencing Platform;Sequencing Library;Insert Size;Experiment;Status)	Source Niche	Collection Year	Continent	Country	Lab Contact	Bio Project ID	Project ID	Sample ID	Secondary Sample ID	fimH (fimTyper)(Phylotypes)
ESC_UA0826AA_AS	28S1	traces-0wbmzbl;ILLUMINA;Paired;;NA		2011	Africa	Tanzania	IVS, University of Copenhagen					fimH30
ESC_UA1006AA_AS	3S1	traces-0CFxEtb;ILLUMINA;Paired;;NA		2011	Africa	Tanzania	IVS, University of Copenhagen					fimH30
ESC_KA7824AA_AS	Ecol_745	GCF_001618345;Complete Genome;;;	Human	2012	Africa	Morocco	University of Oxford	PRJNA224116		SAMN04590095		fimH41
ESC_OA4225AA_AS	DRC_BKV_16	ERR2027627;ILLUMINA;Paired;900;ERX2086779	Human	2014	Africa	Democratic Republic of the Congo	Institut de recherche experimentale et clinique - IREC	PRJEB21637	ERP023909	SAMEA104153811	ERS1812829	fimH30
ESC_OA4221AA_AS	DRC_BKV_12	ERR2027623;ILLUMINA;Paired;900;ERX2086775	Human	2014	Africa	Democratic Republic of the Congo	Institut de recherche experimentale et clinique - IREC	PRJEB21637	ERP023909	SAMEA104153807	ERS1812825	fimH30
ESC_OA4223AA_AS	DRC_BKV_14	ERR2027625;ILLUMINA;Paired;900;ERX2086777	Human	2014	Africa	Democratic Republic of the Congo	Institut de recherche experimentale et clinique - IREC	PRJEB21637	ERP023909	SAMEA104153809	ERS1812827	fimH30
ESC_OA4222AA_AS	DRC_BKV_13	ERR2027624;ILLUMINA;Paired;900;ERX2086776	Human	2014	Africa	Democratic Republic of the Congo	Institut de recherche experimentale et clinique - IREC	PRJEB21637	ERP023909	SAMEA104153808	ERS1812826	fimH30
ESC_OA4214AA_AS	DRC_BKV_05	ERR2027616;ILLUMINA;Paired;900;ERX2086768	Human	2014	Africa	Democratic Republic of the Congo	Institut de recherche experimentale et clinique - IREC	PRJEB21637	ERP023909	SAMEA104153800	ERS1812818	fimH30
ESC_OA4213AA_AS	DRC_BKV_04	ERR2027615;ILLUMINA;Paired;900;ERX2086767	Human	2014	Africa	Democratic Republic of the Congo	Institut de recherche experimentale et clinique - IREC	PRJEB21637	ERP023909	SAMEA104153799	ERS1812817	fimH30
ESC_QA9942AA_AS	m020e	traces-0zgjTgP;ILLUMINA;Paired;;NA		2016	Africa	Ethiopia	Karolinska					fimH30
ESC_RA0506AA_AS	p073e	traces-0DtZdSk;ILLUMINA;Paired;;NA		2016	Africa	Ethiopia	Karolinska					fimH30
ESC_RA0587AA_AS	s101e	traces-0JJnJtE;ILLUMINA;Paired;;NA		2016	Africa	Ethiopia	Karolinska					fimH30
ESC_VA3338AA_AS	GCID_CRE_0033	SRR8291882;ILLUMINA;Paired;;SRX5106471	Human		Africa	Egypt	JCVI	PRJNA508509	SRP172883	SAMN10527298	SRS4116112	fimH30
ESC_LA2230AA_AS	4B1	traces-0qESIjT;ILLUMINA;Paired;;NA			Africa	Tanzania	Egle Kudirkiene, University of Copenhagen					fimH30
ESC_LA2226AA_AS	28H2	traces-0BPqsZJ;ILLUMINA;Paired;;NA			Africa	Tanzania	Egle Kudirkiene, University of Copenhagen					fimH30
ESC_NA9601AA_AS	KUEC2	DRR092859;ILLUMINA;Paired;500;DRX086362	Human	2001	Asia	Japan	KYOTO_GM	PRJDB4303	DRP003215	SAMD00080497	DRS045499	fimH22
ESC_HA8872AA_AS	KSEC7	DRR050994;ILLUMINA;Paired;500;DRX045886	ND	2002	Asia	Japan	KYOTO_GM	PRJDB4303	DRP003215	SAMD00044929	DRS033046	fimH30
ESC_NA9602AA_AS	KFEC1	DRR092860;ILLUMINA;Paired;500;DRX086363	Human	2003	Asia	Japan	KYOTO_GM	PRJDB4303	DRP003215	SAMD00080498	DRS045500	fimH22
ESC_HA8873AA_AS	SNEC5	DRR050995;ILLUMINA;Paired;500;DRX045887	ND	2003	Asia	Japan	KYOTO_GM	PRJDB4303	DRP003215	SAMD00044930	DRS033047	fimH30
ESC_BA6797AA_AS	KN1604	SRR933537;ILLUMINA;Paired;;SRX321728	Human	2003	Asia	Korea	THE TRANSLATIONAL GENOMICS RESEARCH INSTITUTE	PRJNA211153	SRP027327	SAMN02228547	SRS456949	fimH30
ESC_NA9604AA_AS	KSEC14	DRR092862;ILLUMINA;Paired;500;DRX086365	Human	2004	Asia	Japan	KYOTO_GM	PRJDB4303	DRP003215	SAMD00080500	DRS045502	fimH22
ESC_HA8874AA_AS	KFEC6	DRR050996;ILLUMINA;Paired;500;DRX045888	ND	2004	Asia	Japan	KYOTO_GM	PRJDB4303	DRP003215	SAMD00044931	DRS033048	fimH22
ESC_HA8875AA_AS	KFEC8	DRR050997;ILLUMINA;Paired;500;DRX045889	ND	2004	Asia	Japan	KYOTO_GM	PRJDB4303	DRP003215	SAMD00044932	DRS033049	fimH30
ESC_NA9603AA_AS	KSEC12	DRR092861;ILLUMINA;Paired;500;DRX086364	Human	2004	Asia	Japan	KYOTO_GM	PRJDB4303	DRP003215	SAMD00080499	DRS045501	fimH41
ESC_HA5824AA_AS	WCE296	SRR3143630;ILLUMINA;Paired;;SRX1559755	Human	2005	Asia	China	Swansea University	PRJNA295914	SRP068897	SAMN04273133	SRS1274372	fimH30
ESC_HA5823AA_AS	WCE266	SRR3143629;ILLUMINA;Paired;;SRX1559754	Human	2005	Asia	China	Swansea University	PRJNA295914	SRP068897	SAMN04273132	SRS1274375	fimH30
ESC_HA8876AA_AS	KKEC3	DRR050998;ILLUMINA;Paired;500;DRX045890	ND	2005	Asia	Japan	KYOTO_GM	PRJDB4303	DRP003215	SAMD00044933	DRS033050	fimH30
ESC_MA2367AA_AS	SNEC15	DRR089862;ILLUMINA;Paired;500;DRX083588	Human	2005	Asia	Japan	KYOTO_GM	PRJDB4303	DRP003215	SAMD00077841	DRS041772	fimH41
ESC_FA7781AA_AS	la_1424	SRR2970781;ILLUMINA;Paired;;SRX1460180	Human	2006	Asia	Laos	University of Oxford	PRJNA297860	SRP066943	SAMN04159627	SRS1187615	fimH30
ESC_FA7913AA_AS	la_7619	SRR2970635;ILLUMINA;Paired;;SRX1460034	Human	2006	Asia	Laos	University of Oxford	PRJNA297860	SRP066943	SAMN04159630	SRS1187477	fimH30
ESC_HA4773AA_AS	la_2266-2	SRR2970632;ILLUMINA;Paired;;SRX1460031,SRR3066096;ILLUMINA;Paired;;SRX1460031	Human	2006	Asia	Laos	University of Oxford	PRJNA297860	SRP066943	SAMN04159530	SRS1187480	fimH30
ESC_QA7439AA_AS	CM31	DRR102569;ILLUMINA;Paired;600;DRX095989	Human	2006	Asia	Japan	KYUSHU	PRJDB5579	DRP003877	SAMD00076977	DRS051903	fimH22
ESC_HA5822AA_AS	WCE233	SRR3143628;ILLUMINA;Paired;;SRX1559753	Human	2006	Asia	China	Swansea University	PRJNA295914	SRP068897	SAMN04273131	SRS1274373	fimH30
ESC_HA5821AA_AS	WCE208	SRR3143627;ILLUMINA;Paired;;SRX1559752	Human	2006	Asia	China	Swansea University	PRJNA295914	SRP068897	SAMN04273130	SRS1274374	fimH30
ESC_NA9606AA_AS	ONEC9	DRR092864;ILLUMINA;Paired;500;DRX086367	Human	2006	Asia	Japan	KYOTO_GM	PRJDB4303	DRP003215	SAMD00080502	DRS045504	fimH30
ESC_NA9605AA_AS	KUN2030	DRR092863;ILLUMINA;Paired;500;DRX086366	Human	2006	Asia	Japan	KYOTO_GM	PRJDB4303	DRP003215	SAMD00080501	DRS045503	fimH30
ESC_HA8879AA_AS	ONEC14	DRR051001;ILLUMINA;Paired;500;DRX045893	ND	2006	Asia	Japan	KYOTO_GM	PRJDB4303	DRP003215	SAMD00044936	DRS033053	fimH30
ESC_HA8877AA_AS	KSEC29	DRR050999;ILLUMINA;Paired;500;DRX045891	ND	2006	Asia	Japan	KYOTO_GM	PRJDB4303	DRP003215	SAMD00044934	DRS033051	fimH30
ESC_HA8878AA_AS	ONEC7	DRR051000;ILLUMINA;Paired;500;DRX045892	ND	2006	Asia	Japan	KYOTO_GM	PRJDB4303	DRP003215	SAMD00044935	DRS033052	fimH30
ESC_FA7833AA_AS	la_5220-3	SRR2970717;ILLUMINA;Paired;;SRX1460115	Human	2007	Asia	Laos	University of Oxford	PRJNA297860	SRP066943	SAMN04159534	SRS1187559	fimH30
ESC_FA7844AA_AS	la_6169	SRR2970706;ILLUMINA;Paired;;SRX1460104	Human	2007	Asia	Laos	University of Oxford	PRJNA297860	SRP066943	SAMN04159533	SRS1187542	fimH41
ESC_FA7912AA_AS	la_8507	SRR2970636;ILLUMINA;Paired;;SRX1460035	Human	2007	Asia	Laos	University of Oxford	PRJNA297860	SRP066943	SAMN04159631	SRS1187476	fimH30
ESC_CA4987AA_AS	JJ1999	SRR933349;ILLUMINA;Paired;;SRX321635	Human	2007	Asia	India	THE TRANSLATIONAL GENOMICS RESEARCH INSTITUTE	PRJNA211153	SRP027327	SAMN02228454	SRS456856	fimH22
ESC_HA8882AA_AS	KUN2145	DRR051004;ILLUMINA;Paired;500;DRX045896	ND	2007	Asia	Japan	KYOTO_GM	PRJDB4303	DRP003215	SAMD00044939	DRS033056	fimH22
ESC_HA8881AA_AS	ONEC29	DRR051003;ILLUMINA;Paired;500;DRX045895	ND	2007	Asia	Japan	KYOTO_GM	PRJDB4303	DRP003215	SAMD00044938	DRS033055	fimH30
ESC_HA8880AA_AS	ONEC27	DRR051002;ILLUMINA;Paired;500;DRX045894	ND	2007	Asia	Japan	KYOTO_GM	PRJDB4303	DRP003215	SAMD00044937	DRS033054	fimH30
ESC_NA9607AA_AS	ONEC31	DRR092865;ILLUMINA;Paired;500;DRX086368	Human	2007	Asia	Japan	KYOTO_GM	PRJDB4303	DRP003215	SAMD00080503	DRS045505	fimH41
ESC_QA5915AA_AS	KFE03	DRR102587;ILLUMINA;Paired;600;DRX096007	Human	2007	Asia	Japan	KYUSHU	PRJDB5579	DRP003877	SAMD00076995	DRS051921	Unknown
ESC_FA7780AA_AS	la_10222	SRR2970782;ILLUMINA;Paired;;SRX1460181	Human	2008	Asia	Laos	University of Oxford	PRJNA297860	SRP066943	SAMN04159628	SRS1187614	fimH30
ESC_FA7822AA_AS	la_11242	SRR2970740;ILLUMINA;Paired;;SRX1460138	Human	2008	Asia	Laos	University of Oxford	PRJNA297860	SRP066943	SAMN04159536	SRS1187564	fimH30
ESC_FA7810AA_AS	cam_1071	SRR2970752;ILLUMINA;Paired;;SRX1460150	Human	2008	Asia	Cambodia	University of Oxford	PRJNA297860	SRP066943	SAMN04159600	SRS1187577	fimH41
ESC_FA7808AA_AS	08B08158	SRR2970754;ILLUMINA;Paired;;SRX1460152	Human	2008	Asia	Thailand	University of Oxford	PRJNA297860	SRP066943	SAMN04159602	SRS1187598	fimH5
ESC_SA6378AA_AS	THUN614	traces-0ZqPzzQ;ILLUMINA;Paired;;NA	Human	2008	Asia	Japan	Tenri Health Care Cniversity					fimH30
ESC_SA6997AA_AS	THUN614-2	traces-0WUqkUU;ILLUMINA;Paired;;NA	Human	2008	Asia	Japan	Tenri Hospital					fimH30
ESC_QA6342AA_AS	TCE08	DRR102633;ILLUMINA;Paired;600;DRX096053	Human	2008	Asia	Japan	KYUSHU	PRJDB5579	DRP003877	SAMD00077041	DRS051967	fimH30
ESC_QA7957AA_AS	TCE06	DRR102631;ILLUMINA;Paired;600;DRX096051	Human	2008	Asia	Japan	KYUSHU	PRJDB5579	DRP003877	SAMD00077039	DRS051965	fimH30
ESC_HA8884AA_AS	KUN3273	DRR051006;ILLUMINA;Paired;500;DRX045898	ND	2008	Asia	Japan	KYOTO_GM	PRJDB4303	DRP003215	SAMD00044941	DRS033058	fimH30
ESC_NA9609AA_AS	KUN4343	DRR092867;ILLUMINA;Paired;500;DRX086370	Human	2008	Asia	Japan	KYOTO_GM	PRJDB4303	DRP003215	SAMD00080505	DRS045507	fimH30
ESC_QA7594AA_AS	TCE01	DRR102626;ILLUMINA;Paired;600;DRX096046	Human	2008	Asia	Japan	KYUSHU	PRJDB5579	DRP003877	SAMD00077034	DRS051960	fimH30
ESC_HA8885AA_AS	KUN3842	DRR051007;ILLUMINA;Paired;500;DRX045899	ND	2008	Asia	Japan	KYOTO_GM	PRJDB4303	DRP003215	SAMD00044942	DRS033059	fimH30
ESC_HA8883AA_AS	KUN3594	DRR051005;ILLUMINA;Paired;500;DRX045897	ND	2008	Asia	Japan	KYOTO_GM	PRJDB4303	DRP003215	SAMD00044940	DRS033057	fimH30
ESC_NA9608AA_AS	KUN3897	DRR092866;ILLUMINA;Paired;500;DRX086369	Human	2008	Asia	Japan	KYOTO_GM	PRJDB4303	DRP003215	SAMD00080504	DRS045506	fimH376
ESC_QA7447AA_AS	KME02	DRR102597;ILLUMINA;Paired;600;DRX096017	Human	2008	Asia	Japan	KYUSHU	PRJDB5579	DRP003877	SAMD00077005	DRS051931	fimH41
ESC_FA7787AA_AS	cam_2830	SRR2970775;ILLUMINA;Paired;;SRX1460173	Human	2009	Asia	Cambodia	University of Oxford	PRJNA297860	SRP066943	SAMN04159621	SRS1187601	fimH298
ESC_FA7779AA_AS	la_13792_2_pink	SRR2970783;ILLUMINA;Paired;;SRX1460182	Human	2009	Asia	Laos	University of Oxford	PRJNA297860	SRP066943	SAMN04159629	SRS1187613	fimH30
ESC_FA7812AA_AS	cam_2853	SRR2970750;ILLUMINA;Paired;;SRX1460148	Human	2009	Asia	Cambodia	University of Oxford	PRJNA297860	SRP066943	SAMN04159599	SRS1187579	fimH22
ESC_FA7803AA_AS	09B06574	SRR2970759;ILLUMINA;Paired;;SRX1460157	Human	2009	Asia	Thailand	University of Oxford	PRJNA297860	SRP066943	SAMN04159607	SRS1187593	fimH30
ESC_FA7798AA_AS	09B09491	SRR2970764;ILLUMINA;Paired;;SRX1460162	Human	2009	Asia	Thailand	University of Oxford	PRJNA297860	SRP066943	SAMN04159611	SRS1187612	fimH30
ESC_FA7797AA_AS	09B11376	SRR2970765;ILLUMINA;Paired;;SRX1460163	Human	2009	Asia	Thailand	University of Oxford	PRJNA297860	SRP066943	SAMN04159612	SRS1187611	fimH30
ESC_FA7795AA_AS	09B13464	SRR2970767;ILLUMINA;Paired;;SRX1460165	Human	2009	Asia	Thailand	University of Oxford	PRJNA297860	SRP066943	SAMN04159614	SRS1187609	fimH27
ESC_QA7264AA_AS	9-015	DRR102680;ILLUMINA;Paired;600;DRX096100	Human	2009	Asia	Japan	KYUSHU	PRJDB5579	DRP003877	SAMD00077088	DRS052014	fimH22
ESC_HA3021AA_AS	IR18E	ERR458470;ILLUMINA;Paired;348;ERX424817	Human	2009	Asia	India	University of Queensland	PRJEB5004	ERP004358	SAMEA2400646	ERS422510	fimH30
ESC_NA9610AA_AS	KCH38	DRR092868;ILLUMINA;Paired;500;DRX086371	Human	2009	Asia	Japan	KYOTO_GM	PRJDB4303	DRP003215	SAMD00080506	DRS045508	fimH30
ESC_HA8891AA_AS	KCH27	DRR051013;ILLUMINA;Paired;500;DRX045905	ND	2009	Asia	Japan	KYOTO_GM	PRJDB4303	DRP003215	SAMD00044948	DRS033065	fimH30
ESC_HA8889AA_AS	KUN5823	DRR051011;ILLUMINA;Paired;500;DRX045903	ND	2009	Asia	Japan	KYOTO_GM	PRJDB4303	DRP003215	SAMD00044946	DRS033063	fimH30
ESC_HA8888AA_AS	KUN5191	DRR051010;ILLUMINA;Paired;500;DRX045902	ND	2009	Asia	Japan	KYOTO_GM	PRJDB4303	DRP003215	SAMD00044945	DRS033062	fimH30
ESC_HA8886AA_AS	KUN5781	DRR051008;ILLUMINA;Paired;500;DRX045900	ND	2009	Asia	Japan	KYOTO_GM	PRJDB4303	DRP003215	SAMD00044943	DRS033060	fimH30
ESC_HA8887AA_AS	KUN4389	DRR051009;ILLUMINA;Paired;500;DRX045901	ND	2009	Asia	Japan	KYOTO_GM	PRJDB4303	DRP003215	SAMD00044944	DRS033061	fimH30
ESC_FA7831AA_AS	cam_1814	SRR2970719;ILLUMINA;Paired;;SRX1460117	Human	2010	Asia	Cambodia	University of Oxford	PRJNA297860	SRP066943	SAMN04159571	SRS1187557	fimH30
ESC_FA7809AA_AS	cam_1920	SRR2970753;ILLUMINA;Paired;;SRX1460151	Human	2010	Asia	Cambodia	University of Oxford	PRJNA297860	SRP066943	SAMN04159601	SRS1187599	fimH298
ESC_HA4768AA_AS	H565	SRR1508890;ILLUMINA;Paired;;SRX647853	Human	2010	Asia	Nepal	University of Oxford	PRJNA253300	SRP043586	SAMN02885359	SRS655121	fimH30
ESC_HA4767AA_AS	H561	SRR1508889;ILLUMINA;Paired;;SRX647852	Human	2010	Asia	Nepal	University of Oxford	PRJNA253300	SRP043586	SAMN02885358	SRS655120	fimH30
ESC_FA7788AA_AS	cam_2254	SRR2970774;ILLUMINA;Paired;;SRX1460172	Human	2010	Asia	Cambodia	University of Oxford	PRJNA297860	SRP066943	SAMN04159620	SRS1187602	fimH298
ESC_FA7828AA_AS	10B06164	SRR2970733;ILLUMINA;Paired;;SRX1460132	Human	2010	Asia	Thailand	University of Oxford	PRJNA297860	SRP066943	SAMN04159584	SRS1187570	fimH30
ESC_FA7827AA_AS	10B06797	SRR2970734;ILLUMINA;Paired;;SRX1460133	Human	2010	Asia	Thailand	University of Oxford	PRJNA297860	SRP066943	SAMN04159585	SRS1187569	fimH30
ESC_FA7826AA_AS	10B07395	SRR2970735;ILLUMINA;Paired;;SRX1460134	Human	2010	Asia	Thailand	University of Oxford	PRJNA297860	SRP066943	SAMN04159586	SRS1187568	fimH27
ESC_FA7814AA_AS	10B07347	SRR2970748;ILLUMINA;Paired;;SRX1460146	Human	2010	Asia	Thailand	University of Oxford	PRJNA297860	SRP066943	SAMN04159597	SRS1187581	fimH30
ESC_HA0242AA_AS	TTSH8	ERR1351677;ILLUMINA;Paired;600;ERX1423199	Human	2010	Asia	Singapore	NATIONAL UNIVERSITY OF SINGAPORE	PRJEB13304	ERP014860	SAMEA3920429	ERS1107563	fimH30
ESC_HA0243AA_AS	TTSH9	ERR1351678;ILLUMINA;Paired;600;ERX1423200	Human	2010	Asia	Singapore	NATIONAL UNIVERSITY OF SINGAPORE	PRJEB13304	ERP014860	SAMEA3920430	ERS1107564	fimH30
ESC_FA7825AA_AS	10B07488	SRR2970737;ILLUMINA;Paired;;SRX1460135	Human	2010	Asia	Thailand	University of Oxford	PRJNA297860	SRP066943	SAMN04159587	SRS1187567	fimH30
ESC_NA9617AA_AS	SN38	DRR092875;ILLUMINA;Paired;500;DRX086378	Human	2010	Asia	Japan	KYOTO_GM	PRJDB4303	DRP003215	SAMD00080513	DRS045515	fimH22
ESC_NA9616AA_AS	ON28	DRR092874;ILLUMINA;Paired;500;DRX086377	Human	2010	Asia	Japan	KYOTO_GM	PRJDB4303	DRP003215	SAMD00080512	DRS045514	fimH22
ESC_NA9614AA_AS	KS17	DRR092872;ILLUMINA;Paired;500;DRX086375	Human	2010	Asia	Japan	KYOTO_GM	PRJDB4303	DRP003215	SAMD00080510	DRS045512	fimH30
ESC_HA8895AA_AS	KP14	DRR051017;ILLUMINA;Paired;500;DRX045909	ND	2010	Asia	Japan	KYOTO_GM	PRJDB4303	DRP003215	SAMD00044952	DRS033069	fimH30
ESC_HA8894AA_AS	SN37	DRR051016;ILLUMINA;Paired;500;DRX045908	ND	2010	Asia	Japan	KYOTO_GM	PRJDB4303	DRP003215	SAMD00044951	DRS033068	fimH30
ESC_HA8893AA_AS	KS26	DRR051015;ILLUMINA;Paired;500;DRX045907	ND	2010	Asia	Japan	KYOTO_GM	PRJDB4303	DRP003215	SAMD00044950	DRS033067	fimH30
ESC_HA8892AA_AS	KN1	DRR051014;ILLUMINA;Paired;500;DRX045906	ND	2010	Asia	Japan	KYOTO_GM	PRJDB4303	DRP003215	SAMD00044949	DRS033066	fimH30
ESC_NA9613AA_AS	KP15	DRR092871;ILLUMINA;Paired;500;DRX086374	Human	2010	Asia	Japan	KYOTO_GM	PRJDB4303	DRP003215	SAMD00080509	DRS045511	fimH376
ESC_NA9615AA_AS	KUN6617	DRR092873;ILLUMINA;Paired;500;DRX086376	Human	2010	Asia	Japan	KYOTO_GM	PRJDB4303	DRP003215	SAMD00080511	DRS045513	fimH41
ESC_NA9612AA_AS	KP13	DRR092870;ILLUMINA;Paired;500;DRX086373	Human	2010	Asia	Japan	KYOTO_GM	PRJDB4303	DRP003215	SAMD00080508	DRS045510	fimH54
ESC_NA9611AA_AS	KN8	DRR092869;ILLUMINA;Paired;500;DRX086372	Human	2010	Asia	Japan	KYOTO_GM	PRJDB4303	DRP003215	SAMD00080507	DRS045509	fimH54
ESC_FA7821AA_AS	11B00134	SRR2970741;ILLUMINA;Paired;;SRX1460139	Human	2011	Asia	Thailand	University of Oxford	PRJNA297860	SRP066943	SAMN04159590	SRS1187588	fimH30
ESC_FA7823AA_AS	11B00094	SRR2970739;ILLUMINA;Paired;;SRX1460137	Human	2011	Asia	Thailand	University of Oxford	PRJNA297860	SRP066943	SAMN04159589	SRS1187565	fimH30
ESC_FA7824AA_AS	11B00062	SRR2970738;ILLUMINA;Paired;;SRX1460136	Human	2011	Asia	Thailand	University of Oxford	PRJNA297860	SRP066943	SAMN04159588	SRS1187566	fimH30
ESC_FA7786AA_AS	cam_2917	SRR2970776;ILLUMINA;Paired;;SRX1460174	Human	2011	Asia	Cambodia	University of Oxford	PRJNA297860	SRP066943	SAMN04159622	SRS1187600	fimH30
ESC_FA7820AA_AS	11B00320	SRR2970742;ILLUMINA;Paired;;SRX1460140	Human	2011	Asia	Thailand	University of Oxford	PRJNA297860	SRP066943	SAMN04159591	SRS1187587	fimH41
ESC_FA7819AA_AS	11B00663	SRR2970743;ILLUMINA;Paired;;SRX1460141	Human	2011	Asia	Thailand	University of Oxford	PRJNA297860	SRP066943	SAMN04159592	SRS1187586	fimH27
ESC_FA7785AA_AS	cam_3162	SRR2970777;ILLUMINA;Paired;;SRX1460175	Human	2011	Asia	Cambodia	University of Oxford	PRJNA297860	SRP066943	SAMN04159623	SRS1187620	fimH41
ESC_FA7817AA_AS	11B00806	SRR2970745;ILLUMINA;Paired;;SRX1460143	Human	2011	Asia	Thailand	University of Oxford	PRJNA297860	SRP066943	SAMN04159594	SRS1187584	fimH41
ESC_FA7818AA_AS	11B00726	SRR2970744;ILLUMINA;Paired;;SRX1460142	Human	2011	Asia	Thailand	University of Oxford	PRJNA297860	SRP066943	SAMN04159593	SRS1187585	fimH5
ESC_FA7816AA_AS	11B01631	SRR2970746;ILLUMINA;Paired;;SRX1460144	Human	2011	Asia	Thailand	University of Oxford	PRJNA297860	SRP066943	SAMN04159595	SRS1187583	fimH27
ESC_TA1432AA_AS	THUN482	traces-0nZFbHO;ILLUMINA;Paired;;NA	Human	2011	Asia	Japan	Tenri Hospital					fimH41
ESC_FA7815AA_AS	11B01979	SRR2970747;ILLUMINA;Paired;;SRX1460145	Human	2011	Asia	Thailand	University of Oxford	PRJNA297860	SRP066943	SAMN04159596	SRS1187582	fimH30
ESC_HA0245AA_AS	TTSH11	ERR1351680;ILLUMINA;Paired;600;ERX1423202	Human	2011	Asia	Singapore	NATIONAL UNIVERSITY OF SINGAPORE	PRJEB13304	ERP014860	SAMEA3920432	ERS1107566	fimH30
ESC_TA1438AA_AS	THUN501	traces-0TpWhNS;ILLUMINA;Paired;;NA	Human	2011	Asia	Japan	Tenri Hospital					fimH22
ESC_MA3527AA_AS	11352	traces-0gbZrwb;ILLUMINA;Paired;;NA		2011	Asia	Japan	-7835					fimH22
ESC_HA5808AA_AS	M8	SRR3143614;ILLUMINA;Paired;;SRX1559739	Human	2011	Asia	China	Swansea University	PRJNA295914	SRP068897	SAMN04273117	SRS1274389	fimH30
ESC_HA5799AA_AS	E4	SRR3143605;ILLUMINA;Paired;;SRX1559730	Human	2011	Asia	China	Swansea University	PRJNA295914	SRP068897	SAMN04273108	SRS1274397	fimH30
ESC_HA8898AA_AS	KS46	DRR051020;ILLUMINA;Paired;500;DRX045912	ND	2011	Asia	Japan	KYOTO_GM	PRJDB4303	DRP003215	SAMD00044955	DRS033072	fimH30
ESC_HA8897AA_AS	SN65	DRR051019;ILLUMINA;Paired;500;DRX045911	ND	2011	Asia	Japan	KYOTO_GM	PRJDB4303	DRP003215	SAMD00044954	DRS033071	fimH30
ESC_HA8899AA_AS	KS58	DRR051021;ILLUMINA;Paired;500;DRX045913	ND	2011	Asia	Japan	KYOTO_GM	PRJDB4303	DRP003215	SAMD00044956	DRS033073	fimH30
ESC_HA8890AA_AS	KUN8768	DRR051012;ILLUMINA;Paired;500;DRX045904	ND	2011	Asia	Japan	KYOTO_GM	PRJDB4303	DRP003215	SAMD00044947	DRS033064	fimH30
ESC_IA2524AA_AS	Ec# 584	DRR051045;ILLUMINA;Paired;500;DRX045937	Human	2011	Asia	Vietnam	CALGARY	PRJDB4303	DRP003215	SAMD00044980	DRS034180	fimH30
ESC_VA2414AA_AS	Ecol_542	SRR3999060;ILLUMINA;Paired;;SRX1999788,GCF_002012025;Complete Genome;;;	Human	2011	Asia	Vietnam	Modernising Medical Microbiology, NDM, Oxford University	PRJNA316786	SRP080908	SAMN05511186	SRS1600614	fimH30
ESC_HA5804AA_AS	J09	SRR3143610;ILLUMINA;Paired;;SRX1559735	Human	2011	Asia	China	Swansea University	PRJNA295914	SRP068897	SAMN04273113	SRS1274392	fimH41
ESC_MA2368AA_AS	KP63	DRR089863;ILLUMINA;Paired;500;DRX083589	Human	2011	Asia	Japan	KYOTO_GM	PRJDB4303	DRP003215	SAMD00077842	DRS041773	fimH41
ESC_NA9620AA_AS	SI11	DRR092878;ILLUMINA;Paired;500;DRX086381	Human	2011	Asia	Japan	KYOTO_GM	PRJDB4303	DRP003215	SAMD00080516	DRS045518	fimH41
ESC_NA9618AA_AS	KP67	DRR092876;ILLUMINA;Paired;500;DRX086379	Human	2011	Asia	Japan	KYOTO_GM	PRJDB4303	DRP003215	SAMD00080514	DRS045516	fimH41
ESC_QA9412AA_AS	54	DRR103316;ILLUMINA;Paired;600;DRX096736	Human	2011	Asia	Japan	KYUSHU	PRJDB5579	DRP003877	SAMD00077724	DRS052650	fimH41
ESC_HA5805AA_AS	J21	SRR3143611;ILLUMINA;Paired;;SRX1559736	Human	2011	Asia	China	Swansea University	PRJNA295914	SRP068897	SAMN04273114	SRS1274391	fimH54
ESC_NA9619AA_AS	KUN8724	DRR092877;ILLUMINA;Paired;500;DRX086380	Human	2011	Asia	Japan	KYOTO_GM	PRJDB4303	DRP003215	SAMD00080515	DRS045517	fimH54
ESC_HA2042AA_AS	PH31	SRR1610055;ILLUMINA;Paired;;SRX730678	Human	2012	Asia	Pakistan	Washington University	PRJNA261540	SRP048823	SAMN03074777	SRS719872	fimH30
ESC_HA2040AA_AS	PH18	SRR1610053;ILLUMINA;Paired;;SRX730676	Human	2012	Asia	Pakistan	Washington University	PRJNA261540	SRP048823	SAMN03074775	SRS719870	fimH30
ESC_HA2034AA_AS	PH129	SRR1610047;ILLUMINA;Paired;;SRX730670	Human	2012	Asia	Pakistan	Washington University	PRJNA261540	SRP048823	SAMN03074769	SRS719864	fimH30
ESC_TA1437AA_AS	THUN513	traces-0gBHZtu;ILLUMINA;Paired;;NA	Human	2012	Asia	Japan	Tenri Hospital					fimH30
ESC_TA1433AA_AS	THNU515	traces-0rUurMf;ILLUMINA;Paired;;NA	Human	2012	Asia	Japan	Tenri Hospital					fimH41
ESC_KA7847AA_AS	Ecol_743	GCF_001618325;Complete Genome;;;	Human	2012	Asia	United Arab Emirates	University of Oxford	PRJNA224116		SAMN04590096		fimH1426
ESC_NA9625AA_AS	KS127	DRR092883;ILLUMINA;Paired;500;DRX086386	Human	2012	Asia	Japan	KYOTO_GM	PRJDB4303	DRP003215	SAMD00080521	DRS045523	fimH22
ESC_LA5373AA_AS	Ecol_AZ154	SRR3999102;ILLUMINA;Paired;;SRX1999830	Human	2012	Asia	China	Modernising Medical Microbiology, NDM, Oxford University	PRJNA316786	SRP080908	SAMN05511147	SRS1600654	fimH30
ESC_HA8905AA_AS	SI48	DRR051027;ILLUMINA;Paired;500;DRX045919	ND	2012	Asia	Japan	KYOTO_GM	PRJDB4303	DRP003215	SAMD00044962	DRS033079	fimH30
ESC_HA8903AA_AS	KT37	DRR051025;ILLUMINA;Paired;500;DRX045917	ND	2012	Asia	Japan	KYOTO_GM	PRJDB4303	DRP003215	SAMD00044960	DRS033077	fimH30
ESC_NA9624AA_AS	KN95	DRR092882;ILLUMINA;Paired;500;DRX086385	Human	2012	Asia	Japan	KYOTO_GM	PRJDB4303	DRP003215	SAMD00080520	DRS045522	fimH30
ESC_NA9621AA_AS	KK58	DRR092879;ILLUMINA;Paired;500;DRX086382	Human	2012	Asia	Japan	KYOTO_GM	PRJDB4303	DRP003215	SAMD00080517	DRS045519	fimH30
ESC_HA8904AA_AS	SI43	DRR051026;ILLUMINA;Paired;500;DRX045918	ND	2012	Asia	Japan	KYOTO_GM	PRJDB4303	DRP003215	SAMD00044961	DRS033078	fimH30
ESC_HA8902AA_AS	KT10	DRR051024;ILLUMINA;Paired;500;DRX045916	ND	2012	Asia	Japan	KYOTO_GM	PRJDB4303	DRP003215	SAMD00044959	DRS033076	fimH30
ESC_HA8901AA_AS	KT6	DRR051023;ILLUMINA;Paired;500;DRX045915	ND	2012	Asia	Japan	KYOTO_GM	PRJDB4303	DRP003215	SAMD00044958	DRS033075	fimH30
ESC_KA7849AA_AS	Ecol_732	GCF_001617565;Complete Genome;;;	Human	2012	Asia	Thailand	University of Oxford	PRJNA224116		SAMN04621897		fimH30
ESC_LA1640AA_AS	SMART640	DRR065622;ILLUMINA;Paired;500;DRX059767	Human	2012	Asia	Thailand	KYOTO_GM	PRJDB4948	DRP003425	SAMD00055776	DRS040057	fimH30
ESC_NA9623AA_AS	KN93	DRR092881;ILLUMINA;Paired;500;DRX086384	Human	2012	Asia	Japan	KYOTO_GM	PRJDB4303	DRP003215	SAMD00080519	DRS045521	fimH41
ESC_NA9622AA_AS	KK85	DRR092880;ILLUMINA;Paired;500;DRX086383	Human	2012	Asia	Japan	KYOTO_GM	PRJDB4303	DRP003215	SAMD00080518	DRS045520	fimH41
ESC_NA9626AA_AS	KT43	DRR092884;ILLUMINA;Paired;500;DRX086387	Human	2012	Asia	Japan	KYOTO_GM	PRJDB4303	DRP003215	SAMD00080522	DRS045524	fimH89
ESC_RA8794AA_AS	THUN239	traces-0CcKnFO;ILLUMINA;Paired;;NA	Human	2013	Asia	Japan	Tenri Hospital					fimH30
ESC_VA2403AA_AS	Ecol_AZ153	SRR3999087;ILLUMINA;Paired;;SRX1999815,GCF_002012245;Complete Genome;;;	Human	2013	Asia	China	Modernising Medical Microbiology, NDM, Oxford University	PRJNA316786	SRP080908	SAMN05511160	SRS1600640	fimH30
ESC_LA5354AA_AS	Ecol_AZ167	SRR3999082;ILLUMINA;Paired;;SRX1999810	Human	2013	Asia	China	Modernising Medical Microbiology, NDM, Oxford University	PRJNA316786	SRP080908	SAMN05511165	SRS1600635	fimH30
ESC_LA5331AA_AS	Ecol_AZ166	SRR3999059;ILLUMINA;Paired;;SRX1999787	Human	2013	Asia	China	Modernising Medical Microbiology, NDM, Oxford University	PRJNA316786	SRP080908	SAMN05511187	SRS1600613	fimH30
ESC_HA8913AA_AS	BRG221	DRR051035;ILLUMINA;Paired;500;DRX045927	ND	2013	Asia	Japan	KYOTO_GM	PRJDB4303	DRP003215	SAMD00044970	DRS033087	fimH30
ESC_LA1636AA_AS	SMART1132	DRR065639;ILLUMINA;Paired;500;DRX059784	Human	2013	Asia	Japan	KYOTO_GM	PRJDB4948	DRP003425	SAMD00055793	DRS040074	fimH30
ESC_HA8911AA_AS	BRG120	DRR051033;ILLUMINA;Paired;500;DRX045925	ND	2013	Asia	Japan	KYOTO_GM	PRJDB4303	DRP003215	SAMD00044968	DRS033085	fimH30
ESC_HA8910AA_AS	BRG62	DRR051032;ILLUMINA;Paired;500;DRX045924	ND	2013	Asia	Japan	KYOTO_GM	PRJDB4303	DRP003215	SAMD00044967	DRS033084	fimH30
ESC_HA8909AA_AS	BRG54	DRR051031;ILLUMINA;Paired;500;DRX045923	ND	2013	Asia	Japan	KYOTO_GM	PRJDB4303	DRP003215	SAMD00044966	DRS033083	fimH30
ESC_HA8914AA_AS	BRG274	DRR051036;ILLUMINA;Paired;500;DRX045928	ND	2013	Asia	Japan	KYOTO_GM	PRJDB4303	DRP003215	SAMD00044971	DRS033088	fimH30
ESC_HA8912AA_AS	BRG151	DRR051034;ILLUMINA;Paired;500;DRX045926	ND	2013	Asia	Japan	KYOTO_GM	PRJDB4303	DRP003215	SAMD00044969	DRS033086	fimH30
ESC_JA1124AA_AS	EcAZ 156	DRR051046;ILLUMINA;Paired;500;DRX045938	Human	2013	Asia	Thailand	CALGARY	PRJDB4303	DRP003215	SAMD00044981	DRS034181	fimH30
ESC_VA2494AA_AS	O25b:H4	GCF_001874485;Complete Genome;;;,GCA_001874485;Complete Genome;;;	Human	2014	Asia	Saudi Arabia	Igenbio, Inc	PRJNA316859		SAMN04605558		fimH1196
ESC_PA2141AA_AS	ECH+22	SRR5943513;ILLUMINA;Paired;;SRX3102003	Human	2014	Asia	Thailand	JCVI	PRJNA389557	SRP108857	SAMN07450661	SRS2437938	fimH30
ESC_TA0159AA_AS	ST-131	ERR1725930;ILLUMINA;Paired;500;ERX1795915	Human	2014	Asia	Saudi Arabia	The Westmead Institute for Medical Research and Marie Bashir Institute for Infectious Diseases and Biosecurity	PRJEB17503	ERP019365	SAMEA4544727	ERS1443906	fimH41
ESC_TA0149AA_AS	ST-131	ERR1720657;ILLUMINA;Paired;300;ERX1790609	Human	2014	Asia	Saudi Arabia	The Westmead Institute for Medical Research and Marie Bashir Institute for Infectious Diseases and Biosecurity	PRJEB17503	ERP019365	SAMEA4535129	ERS1434308	fimH41
ESC_OA0046AA_AS	BRG322	DRR092892;ILLUMINA;Paired;500;DRX086396	Human	2014	Asia	Japan	KYOTO_GM	PRJDB4303	DRP003215	SAMD00080531	DRS045533	fimH22
ESC_HA7337AA_AS	J0064	DRR033876;ILLUMINA;Paired;301;DRX030596	Human	2014	Asia	Japan	NCGM	PRJDB3868	DRP003194	SAMD00029177	DRS032449	fimH30
ESC_HA7021AA_AS	J0024	DRR033871;ILLUMINA;Paired;301;DRX030591	Human	2014	Asia	Japan	NCGM	PRJDB3868	DRP003194	SAMD00029172	DRS032444	fimH30
ESC_HA7334AA_AS	J0012	DRR033869;ILLUMINA;Paired;301;DRX030589	Human	2014	Asia	Japan	NCGM	PRJDB3868	DRP003194	SAMD00029170	DRS032442	fimH30
ESC_HA7024AA_AS	J0061	DRR033874;ILLUMINA;Paired;301;DRX030594	Human	2014	Asia	Japan	NCGM	PRJDB3868	DRP003194	SAMD00029175	DRS032447	fimH30
ESC_HA7336AA_AS	J0034	DRR033872;ILLUMINA;Paired;301;DRX030592	Human	2014	Asia	Japan	NCGM	PRJDB3868	DRP003194	SAMD00029173	DRS032445	fimH30
ESC_LA1993AA_AS	ST131	DRR086872;ILLUMINA;Paired;301;DRX080701	Human	2014	Asia	Japan	NCGM	PRJDB3868	DRP003194	SAMD00074174	DRS040245	fimH30
ESC_NA9634AA_AS	BRG247	DRR092891;ILLUMINA;Paired;500;DRX086395	Human	2014	Asia	Japan	KYOTO_GM	PRJDB4303	DRP003215	SAMD00080530	DRS045532	fimH30
ESC_NA9631AA_AS	BRG145	DRR092889;ILLUMINA;Paired;500;DRX086392	Human	2014	Asia	Japan	KYOTO_GM	PRJDB4303	DRP003215	SAMD00080527	DRS045529	fimH30
ESC_NA9629AA_AS	BRG128	DRR092887;ILLUMINA;Paired;500;DRX086390	Human	2014	Asia	Japan	KYOTO_GM	PRJDB4303	DRP003215	SAMD00080525	DRS045527	fimH30
ESC_HA7025AA_AS	J0063	DRR033875;ILLUMINA;Paired;301;DRX030595	Human	2014	Asia	Japan	NCGM	PRJDB3868	DRP003194	SAMD00029176	DRS032448	fimH30
ESC_HA7023AA_AS	J0045	DRR033873;ILLUMINA;Paired;301;DRX030593	Human	2014	Asia	Japan	NCGM	PRJDB3868	DRP003194	SAMD00029174	DRS032446	fimH30
ESC_HA7078AA_AS	N1345	DRR033922;ILLUMINA;Paired;301;DRX030642	Human	2014	Asia	Nepal	NCGM	PRJDB3868	DRP003194	SAMD00029223	DRS032495	fimH30
ESC_HA7076AA_AS	N1332	DRR033920;ILLUMINA;Paired;301;DRX030640	Human	2014	Asia	Nepal	NCGM	PRJDB3868	DRP003194	SAMD00029221	DRS032493	fimH30
ESC_HA7347AA_AS	N1167	DRR033910;ILLUMINA;Paired;301;DRX030630	Human	2014	Asia	Nepal	NCGM	PRJDB3868	DRP003194	SAMD00029211	DRS032483	fimH30
ESC_HA7090AA_AS	N1795	DRR033934;ILLUMINA;Paired;301;DRX030654	Human	2014	Asia	Nepal	NCGM	PRJDB3868	DRP003194	SAMD00029235	DRS032507	fimH30
ESC_HA7089AA_AS	N1767	DRR033933;ILLUMINA;Paired;301;DRX030653	Human	2014	Asia	Nepal	NCGM	PRJDB3868	DRP003194	SAMD00029234	DRS032506	fimH30
ESC_HA7088AA_AS	N1753	DRR033932;ILLUMINA;Paired;301;DRX030652	Human	2014	Asia	Nepal	NCGM	PRJDB3868	DRP003194	SAMD00029233	DRS032505	fimH30
ESC_HA7351AA_AS	N1539	DRR033931;ILLUMINA;Paired;301;DRX030651	Human	2014	Asia	Nepal	NCGM	PRJDB3868	DRP003194	SAMD00029232	DRS032504	fimH30
ESC_HA7086AA_AS	N1504	DRR033930;ILLUMINA;Paired;301;DRX030650	Human	2014	Asia	Nepal	NCGM	PRJDB3868	DRP003194	SAMD00029231	DRS032503	fimH30
ESC_HA7085AA_AS	N1471	DRR033929;ILLUMINA;Paired;301;DRX030649	Human	2014	Asia	Nepal	NCGM	PRJDB3868	DRP003194	SAMD00029230	DRS032502	fimH30
ESC_HA7083AA_AS	N1442	DRR033927;ILLUMINA;Paired;301;DRX030647	Human	2014	Asia	Nepal	NCGM	PRJDB3868	DRP003194	SAMD00029228	DRS032500	fimH30
ESC_HA7080AA_AS	N1417	DRR033924;ILLUMINA;Paired;301;DRX030644	Human	2014	Asia	Nepal	NCGM	PRJDB3868	DRP003194	SAMD00029225	DRS032497	fimH30
ESC_HA7077AA_AS	N1341	DRR033921;ILLUMINA;Paired;301;DRX030641	Human	2014	Asia	Nepal	NCGM	PRJDB3868	DRP003194	SAMD00029222	DRS032494	fimH30
ESC_HA7074AA_AS	N1253	DRR033918;ILLUMINA;Paired;301;DRX030638	Human	2014	Asia	Nepal	NCGM	PRJDB3868	DRP003194	SAMD00029219	DRS032491	fimH30
ESC_HA7073AA_AS	N1252	DRR033917;ILLUMINA;Paired;301;DRX030637	Human	2014	Asia	Nepal	NCGM	PRJDB3868	DRP003194	SAMD00029218	DRS032490	fimH30
ESC_HA7072AA_AS	N1249	DRR033916;ILLUMINA;Paired;301;DRX030636	Human	2014	Asia	Nepal	NCGM	PRJDB3868	DRP003194	SAMD00029217	DRS032489	fimH30
ESC_HA7071AA_AS	N1240	DRR033915;ILLUMINA;Paired;301;DRX030635	Human	2014	Asia	Nepal	NCGM	PRJDB3868	DRP003194	SAMD00029216	DRS032488	fimH30
ESC_HA7350AA_AS	N1229	DRR033914;ILLUMINA;Paired;301;DRX030634	Human	2014	Asia	Nepal	NCGM	PRJDB3868	DRP003194	SAMD00029215	DRS032487	fimH30
ESC_HA7348AA_AS	N1203	DRR033912;ILLUMINA;Paired;301;DRX030632	Human	2014	Asia	Nepal	NCGM	PRJDB3868	DRP003194	SAMD00029213	DRS032485	fimH30
ESC_HA7067AA_AS	N1200	DRR033911;ILLUMINA;Paired;301;DRX030631	Human	2014	Asia	Nepal	NCGM	PRJDB3868	DRP003194	SAMD00029212	DRS032484	fimH30
ESC_HA7346AA_AS	N1160	DRR033909;ILLUMINA;Paired;301;DRX030629	Human	2014	Asia	Nepal	NCGM	PRJDB3868	DRP003194	SAMD00029210	DRS032482	fimH30
ESC_HA7058AA_AS	N1086	DRR033908;ILLUMINA;Paired;301;DRX030628	Human	2014	Asia	Nepal	NCGM	PRJDB3868	DRP003194	SAMD00029209	DRS032481	fimH30
ESC_HA7057AA_AS	N1051	DRR033907;ILLUMINA;Paired;301;DRX030627	Human	2014	Asia	Nepal	NCGM	PRJDB3868	DRP003194	SAMD00029208	DRS032480	fimH30
ESC_HA7056AA_AS	N1027	DRR033906;ILLUMINA;Paired;301;DRX030626	Human	2014	Asia	Nepal	NCGM	PRJDB3868	DRP003194	SAMD00029207	DRS032479	fimH30
ESC_HA7055AA_AS	N1001	DRR033905;ILLUMINA;Paired;301;DRX030625	Human	2014	Asia	Nepal	NCGM	PRJDB3868	DRP003194	SAMD00029206	DRS032478	fimH30
ESC_HA7054AA_AS	N0985-2	DRR033904;ILLUMINA;Paired;301;DRX030624	Human	2014	Asia	Nepal	NCGM	PRJDB3868	DRP003194	SAMD00029205	DRS032477	fimH30
ESC_HA7345AA_AS	N0985-1	DRR033903;ILLUMINA;Paired;301;DRX030623	Human	2014	Asia	Nepal	NCGM	PRJDB3868	DRP003194	SAMD00029204	DRS032476	fimH30
ESC_HA7051AA_AS	N0931	DRR033901;ILLUMINA;Paired;301;DRX030621	Human	2014	Asia	Nepal	NCGM	PRJDB3868	DRP003194	SAMD00029202	DRS032474	fimH30
ESC_HA7050AA_AS	N0722	DRR033900;ILLUMINA;Paired;301;DRX030620	Human	2014	Asia	Nepal	NCGM	PRJDB3868	DRP003194	SAMD00029201	DRS032473	fimH30
ESC_HA7049AA_AS	N0716	DRR033899;ILLUMINA;Paired;301;DRX030619	Human	2014	Asia	Nepal	NCGM	PRJDB3868	DRP003194	SAMD00029200	DRS032472	fimH30
ESC_HA7047AA_AS	N0574	DRR033897;ILLUMINA;Paired;301;DRX030617	Human	2014	Asia	Nepal	NCGM	PRJDB3868	DRP003194	SAMD00029198	DRS032470	fimH30
ESC_HA7045AA_AS	N0512	DRR033895;ILLUMINA;Paired;301;DRX030615	Human	2014	Asia	Nepal	NCGM	PRJDB3868	DRP003194	SAMD00029196	DRS032468	fimH30
ESC_HA7344AA_AS	N0504	DRR033894;ILLUMINA;Paired;301;DRX030614	Human	2014	Asia	Nepal	NCGM	PRJDB3868	DRP003194	SAMD00029195	DRS032467	fimH30
ESC_HA7041AA_AS	N0491	DRR033891;ILLUMINA;Paired;301;DRX030611	Human	2014	Asia	Nepal	NCGM	PRJDB3868	DRP003194	SAMD00029192	DRS032464	fimH30
ESC_HA7343AA_AS	N0439	DRR033890;ILLUMINA;Paired;301;DRX030610	Human	2014	Asia	Nepal	NCGM	PRJDB3868	DRP003194	SAMD00029191	DRS032463	fimH30
ESC_HA7039AA_AS	N0422	DRR033889;ILLUMINA;Paired;301;DRX030609	Human	2014	Asia	Nepal	NCGM	PRJDB3868	DRP003194	SAMD00029190	DRS032462	fimH30
ESC_HA7037AA_AS	N0348	DRR033887;ILLUMINA;Paired;301;DRX030607	Human	2014	Asia	Nepal	NCGM	PRJDB3868	DRP003194	SAMD00029188	DRS032460	fimH30
ESC_HA7036AA_AS	N0335	DRR033886;ILLUMINA;Paired;301;DRX030606	Human	2014	Asia	Nepal	NCGM	PRJDB3868	DRP003194	SAMD00029187	DRS032459	fimH30
ESC_HA7035AA_AS	N0291-2	DRR033885;ILLUMINA;Paired;301;DRX030605	Human	2014	Asia	Nepal	NCGM	PRJDB3868	DRP003194	SAMD00029186	DRS032458	fimH30
ESC_HA7034AA_AS	N0291-1	DRR033884;ILLUMINA;Paired;301;DRX030604	Human	2014	Asia	Nepal	NCGM	PRJDB3868	DRP003194	SAMD00029185	DRS032457	fimH30
ESC_HA7033AA_AS	N0282	DRR033883;ILLUMINA;Paired;301;DRX030603	Human	2014	Asia	Nepal	NCGM	PRJDB3868	DRP003194	SAMD00029184	DRS032456	fimH30
ESC_HA7032AA_AS	N0261	DRR033882;ILLUMINA;Paired;301;DRX030602	Human	2014	Asia	Nepal	NCGM	PRJDB3868	DRP003194	SAMD00029183	DRS032455	fimH30
ESC_HA7341AA_AS	N0256	DRR033881;ILLUMINA;Paired;301;DRX030601	Human	2014	Asia	Nepal	NCGM	PRJDB3868	DRP003194	SAMD00029182	DRS032454	fimH30
ESC_HA7340AA_AS	N0253	DRR033880;ILLUMINA;Paired;301;DRX030600	Human	2014	Asia	Nepal	NCGM	PRJDB3868	DRP003194	SAMD00029181	DRS032453	fimH30
ESC_HA7029AA_AS	N0241	DRR033879;ILLUMINA;Paired;301;DRX030599	Human	2014	Asia	Nepal	NCGM	PRJDB3868	DRP003194	SAMD00029180	DRS032452	fimH30
ESC_HA7075AA_AS	N1274	DRR033919;ILLUMINA;Paired;301;DRX030639	Human	2014	Asia	Nepal	NCGM	PRJDB3868	DRP003194	SAMD00029220	DRS032492	fimH30
ESC_PA1139AA_AS	MER-10	SRR5936471;ILLUMINA;Paired;;SRX3096486	Human	2014	Asia	Singapore	University of Queensland	PRJNA398288	SRP115500	SAMN07510208	SRS2433268	fimH30
ESC_PA1138AA_AS	MER-13	SRR5936472;ILLUMINA;Paired;;SRX3096485	Human	2014	Asia	Singapore	University of Queensland	PRJNA398288	SRP115500	SAMN07510209	SRS2433267	fimH30
ESC_PA1137AA_AS	MER-14	SRR5936473;ILLUMINA;Paired;;SRX3096484	Human	2014	Asia	Singapore	University of Queensland	PRJNA398288	SRP115500	SAMN07510210	SRS2433266	fimH30
ESC_PA1133AA_AS	MER-8	SRR5936477;ILLUMINA;Paired;;SRX3096480	Human	2014	Asia	Singapore	University of Queensland	PRJNA398288	SRP115500	SAMN07510206	SRS2433262	fimH30
ESC_PA1120AA_AS	MER-30	SRR5936490;ILLUMINA;Paired;;SRX3096467	Human	2014	Asia	Singapore	University of Queensland	PRJNA398288	SRP115500	SAMN07510222	SRS2433249	fimH30
ESC_PA1087AA_AS	MER-37	SRR5936523;ILLUMINA;Paired;;SRX3096434	Human	2014	Asia	Singapore	University of Queensland	PRJNA398288	SRP115500	SAMN07510227	SRS2433216	fimH30
ESC_PA1085AA_AS	MER-39	SRR5936525;ILLUMINA;Paired;;SRX3096432	Human	2014	Asia	Singapore	University of Queensland	PRJNA398288	SRP115500	SAMN07510229	SRS2433214	fimH30
ESC_PA1082AA_AS	MER-36	SRR5936528;ILLUMINA;Paired;;SRX3096429	Human	2014	Asia	Singapore	University of Queensland	PRJNA398288	SRP115500	SAMN07510226	SRS2433211	fimH30
ESC_TA7154AA_AS		SRR7828808;ILLUMINA;Paired;;SRX4679642	Human	2014	Asia	Turkey	University of Queensland	PRJNA398288	SRP115500	SAMN10058852	SRS3773393	fimH30
ESC_NA9627AA_AS	BRG21	DRR092885;ILLUMINA;Paired;500;DRX086388	Human	2014	Asia	Japan	KYOTO_GM	PRJDB4303	DRP003215	SAMD00080523	DRS045525	fimH338
ESC_NA9633AA_AS	BRG214	DRR092894;ILLUMINA;Paired;500;DRX086394	Human	2014	Asia	Japan	KYOTO_GM	PRJDB4303	DRP003215	SAMD00080529	DRS045531	fimH41
ESC_HA7084AA_AS	N1449	DRR033928;ILLUMINA;Paired;301;DRX030648	Human	2014	Asia	Nepal	NCGM	PRJDB3868	DRP003194	SAMD00029229	DRS032501	fimH41
ESC_PA1144AA_AS	MER-15	SRR5936467;ILLUMINA;Paired;;SRX3096490	Human	2014	Asia	Singapore	University of Queensland	PRJNA398288	SRP115500	SAMN07510211	SRS2433272	fimH41
ESC_PA1077AA_AS	MER-42	SRR5936533;ILLUMINA;Paired;;SRX3096424	Human	2014	Asia	Singapore	University of Queensland	PRJNA398288	SRP115500	SAMN07510232	SRS2433206	fimH41
ESC_NA9628AA_AS	BRG77	DRR092886;ILLUMINA;Paired;500;DRX086389	Human	2014	Asia	Japan	KYOTO_GM	PRJDB4303	DRP003215	SAMD00080524	DRS045526	fimH488
ESC_NA9636AA_AS	BRG342	DRR092893;ILLUMINA;Paired;500;DRX086397	Human	2014	Asia	Japan	KYOTO_GM	PRJDB4303	DRP003215	SAMD00080532	DRS045534	fimH497
ESC_NA9632AA_AS	BRG210	DRR092890;ILLUMINA;Paired;500;DRX086393	Human	2014	Asia	Japan	KYOTO_GM	PRJDB4303	DRP003215	SAMD00080528	DRS045530	fimH54
ESC_NA9630AA_AS	BRG137	DRR092888;ILLUMINA;Paired;500;DRX086391	Human	2014	Asia	Japan	KYOTO_GM	PRJDB4303	DRP003215	SAMD00080526	DRS045528	fimH54
ESC_UA6804AA_AS	EC191	SRR8203406;ILLUMINA;Paired;;SRX5022781	Human	2015	Asia	China	Fujian Medical University Union Hospital	PRJNA407669	SRP169490	SAMN07660898	SRS4055002	fimH22
ESC_UA6803AA_AS	EC192	SRR8203407;ILLUMINA;Paired;;SRX5022780	Human	2015	Asia	China	Fujian Medical University Union Hospital	PRJNA407669	SRP169490	SAMN07660899	SRS4055001	fimH22
ESC_TA7294AA_AS		SRR7828644;ILLUMINA;Paired;;SRX4679806	Human	2015	Asia	Lebanon	University of Queensland	PRJNA398288	SRP115500	SAMN10058982	SRS3773558	fimH1196
ESC_QA8146AA_AS	JML156	DRR102840;ILLUMINA;Paired;600;DRX096260	Human	2015	Asia	Japan	KYUSHU	PRJDB5579	DRP003877	SAMD00077248	DRS052174	fimH22
ESC_QA6507AA_AS	JML133	DRR102819;ILLUMINA;Paired;600;DRX096239	Human	2015	Asia	Japan	KYUSHU	PRJDB5579	DRP003877	SAMD00077227	DRS052153	fimH22
ESC_QA7349AA_AS	JML110	DRR102801;ILLUMINA;Paired;600;DRX096221	Human	2015	Asia	Japan	KYUSHU	PRJDB5579	DRP003877	SAMD00077209	DRS052135	fimH22
ESC_QA8041AA_AS	JML056	DRR102750;ILLUMINA;Paired;600;DRX096170	Human	2015	Asia	Japan	KYUSHU	PRJDB5579	DRP003877	SAMD00077158	DRS052084	fimH22
ESC_MA1580AA_AS	JSWP007	DRR089018;ILLUMINA;Paired;700;DRX082841	Environment	2015	Asia	Japan	KYOTO_ENG	PRJDB5602	DRP003568	SAMD00076204	DRS041976	fimH277
ESC_MA2358AA_AS	JKHS013	DRR089056;ILLUMINA;Paired;700;DRX082879	Environment	2015	Asia	Japan	KYOTO_ENG	PRJDB5602	DRP003568	SAMD00076242	DRS042014	fimH30
ESC_MA2347AA_AS	JSWP032	DRR089043;ILLUMINA;Paired;700;DRX082866	Environment	2015	Asia	Japan	KYOTO_ENG	PRJDB5602	DRP003568	SAMD00076229	DRS042001	fimH30
ESC_MA2344AA_AS	JSWP029	DRR089040;ILLUMINA;Paired;700;DRX082863	Environment	2015	Asia	Japan	KYOTO_ENG	PRJDB5602	DRP003568	SAMD00076226	DRS041998	fimH30
ESC_MA1599AA_AS	JSWP026	DRR089037;ILLUMINA;Paired;700;DRX082860	Environment	2015	Asia	Japan	KYOTO_ENG	PRJDB5602	DRP003568	SAMD00076223	DRS041995	fimH30
ESC_MA2333AA_AS	JSWP017	DRR089028;ILLUMINA;Paired;700;DRX082851	Environment	2015	Asia	Japan	KYOTO_ENG	PRJDB5602	DRP003568	SAMD00076214	DRS041986	fimH30
ESC_MA2330AA_AS	JSWP014	DRR089025;ILLUMINA;Paired;700;DRX082848	Environment	2015	Asia	Japan	KYOTO_ENG	PRJDB5602	DRP003568	SAMD00076211	DRS041983	fimH30
ESC_QA8851AA_AS	JML274	DRR102929;ILLUMINA;Paired;600;DRX096349	Human	2015	Asia	Japan	KYUSHU	PRJDB5579	DRP003877	SAMD00077337	DRS052263	fimH30
ESC_QA7464AA_AS	JML237	DRR102904;ILLUMINA;Paired;600;DRX096324	Human	2015	Asia	Japan	KYUSHU	PRJDB5579	DRP003877	SAMD00077312	DRS052238	fimH30
ESC_QA8173AA_AS	JML219	DRR102888;ILLUMINA;Paired;600;DRX096308	Human	2015	Asia	Japan	KYUSHU	PRJDB5579	DRP003877	SAMD00077296	DRS052222	fimH30
ESC_QA8160AA_AS	JML189	DRR102866;ILLUMINA;Paired;600;DRX096286	Human	2015	Asia	Japan	KYUSHU	PRJDB5579	DRP003877	SAMD00077274	DRS052200	fimH30
ESC_QA8151AA_AS	JML171	DRR102851;ILLUMINA;Paired;600;DRX096271	Human	2015	Asia	Japan	KYUSHU	PRJDB5579	DRP003877	SAMD00077259	DRS052185	fimH30
ESC_MA2336AA_AS	JSWP020	DRR089031;ILLUMINA;Paired;700;DRX082854	Environment	2015	Asia	Japan	KYOTO_ENG	PRJDB5602	DRP003568	SAMD00076217	DRS041989	fimH30
ESC_MA2327AA_AS	JSWP011	DRR089022;ILLUMINA;Paired;700;DRX082845	Environment	2015	Asia	Japan	KYOTO_ENG	PRJDB5602	DRP003568	SAMD00076208	DRS041980	fimH30
ESC_QA5409AA_AS	JML135	DRR102821;ILLUMINA;Paired;600;DRX096241	Human	2015	Asia	Japan	KYUSHU	PRJDB5579	DRP003877	SAMD00077229	DRS052155	fimH30
ESC_QA7673AA_AS	JML034	DRR102730;ILLUMINA;Paired;600;DRX096150	Human	2015	Asia	Japan	KYUSHU	PRJDB5579	DRP003877	SAMD00077138	DRS052064	fimH30
ESC_MA2357AA_AS	JKHS012	DRR089055;ILLUMINA;Paired;700;DRX082878	Environment	2015	Asia	Japan	KYOTO_ENG	PRJDB5602	DRP003568	SAMD00076241	DRS042013	fimH30
ESC_TA7185AA_AS		SRR7828768;ILLUMINA;Paired;;SRX4679682	Human	2015	Asia	Singapore	University of Queensland	PRJNA398288	SRP115500	SAMN10058941	SRS3773433	fimH30
ESC_PA1130AA_AS	MER-101	SRR5936480;ILLUMINA;Paired;;SRX3096477	Human	2015	Asia	Singapore	University of Queensland	PRJNA398288	SRP115500	SAMN07510262	SRS2433259	fimH30
ESC_PA1129AA_AS	MER-95	SRR5936481;ILLUMINA;Paired;;SRX3096476	Human	2015	Asia	Singapore	University of Queensland	PRJNA398288	SRP115500	SAMN07510257	SRS2433258	fimH30
ESC_PA1128AA_AS	MER-97	SRR5936482;ILLUMINA;Paired;;SRX3096475	Human	2015	Asia	Singapore	University of Queensland	PRJNA398288	SRP115500	SAMN07510258	SRS2433257	fimH30
ESC_PA1125AA_AS	MER-88	SRR5936485;ILLUMINA;Paired;;SRX3096472	Human	2015	Asia	Singapore	University of Queensland	PRJNA398288	SRP115500	SAMN07510253	SRS2433254	fimH30
ESC_PA1124AA_AS	MER-89	SRR5936486;ILLUMINA;Paired;;SRX3096471	Human	2015	Asia	Singapore	University of Queensland	PRJNA398288	SRP115500	SAMN07510254	SRS2433253	fimH30
ESC_PA1103AA_AS	MER-80	SRR5936507;ILLUMINA;Paired;;SRX3096450	Human	2015	Asia	Singapore	University of Queensland	PRJNA398288	SRP115500	SAMN07510248	SRS2433231	fimH30
ESC_PA1097AA_AS	MER-83	SRR5936513;ILLUMINA;Paired;;SRX3096444	Human	2015	Asia	Singapore	University of Queensland	PRJNA398288	SRP115500	SAMN07510250	SRS2433226	fimH30
ESC_PA1096AA_AS	MER-103	SRR5936514;ILLUMINA;Paired;;SRX3096443	Human	2015	Asia	Singapore	University of Queensland	PRJNA398288	SRP115500	SAMN07510264	SRS2433225	fimH30
ESC_PA1093AA_AS	MER-104	SRR5936517;ILLUMINA;Paired;;SRX3096440	Human	2015	Asia	Singapore	University of Queensland	PRJNA398288	SRP115500	SAMN07510265	SRS2433222	fimH30
ESC_PA1092AA_AS	MER-107	SRR5936518;ILLUMINA;Paired;;SRX3096439	Human	2015	Asia	Singapore	University of Queensland	PRJNA398288	SRP115500	SAMN07510268	SRS2433221	fimH30
ESC_PA1091AA_AS	MER-106	SRR5936519;ILLUMINA;Paired;;SRX3096438	Human	2015	Asia	Singapore	University of Queensland	PRJNA398288	SRP115500	SAMN07510267	SRS2433220	fimH30
ESC_PA1089AA_AS	MER-78	SRR5936521;ILLUMINA;Paired;;SRX3096436	Human	2015	Asia	Singapore	University of Queensland	PRJNA398288	SRP115500	SAMN07510246	SRS2433218	fimH30
ESC_PA1079AA_AS	MER-87	SRR5936531;ILLUMINA;Paired;;SRX3096426	Human	2015	Asia	Singapore	University of Queensland	PRJNA398288	SRP115500	SAMN07510252	SRS2433208	fimH30
ESC_TA7303AA_AS		SRR7828633;ILLUMINA;Paired;;SRX4679817	Human	2015	Asia	Singapore	University of Queensland	PRJNA398288	SRP115500	SAMN10058906	SRS3773569	fimH30
ESC_TA7296AA_AS		SRR7828642;ILLUMINA;Paired;;SRX4679808	Human	2015	Asia	Singapore	University of Queensland	PRJNA398288	SRP115500	SAMN10058912	SRS3773556	fimH30
ESC_TA7295AA_AS		SRR7828643;ILLUMINA;Paired;;SRX4679807	Human	2015	Asia	Singapore	University of Queensland	PRJNA398288	SRP115500	SAMN10058955	SRS3773559	fimH30
ESC_TA7292AA_AS		SRR7828646;ILLUMINA;Paired;;SRX4679804	Human	2015	Asia	Singapore	University of Queensland	PRJNA398288	SRP115500	SAMN10058921	SRS3773555	fimH30
ESC_TA7288AA_AS		SRR7828657;ILLUMINA;Paired;;SRX4679793	Human	2015	Asia	Singapore	University of Queensland	PRJNA398288	SRP115500	SAMN10058923	SRS3773547	fimH30
ESC_TA7283AA_AS		SRR7828662;ILLUMINA;Paired;;SRX4679788	Human	2015	Asia	Singapore	University of Queensland	PRJNA398288	SRP115500	SAMN10058916	SRS3773538	fimH30
ESC_TA7282AA_AS		SRR7828663;ILLUMINA;Paired;;SRX4679787	Human	2015	Asia	Singapore	University of Queensland	PRJNA398288	SRP115500	SAMN10058917	SRS3773541	fimH30
ESC_TA7281AA_AS		SRR7828664;ILLUMINA;Paired;;SRX4679786	Human	2015	Asia	Singapore	University of Queensland	PRJNA398288	SRP115500	SAMN10058914	SRS3773537	fimH30
ESC_TA7214AA_AS		SRR7828738;ILLUMINA;Paired;;SRX4679712	Human	2015	Asia	Singapore	University of Queensland	PRJNA398288	SRP115500	SAMN10058909	SRS3773463	fimH30
ESC_TA7164AA_AS		SRR7828793;ILLUMINA;Paired;;SRX4679657	Human	2015	Asia	Singapore	University of Queensland	PRJNA398288	SRP115500	SAMN10058951	SRS3773409	fimH30
ESC_TA7143AA_AS		SRR7828819;ILLUMINA;Paired;;SRX4679631	Human	2015	Asia	Singapore	University of Queensland	PRJNA398288	SRP115500	SAMN10058918	SRS3773382	fimH30
ESC_TA7152AA_AS		SRR7828810;ILLUMINA;Paired;;SRX4679640	Human	2015	Asia	Turkey	University of Queensland	PRJNA398288	SRP115500	SAMN10058963	SRS3773391	fimH30
ESC_TA7151AA_AS		SRR7828811;ILLUMINA;Paired;;SRX4679639	Human	2015	Asia	Turkey	University of Queensland	PRJNA398288	SRP115500	SAMN10058960	SRS3773390	fimH30
ESC_TA7150AA_AS		SRR7828812;ILLUMINA;Paired;;SRX4679638	Human	2015	Asia	Turkey	University of Queensland	PRJNA398288	SRP115500	SAMN10058961	SRS3773389	fimH30
ESC_TA7149AA_AS		SRR7828813;ILLUMINA;Paired;;SRX4679637	Human	2015	Asia	Turkey	University of Queensland	PRJNA398288	SRP115500	SAMN10058958	SRS3773388	fimH30
ESC_TA7129AA_AS		SRR7828835;ILLUMINA;Paired;;SRX4679615	Human	2015	Asia	Turkey	University of Queensland	PRJNA398288	SRP115500	SAMN10058969	SRS3773366	fimH30
ESC_TA7122AA_AS		SRR7828842;ILLUMINA;Paired;;SRX4679608	Human	2015	Asia	Turkey	University of Queensland	PRJNA398288	SRP115500	SAMN10058966	SRS3773359	fimH30
ESC_MA2353AA_AS	JKHS006	DRR089049;ILLUMINA;Paired;700;DRX082872	Environment	2015	Asia	Japan	KYOTO_ENG	PRJDB5602	DRP003568	SAMD00076235	DRS042007	fimH41
ESC_QA7682AA_AS	JML049	DRR102743;ILLUMINA;Paired;600;DRX096163	Human	2015	Asia	Japan	KYUSHU	PRJDB5579	DRP003877	SAMD00077151	DRS052077	fimH41
ESC_QA7303AA_AS	JML041	DRR102736;ILLUMINA;Paired;600;DRX096156	Human	2015	Asia	Japan	KYUSHU	PRJDB5579	DRP003877	SAMD00077144	DRS052070	fimH41
ESC_QA7870AA_AS	JML242	DRR102908;ILLUMINA;Paired;600;DRX096328	Human	2015	Asia	Japan	KYUSHU	PRJDB5579	DRP003877	SAMD00077316	DRS052242	fimH41
ESC_MA2326AA_AS	JSWP010	DRR089021;ILLUMINA;Paired;700;DRX082844	Environment	2015	Asia	Japan	KYOTO_ENG	PRJDB5602	DRP003568	SAMD00076207	DRS041979	fimH41
ESC_QA8152AA_AS	JML172	DRR102852;ILLUMINA;Paired;600;DRX096272	Human	2015	Asia	Japan	KYUSHU	PRJDB5579	DRP003877	SAMD00077260	DRS052186	fimH41
ESC_QA7378AA_AS	JML141	DRR102826;ILLUMINA;Paired;600;DRX096246	Human	2015	Asia	Japan	KYUSHU	PRJDB5579	DRP003877	SAMD00077234	DRS052160	fimH41
ESC_QA7343AA_AS	JML101	DRR102793;ILLUMINA;Paired;600;DRX096213	Human	2015	Asia	Japan	KYUSHU	PRJDB5579	DRP003877	SAMD00077201	DRS052127	fimH41
ESC_QA5316AA_AS	JML031	DRR102728;ILLUMINA;Paired;600;DRX096148	Human	2015	Asia	Japan	KYUSHU	PRJDB5579	DRP003877	SAMD00077136	DRS052062	fimH41
ESC_QA7661AA_AS	JML014	DRR102712;ILLUMINA;Paired;600;DRX096132	Human	2015	Asia	Japan	KYUSHU	PRJDB5579	DRP003877	SAMD00077120	DRS052046	fimH41
ESC_QA7839AA_AS	JML186	DRR102863;ILLUMINA;Paired;600;DRX096283	Human	2015	Asia	Japan	KYUSHU	PRJDB5579	DRP003877	SAMD00077271	DRS052197	fimH41
ESC_PA1095AA_AS	MER-102	SRR5936515;ILLUMINA;Paired;;SRX3096442	Human	2015	Asia	Singapore	University of Queensland	PRJNA398288	SRP115500	SAMN07510263	SRS2433224	fimH41
ESC_TA7128AA_AS		SRR7828836;ILLUMINA;Paired;;SRX4679614	Human	2015	Asia	Turkey	University of Queensland	PRJNA398288	SRP115500	SAMN10058968	SRS3773365	fimH41
ESC_PA2145AA_AS	ECPUTH09	SRR5943568;ILLUMINA;Paired;;SRX3102089	Human	2016	Asia	Thailand	JCVI	PRJNA389557	SRP108857	SAMN07450712	SRS2438023	fimH41
ESC_TA1743AA_AS	Escherichia coli from stone	SRR7691724;ILLUMINA;Paired;;SRX4551301	Human	2016	Asia	China	The First Affiliated Hospital of Guangzhou Medical University	PRJNA485654	SRP157891	SAMN09829084	SRS3668399	fimH54
ESC_TA1733AA_AS	Escherichia coli from urine	SRR7691734;ILLUMINA;Paired;;SRX4551291	Human	2016	Asia	China	The First Affiliated Hospital of Guangzhou Medical University	PRJNA485654	SRP157891	SAMN09829092	SRS3668393	fimH54
ESC_TA7269AA_AS		SRR7828677;ILLUMINA;Paired;;SRX4679773	Human	2016	Asia	Lebanon	University of Queensland	PRJNA398288	SRP115500	SAMN10058991	SRS3773524	fimH30
ESC_TA7206AA_AS		SRR7828746;ILLUMINA;Paired;;SRX4679704	Human	2016	Asia	Saudi Arabia	University of Queensland	PRJNA398288	SRP115500	SAMN10059051	SRS3773455	fimH30
ESC_TA7229AA_AS		SRR7828722;ILLUMINA;Paired;;SRX4679728	Human	2016	Asia	Singapore	University of Queensland	PRJNA398288	SRP115500	SAMN10059015	SRS3773482	fimH30
ESC_TA7222AA_AS		SRR7828728;ILLUMINA;Paired;;SRX4679722	Human	2016	Asia	Singapore	University of Queensland	PRJNA398288	SRP115500	SAMN10059005	SRS3773474	fimH30
ESC_TA7220AA_AS		SRR7828730;ILLUMINA;Paired;;SRX4679720	Human	2016	Asia	Singapore	University of Queensland	PRJNA398288	SRP115500	SAMN10059007	SRS3773472	fimH30
ESC_TA7216AA_AS		SRR7828736;ILLUMINA;Paired;;SRX4679714	Human	2016	Asia	Singapore	University of Queensland	PRJNA398288	SRP115500	SAMN10059013	SRS3773465	fimH30
ESC_TA7215AA_AS		SRR7828737;ILLUMINA;Paired;;SRX4679713	Human	2016	Asia	Singapore	University of Queensland	PRJNA398288	SRP115500	SAMN10059012	SRS3773464	fimH30
ESC_TA7163AA_AS		SRR7828794;ILLUMINA;Paired;;SRX4679656	Human	2016	Asia	Singapore	University of Queensland	PRJNA398288	SRP115500	SAMN10058950	SRS3773407	fimH30
ESC_TA7162AA_AS		SRR7828795;ILLUMINA;Paired;;SRX4679655	Human	2016	Asia	Singapore	University of Queensland	PRJNA398288	SRP115500	SAMN10058949	SRS3773406	fimH30
ESC_TA7159AA_AS		SRR7828798;ILLUMINA;Paired;;SRX4679652	Human	2016	Asia	Singapore	University of Queensland	PRJNA398288	SRP115500	SAMN10058952	SRS3773403	fimH30
ESC_TA7155AA_AS		SRR7828807;ILLUMINA;Paired;;SRX4679643	Human	2016	Asia	Turkey	University of Queensland	PRJNA398288	SRP115500	SAMN10058853	SRS3773395	fimH30
ESC_TA7266AA_AS		SRR7828680;ILLUMINA;Paired;;SRX4679770	Human	2016	Asia	Lebanon	University of Queensland	PRJNA398288	SRP115500	SAMN10058988	SRS3773522	fimH41
ESC_TA7226AA_AS		SRR7828724;ILLUMINA;Paired;;SRX4679726	Human	2016	Asia	Singapore	University of Queensland	PRJNA398288	SRP115500	SAMN10059017	SRS3773477	fimH41
ESC_VA2019AA_AS	E41-1	GCF_003194345;Complete Genome;;;	Human	2017	Asia	China	shanghai 6th Peoples Hospital Affiliated to Shanghai Jiaotong University School of Medicine	PRJNA224116		SAMN08382661		fimH30
ESC_TA1746AA_AS	Escherichia coli from urine	SRR7691721;ILLUMINA;Paired;;SRX4551304	Human	2017	Asia	China	The First Affiliated Hospital of Guangzhou Medical University	PRJNA485654	SRP157891	SAMN09829094	SRS3668402	fimH41
ESC_TA1741AA_AS	Escherichia coli from stone	SRR7691726;ILLUMINA;Paired;;SRX4551299	Human	2017	Asia	China	The First Affiliated Hospital of Guangzhou Medical University	PRJNA485654	SRP157891	SAMN09829086	SRS3668397	fimH41
ESC_VA4672AA_AS	M097A	SRR8360119;ILLUMINA;Paired;500;SRX5170811	Human	2017	Asia	Sri Lanka	FDA Center for Food Safety and Applied Nutrition	PRJNA293225	SRP103093	SAMN10506438	SRS4178445	fimH27
ESC_VA4671AA_AS	M086A	SRR8360117;ILLUMINA;Paired;500;SRX5170809	Human	2017	Asia	Sri Lanka	FDA Center for Food Safety and Applied Nutrition	PRJNA293225	SRP103093	SAMN10506433	SRS4178443	fimH30
ESC_TA1744AA_AS	Escherichia coli from stone	SRR7691723;ILLUMINA;Paired;;SRX4551302	Human	2017	Asia	China	The First Affiliated Hospital of Guangzhou Medical University	PRJNA485654	SRP157891	SAMN09829085	SRS3668400	fimH89
ESC_TA1731AA_AS	Escherichia coli from urine	SRR7691736;ILLUMINA;Paired;;SRX4551289	Human	2017	Asia	China	The First Affiliated Hospital of Guangzhou Medical University	PRJNA485654	SRP157891	SAMN09829093	SRS3668388	fimH89
ESC_VA4670AA_AS	M120A	SRR8360116;ILLUMINA;Paired;500;SRX5170808	Human	2017	Asia	Sri Lanka	FDA Center for Food Safety and Applied Nutrition	PRJNA293225	SRP103093	SAMN10506428	SRS4178442	Unknown
ESC_VA4679AA_AS	M111XC1	SRR8360148;ILLUMINA;Paired;500;SRX5170840	Human	2017	Asia	Sri Lanka	FDA Center for Food Safety and Applied Nutrition	PRJNA293225	SRP103093	SAMN10506445	SRS4178474	fimH30
ESC_VA4666AA_AS	B121X	SRR8360109;ILLUMINA;Paired;500;SRX5170801	Human	2017	Asia	Sri Lanka	FDA Center for Food Safety and Applied Nutrition	PRJNA293225	SRP103093	SAMN10506465	SRS4178435	fimH30
ESC_TA7209AA_AS		SRR7828743;ILLUMINA;Paired;;SRX4679707	Human	2017	Asia	Saudi Arabia	University of Queensland	PRJNA398288	SRP115500	SAMN10059048	SRS3773458	fimH30
ESC_TA7141AA_AS		SRR7828821;ILLUMINA;Paired;;SRX4679629	Human	2017	Asia	Saudi Arabia	University of Queensland	PRJNA398288	SRP115500	SAMN10059042	SRS3773381	fimH30
ESC_TA7139AA_AS		SRR7828823;ILLUMINA;Paired;;SRX4679627	Human	2017	Asia	Saudi Arabia	University of Queensland	PRJNA398288	SRP115500	SAMN10059040	SRS3773378	fimH30
ESC_TA7138AA_AS		SRR7828824;ILLUMINA;Paired;;SRX4679626	Human	2017	Asia	Saudi Arabia	University of Queensland	PRJNA398288	SRP115500	SAMN10059039	SRS3773377	fimH30
ESC_TA7134AA_AS		SRR7828828;ILLUMINA;Paired;;SRX4679622	Human	2017	Asia	Saudi Arabia	University of Queensland	PRJNA398288	SRP115500	SAMN10059035	SRS3773374	fimH30
ESC_TA7243AA_AS		SRR7828707;ILLUMINA;Paired;;SRX4679743	Human	2017	Asia	Singapore	University of Queensland	PRJNA398288	SRP115500	SAMN10059002	SRS3773492	fimH30
ESC_TA7240AA_AS		SRR7828710;ILLUMINA;Paired;;SRX4679740	Human	2017	Asia	Singapore	University of Queensland	PRJNA398288	SRP115500	SAMN10058877	SRS3773493	fimH30
ESC_TA7225AA_AS		SRR7828725;ILLUMINA;Paired;;SRX4679725	Human	2017	Asia	Singapore	University of Queensland	PRJNA398288	SRP115500	SAMN10058881	SRS3773473	fimH30
ESC_TA7196AA_AS		SRR7828756;ILLUMINA;Paired;;SRX4679694	Human	2017	Asia	Singapore	University of Queensland	PRJNA398288	SRP115500	SAMN10058872	SRS3773447	fimH30
ESC_TA7194AA_AS		SRR7828758;ILLUMINA;Paired;;SRX4679692	Human	2017	Asia	Singapore	University of Queensland	PRJNA398288	SRP115500	SAMN10058870	SRS3773443	fimH30
ESC_TA7191AA_AS		SRR7828761;ILLUMINA;Paired;;SRX4679689	Human	2017	Asia	Singapore	University of Queensland	PRJNA398288	SRP115500	SAMN10058867	SRS3773440	fimH30
ESC_TA7179AA_AS		SRR7828775;ILLUMINA;Paired;;SRX4679675	Human	2017	Asia	Singapore	University of Queensland	PRJNA398288	SRP115500	SAMN10058862	SRS3773426	fimH30
ESC_VA6378AA_AS	ECO LCV	traces-0hNmLDh;ILLUMINA;Paired;;NA	Human	2017	Asia	South Korea	Bact Res Dept of Laboratory Medicine Yonsei University College of Medicine					fimH30
ESC_VA6381AA_AS	ECO SCV	traces-0YrvbXu;ILLUMINA;Paired;;NA	Human	2017	Asia	South Korea	Bact Res Dept of Laboratory Medicine Yonsei University College of Medicine					fimH30
ESC_TA7193AA_AS		SRR7828759;ILLUMINA;Paired;;SRX4679691	Human	2017	Asia	Singapore	University of Queensland	PRJNA398288	SRP115500	SAMN10058869	SRS3773442	fimH41
ESC_VA4684AA_AS	R053	SRR8360228;ILLUMINA;Paired;500;SRX5170920	Human	2017	Asia	Sri Lanka	FDA Center for Food Safety and Applied Nutrition	PRJNA293225	SRP103093	SAMN10506459	SRS4178554	fimH41
ESC_SA6454AA_AS	TM61	DRR138473;ILLUMINA;Paired;350;DRX131211	Human	2018	Asia	Thailand	OSAKA_HOSP	PRJDB7066	DRP004282	SAMD00127153	DRS063934	fimH22
ESC_BA2932AA_AS	KMi004	DRR033788;ILLUMINA;Paired;0;DRX030508	Environment		Asia	Japan	KYOTO_PREF	PRJDB3552	DRP002628	SAMD00029138	DRS019526	fimH22
ESC_KA2321AA_AS	MT166	traces-0hyUAde;ILLUMINA;Paired;;NA			Asia	Japan	David Gordon					fimH27
ESC_KA2322AA_AS	MT172	traces-0Emcinc;ILLUMINA;Paired;;NA			Asia	Japan	David Gordon					fimH27
ESC_KA2323AA_AS	MT174	traces-0PtDPvb;ILLUMINA;Paired;;NA			Asia	Japan	David Gordon					fimH27
ESC_KA2324AA_AS	MT181	traces-0uYpPCv;ILLUMINA;Paired;;NA			Asia	Japan	David Gordon					fimH27
ESC_KA2320AA_AS	MT175	traces-0bOoHGy;ILLUMINA;Paired;;NA			Asia	Japan	David Gordon					fimH27
ESC_KA2325AA_AS	MT183	traces-0sDCKjt;ILLUMINA;Paired;;NA			Asia	Japan	David Gordon					fimH27
ESC_KA2326AA_AS	MT186	traces-0Dpuxrp;ILLUMINA;Paired;;NA			Asia	Japan	David Gordon					fimH27
ESC_MA1332AA_AS	trAl	traces-0ObaPDH;ILLUMINA;Paired;;NA			Asia	Vietnam	LMM					fimH27
ESC_GA4727AA_AS	NA114	GCF_000214765;Complete Genome;;;	Human		Asia	India	NCBI	PRJNA66975		SAMN02603711		fimH30
ESC_LA1780AA_AS	JSWP008	traces-0GIkFbN;ILLUMINA;Paired;;NA			Asia	Japan	Department of Environmental Engineering, Graduate School of Engineering, Kyoto University					fimH30
ESC_TA1435AA_AS	THUN520	traces-0tKsvMw;ILLUMINA;Paired;;NA	Human		Asia	Japan	Tenri Hospital					fimH30
ESC_TA2904AA_AS	sample124	traces-0gJzEeF;ILLUMINA;Paired;;NA			Asia	Pakistan	QIB					fimH30
ESC_TA2907AA_AS	Sample68	traces-0zsHwEG;ILLUMINA;Paired;;NA			Asia	Pakistan	QIB					fimH30
ESC_TA2930AA_AS	Sample112	traces-0BMgmrW;ILLUMINA;Paired;;NA			Asia	Pakistan	QIB					fimH30
ESC_TA2848AA_AS	Sample143	traces-0LGESHJ;ILLUMINA;Paired;;NA			Asia	Pakistan	QIB					fimH30
ESC_TA2850AA_AS	Sample148	traces-0oetrpA;ILLUMINA;Paired;;NA			Asia	Pakistan	QIB					fimH30
ESC_TA2853AA_AS	Sample14	traces-0PpzArC;ILLUMINA;Paired;;NA			Asia	Pakistan	QIB					fimH30
ESC_TA2858AA_AS	Sample20	traces-0hCadxH;ILLUMINA;Paired;;NA			Asia	Pakistan	QIB					fimH30
ESC_TA2860AA_AS	Sample21	traces-0awsmqT;ILLUMINA;Paired;;NA			Asia	Pakistan	QIB					fimH30
ESC_TA2868AA_AS	Sample29	traces-0MutMSw;ILLUMINA;Paired;;NA			Asia	Pakistan	QIB					fimH30
ESC_TA2877AA_AS	Sample37	traces-0eCyAIg;ILLUMINA;Paired;;NA			Asia	Pakistan	QIB					fimH30
ESC_TA2883AA_AS	Sample154	traces-0mAImrc;ILLUMINA;Paired;;NA			Asia	Pakistan	QIB					fimH30
ESC_TA2889AA_AS	Sample54	traces-0gMWmPR;ILLUMINA;Paired;;NA			Asia	Pakistan	QIB					fimH30
ESC_TA2896AA_AS	Sample59	traces-0mxsfiZ;ILLUMINA;Paired;;NA			Asia	Pakistan	QIB					fimH30
ESC_TA2906AA_AS	Sample67	traces-0xRiSKr;ILLUMINA;Paired;;NA			Asia	Pakistan	QIB					fimH30
ESC_TA2922AA_AS	Sample186	traces-0rIaIIW;ILLUMINA;Paired;;NA			Asia	Pakistan	QIB					fimH30
ESC_TA2928AA_AS	Sample111	traces-0CJelCW;ILLUMINA;Paired;;NA			Asia	Pakistan	QIB					fimH30
ESC_TA2916AA_AS	Sample169	traces-0sUiXQj;ILLUMINA;Paired;;NA			Asia	Pakistan	QIB					fimH30
ESC_PA1760AA_AS	V074	ERR2060139;ILLUMINA;Paired;300;ERX2119196	Human		Asia	Vietnam	academisch medisch centrum	PRJEB21997	ERP024314	SAMEA104188787	ERS1847805	fimH30
ESC_PA1746AA_AS	20160165	ERR2060125;ILLUMINA;Paired;300;ERX2119182	Human		Asia	Vietnam	academisch medisch centrum	PRJEB21997	ERP024314	SAMEA104188773	ERS1847791	fimH30
ESC_PA1740AA_AS	20160159	ERR2060119;ILLUMINA;Paired;300;ERX2119176	Human		Asia	Vietnam	academisch medisch centrum	PRJEB21997	ERP024314	SAMEA104188767	ERS1847785	fimH30
ESC_PA1736AA_AS	20160155	ERR2060115;ILLUMINA;Paired;300;ERX2119172	Human		Asia	Vietnam	academisch medisch centrum	PRJEB21997	ERP024314	SAMEA104188763	ERS1847781	fimH30
ESC_PA1700AA_AS	20151476	ERR2060079;ILLUMINA;Paired;300;ERX2119136	Human		Asia	Vietnam	academisch medisch centrum	PRJEB21997	ERP024314	SAMEA104188727	ERS1847745	fimH30
ESC_HA7609AA_AS	KOr022	DRR063426;ILLUMINA;Paired;600;DRX057667,DRR063301;ILLUMINA;Paired;600;DRX057542	Companion Animal		Asia	Japan	KYOTO_ENG	PRJDB4884	DRP003212	SAMD00053087	DRS032724	fimH41
ESC_HA7746AA_AS	KTa003	DRR063407;ILLUMINA;Paired;600;DRX057648,DRR063494;ILLUMINA;Paired;600;DRX057735	Environment		Asia	Japan	KYOTO_ENG	PRJDB4884	DRP003212	SAMD00053193	DRS032830	fimH41
ESC_HA7705AA_AS	KMi027	DRR063474;ILLUMINA;Paired;600;DRX057715,DRR063379;ILLUMINA;Paired;600;DRX057620	Environment		Asia	Japan	KYOTO_ENG	PRJDB4884	DRP003212	SAMD00053165	DRS032802	fimH41
ESC_HA7664AA_AS	KFu031	DRR063353;ILLUMINA;Paired;600;DRX057594,DRR063453;ILLUMINA;Paired;600;DRX057694	Environment		Asia	Japan	KYOTO_ENG	PRJDB4884	DRP003212	SAMD00053139	DRS032776	fimH41
ESC_HA7621AA_AS	KKa012	DRR063312;ILLUMINA;Paired;600;DRX057553,DRR063432;ILLUMINA;Paired;600;DRX057673	Environment		Asia	Japan	KYOTO_ENG	PRJDB4884	DRP003212	SAMD00053098	DRS032735	fimH41
ESC_GA4717AA_AS	SE15	GCF_000010485;Complete Genome;;;	Human		Asia	Japan	Kitasato University	PRJDA19053				fimH41
ESC_QA7958AA_AS	9-025	DRR102686;ILLUMINA;Paired;600;DRX096106	Human		Asia	Japan	KYUSHU	PRJDB5579	DRP003877	SAMD00077094	DRS052020	fimH41
ESC_BA0450AA_AS	DRS019485	DRR031241;ILLUMINA;Paired;0;DRX028243			Asia	Japan	KYOTO_PREF	PRJDB3552	DRP002624	SAMD00027193	DRS019485	fimH41
ESC_TA2845AA_AS	Sample6	traces-0hrtlRI;ILLUMINA;Paired;;NA			Asia	Pakistan	QIB					fimH41
ESC_PA1765AA_AS	V079	ERR2060144;ILLUMINA;Paired;300;ERX2119201	Human		Asia	Vietnam	academisch medisch centrum	PRJEB21997	ERP024314	SAMEA104188792	ERS1847810	fimH41
ESC_PA1713AA_AS	20160096	ERR2060092;ILLUMINA;Paired;300;ERX2119149	Human		Asia	Vietnam	academisch medisch centrum	PRJEB21997	ERP024314	SAMEA104188740	ERS1847758	fimH41
ESC_PA1744AA_AS	20160163	ERR2060123;ILLUMINA;Paired;300;ERX2119180	Human		Asia	Vietnam	academisch medisch centrum	PRJEB21997	ERP024314	SAMEA104188771	ERS1847789	fimH89
ESC_PA1728AA_AS	20160147	ERR2060107;ILLUMINA;Paired;300;ERX2119164	Human		Asia	Vietnam	academisch medisch centrum	PRJEB21997	ERP024314	SAMEA104188755	ERS1847773	fimH89
ESC_PA1672AA_AS	20151210	ERR2060051;ILLUMINA;Paired;300;ERX2119108	Human		Asia	Vietnam	academisch medisch centrum	PRJEB21997	ERP024314	SAMEA104188699	ERS1847717	fimH89
ESC_LA3406AA_AS	AM_LREC-6	ERR1841077;ILLUMINA;Paired;500;ERX1903054	Human	1998	Europe	Spain	WARWICK UNIVERSITY	PRJEB19190	ERP021173	SAMEA92067418	ERS1560871	fimH326
ESC_KA8812AA_AS	EC958	GCF_000285655;Complete Genome;;;,GCA_000285655.3;Complete Genome;;;	Human	2001	Europe	United Kingdom	European Bioinformatics Institute	PRJNA224116		SAMEA2272019	ERS379481	fimH30
ESC_CA1840AA_AS	HVH 177 (4-2876612)	SRR770142;ILLUMINA;Paired;180;SRX247812,SRR1010954;ILLUMINA;Paired;5000;SRX363747,SRR1010955;ILLUMINA;Paired;5000;SRX363747,SRR998572;ILLUMINA;Paired;5000;SRX356832,SRR784402;ILLUMINA;Paired;180;SRX251159,SRR998571;ILLUMINA;Paired;5000;SRX356832	Human	2003	Europe	Denmark	Broad Institute	PRJNA186205	SRP019137	SAMN01885818	SRS399685	fimH22
ESC_CA3304AA_AS	HVH 202 (4-3163997)	SRR770165;ILLUMINA;Paired;180;SRX247836,SRR958389;ILLUMINA;Paired;5000;SRX340389,SRR784627;ILLUMINA;Paired;180;SRX251200,SRR958390;ILLUMINA;Paired;5000;SRX340389	Human	2003	Europe	Denmark	Broad Institute	PRJNA186229	SRP019161	SAMN01885841	SRS399708	fimH22
ESC_CA5784AA_AS	HVH 205 (4-3094677)	SRR958396;ILLUMINA;Paired;5000;SRX340392,SRR784654;ILLUMINA;Paired;180;SRX251211,SRR770168;ILLUMINA;Paired;180;SRX247839,SRR958395;ILLUMINA;Paired;5000;SRX340392	Human	2003	Europe	Denmark	Broad Institute	PRJNA186232	SRP019164	SAMN01885844	SRS399711	fimH30
ESC_CA1422AA_AS	HVH 186 (4-3405044)	SRR770149;ILLUMINA;Paired;180;SRX247819,SRR958362;ILLUMINA;Paired;5000;SRX340371,SRR958363;ILLUMINA;Paired;5000;SRX340371,SRR784478;ILLUMINA;Paired;180;SRX251171	Human	2003	Europe	Denmark	Broad Institute	PRJNA186212	SRP019144	SAMN01885825	SRS399692	fimH30
ESC_BA4781AA_AS	HVH 176 (4-3428664)	SRR958325;ILLUMINA;Paired;5000;SRX340366,SRR770141;ILLUMINA;Paired;180;SRX247811,SRR784401;ILLUMINA;Paired;180;SRX251158,SRR958326;ILLUMINA;Paired;5000;SRX340366	Human	2003	Europe	Denmark	Broad Institute	PRJNA186204	SRP019135	SAMN01885817	SRS399683	fimH30
ESC_CA4512AA_AS	HVH 84 (4-1021478)	SRR800462;ILLUMINA;Paired;5000;SRX257458,SRR785472;ILLUMINA;Paired;180;SRX251340,SRR785471;ILLUMINA;Paired;180;SRX251340,SRR800522;ILLUMINA;Paired;5000;SRX257516	Human	2003	Europe	Denmark	Broad Institute	PRJNA186106	SRP019604	SAMN01885733	SRS402228	fimH30
ESC_GA5862AA_AS	NCTC13353	ERS530434;Curator;;;	Human	2003	Europe	United Kingdom	Public Health England	PRJEB6403	ERP005928	SAMEA2709032	ERS530434	fimH30
ESC_CA5980AA_AS	HVH 146 (4-3189767)	SRR770109;ILLUMINA;Paired;180;SRX247783,SRR958270;ILLUMINA;Paired;5000;SRX340335,SRR784212;ILLUMINA;Paired;180;SRX251098,SRR958271;ILLUMINA;Paired;5000;SRX340335	Human	2004	Europe	Denmark	Broad Institute	PRJNA186178	SRP019110	SAMN01885791	SRS399656	fimH22
ESC_CA3340AA_AS	HVH 141 (4-5995973)	SRR770104;ILLUMINA;Paired;180;SRX247778,SRR958261;ILLUMINA;Paired;5000;SRX340330,SRR958260;ILLUMINA;Paired;5000;SRX340330,SRR784156;ILLUMINA;Paired;180;SRX251090	Human	2004	Europe	Denmark	Broad Institute	PRJNA186173	SRP019105	SAMN01885786	SRS399651	fimH22
ESC_CA1594AA_AS	HVH 139 (4-3192644)	SRR958256;ILLUMINA;Paired;5000;SRX340328,SRR770102;ILLUMINA;Paired;180;SRX247776,SRR786433;ILLUMINA;Paired;180;SRX251938,SRR958257;ILLUMINA;Paired;5000;SRX340328	Human	2004	Europe	Denmark	Broad Institute	PRJNA186168	SRP019103	SAMN01885784	SRS399649	fimH22
ESC_CA3511AA_AS	HVH 90 (4-3191362)	SRR800569;ILLUMINA;Paired;5000;SRX257562,SRR800459;ILLUMINA;Paired;5000;SRX257455,SRR785528;ILLUMINA;Paired;180;SRX251352,SRR785527;ILLUMINA;Paired;180;SRX251352	Human	2004	Europe	Denmark	Broad Institute	PRJNA186112	SRP019607	SAMN01885739	SRS402232	fimH22
ESC_IA2054AA_AS	AM_LREC-40	traces-0ZXgRBE;ILLUMINA;Paired;;NA	Human	2004	Europe	Spain	A. Mora					fimH22
ESC_CA5557AA_AS	S53	ERR161251;ILLUMINA;Paired;219;ERX137101	Human	2004	Europe	United Kingdom	THE SANGER CENTER	PRJEB2968	ERP001354	SAMEA1486622	ERS126568	fimH30
ESC_BA4045AA_AS	S47	ERR161250;ILLUMINA;Paired;219;ERX137100	Human	2004	Europe	United Kingdom	THE SANGER CENTER	PRJEB2968	ERP001354	SAMEA1486618	ERS126567	fimH30
ESC_BA8183AA_AS	S43	ERR161249;ILLUMINA;Paired;219;ERX137099	Human	2004	Europe	United Kingdom	THE SANGER CENTER	PRJEB2968	ERP001354	SAMEA1486590	ERS126566	fimH30
ESC_BA7032AA_AS	S39	ERR161248;ILLUMINA;Paired;219;ERX137098	Human	2004	Europe	United Kingdom	THE SANGER CENTER	PRJEB2968	ERP001354	SAMEA1486673	ERS126565	fimH30
ESC_LA3397AA_AS	AM_LREC-78	ERR1841068;ILLUMINA;Paired;500;ERX1903045	Human	2004	Europe	Spain	WARWICK UNIVERSITY	PRJEB19190	ERP021173	SAMEA92060668	ERS1560862	Unknown
ESC_FA7789AA_AS	uk_P16456	SRR2970773;ILLUMINA;Paired;;SRX1460171	Human	2005	Europe	United Kingdom	University of Oxford	PRJNA297860	SRP066943	SAMN04159539	SRS1187603	fimH30
ESC_FA7892AA_AS	uk_P26250	SRR2970657;ILLUMINA;Paired;;SRX1460055	Human	2005	Europe	United Kingdom	University of Oxford	PRJNA297860	SRP066943	SAMN04159542	SRS1187508	fimH30
ESC_GA4684AA_AS	uk_P46212	SRR2970646;ILLUMINA;Paired;;SRX1460044,GCF_001469815;Complete Genome;;;	Human	2005	Europe	United Kingdom	University of Oxford	PRJNA297860	SRP066943	SAMN04159541	SRS1187491	fimH30
ESC_FA7914AA_AS	uk_P34091	SRR2970634;ILLUMINA;Paired;;SRX1460033	Human	2005	Europe	United Kingdom	University of Oxford	PRJNA297860	SRP066943	SAMN04159540	SRS1187478	fimH30
ESC_CA1300AA_AS	HVH 17 (4-7473087)	SRR784398;ILLUMINA;Paired;180;SRX251156,SRR800441;ILLUMINA;Paired;5000;SRX257437,SRR800437;ILLUMINA;Paired;5000;SRX257434,SRR784399;ILLUMINA;Paired;180;SRX251156	Human	2005	Europe	Denmark	Broad Institute	PRJNA186050	SRP019529	SAMN01885680	SRS402133	fimH22
ESC_LA3900AA_AS	AM_LREC-81	ERR1841170;ILLUMINA;Paired;500;ERX1903147	Human	2005	Europe	Spain	WARWICK UNIVERSITY	PRJEB19190	ERP021173	SAMEA92137168	ERS1560964	fimH22
ESC_LA3431AA_AS	AM_LREC-41	ERR1841102;ILLUMINA;Paired;500;ERX1903079	Human	2005	Europe	Spain	WARWICK UNIVERSITY	PRJEB19190	ERP021173	SAMEA92086168	ERS1560896	fimH22
ESC_LA3430AA_AS	AM_LREC-33	ERR1841101;ILLUMINA;Paired;500;ERX1903078	Human	2005	Europe	Spain	WARWICK UNIVERSITY	PRJEB19190	ERP021173	SAMEA92085418	ERS1560895	fimH22
ESC_BA1968AA_AS	MH5800	SRR933535;ILLUMINA;Paired;;SRX321727	Human	2005	Europe	Portugal	THE TRANSLATIONAL GENOMICS RESEARCH INSTITUTE	PRJNA211153	SRP027327	SAMN02228546	SRS456948	fimH30
ESC_LA3400AA_AS	AM_LREC-102	ERR1841071;ILLUMINA;Paired;500;ERX1903048	Human	2005	Europe	Spain	WARWICK UNIVERSITY	PRJEB19190	ERP021173	SAMEA92062918	ERS1560865	fimH41
ESC_SA1989AA_AS	406651	SRR7184364;ILLUMINA;Paired;;SRX4101137	Human	2006	Europe	United Kingdom	Public Health England	PRJNA248792	SRP042645	SAMN09225427	SRS3317250	fimH22
ESC_IA2043AA_AS	AM_LREC-28	traces-0AYuBXO;ILLUMINA;Paired;;NA	Human	2006	Europe	Spain	A. Mora					fimH22
ESC_LA3464AA_AS	AM_LREC-77	ERR1841135;ILLUMINA;Paired;500;ERX1903112	Human	2006	Europe	Spain	WARWICK UNIVERSITY	PRJEB19190	ERP021173	SAMEA92110918	ERS1560929	fimH22
ESC_IA2096AA_AS	AM_LREC-74	traces-0ctVqjX;ILLUMINA;Paired;;NA	Human	2006	Europe	Spain	A. Mora					fimH30
ESC_HA1971AA_AS	E2022	ERR501406;ILLUMINA;Paired;250;ERX466763	Human	2006	Europe	Spain	IBBTEC	PRJEB6262	ERP005760	SAMEA2500547	ERS450220	fimH30
ESC_LA3479AA_AS	AM_LREC-76	ERR1841150;ILLUMINA;Paired;500;ERX1903127	Human	2006	Europe	Spain	WARWICK UNIVERSITY	PRJEB19190	ERP021173	SAMEA92122168	ERS1560944	fimH30
ESC_LA3466AA_AS	AM_LREC-72	ERR1841137;ILLUMINA;Paired;500;ERX1903114	Human	2006	Europe	Spain	WARWICK UNIVERSITY	PRJEB19190	ERP021173	SAMEA92112418	ERS1560931	fimH30
ESC_LA3399AA_AS	AM_LREC-75	ERR1841070;ILLUMINA;Paired;500;ERX1903047	Human	2006	Europe	Spain	WARWICK UNIVERSITY	PRJEB19190	ERP021173	SAMEA92062168	ERS1560864	fimH30
ESC_CA3124AA_AS	Escherichia coliIMT 194/07	ERR264278;ILLUMINA;Paired;236;ERX238796	Poultry	2007	Europe	Germany	THE SANGER CENTER	PRJEB1252	ERP002086	SAMEA1877521	ERS193928	fimH22
ESC_MA2722AA_AS	AM_LREC-42	ERR1841162;ILLUMINA;Paired;500;ERX1903139	Human	2007	Europe	Spain	WARWICK UNIVERSITY	PRJEB19190	ERP021173	SAMEA92131168	ERS1560956	fimH22
ESC_BA7194AA_AS	S32	ERR161301;ILLUMINA;Paired;219;ERX137151	Human	2007	Europe	United Kingdom	THE SANGER CENTER	PRJEB2968	ERP001354	SAMEA1486601	ERS126618	fimH22
ESC_BA9834AA_AS	S6	ERR161299;ILLUMINA;Paired;219;ERX137149	Human	2007	Europe	United Kingdom	THE SANGER CENTER	PRJEB2968	ERP001354	SAMEA1486662	ERS126616	fimH22
ESC_HA5806AA_AS	KO178B	SRR3143612;ILLUMINA;Paired;;SRX1559737	Wild Animal	2007	Europe	Czech Republic	Swansea University	PRJNA295914	SRP068897	SAMN04273115	SRS1274390	fimH30
ESC_HA5807AA_AS	KO198B	SRR3143613;ILLUMINA;Paired;;SRX1559738	Wild Animal	2007	Europe	Serbia	Swansea University	PRJNA295914	SRP068897	SAMN04273116	SRS1274388	fimH30
ESC_IA2093AA_AS	AM_LREC-71	traces-0kMfdkx;ILLUMINA;Paired;;NA	Human	2007	Europe	Spain	A. Mora					fimH30
ESC_HA1970AA_AS	FV9873	ERR501405;ILLUMINA;Paired;250;ERX466762	Human	2007	Europe	Spain	IBBTEC	PRJEB6262	ERP005760	SAMEA2500545	ERS450218	fimH30
ESC_BA4275AA_AS	S30	ERR161246;ILLUMINA;Paired;219;ERX137096	Human	2007	Europe	United Kingdom	THE SANGER CENTER	PRJEB2968	ERP001354	SAMEA1486634	ERS126563	fimH30
ESC_BA4929AA_AS	S1	ERR161234;ILLUMINA;Paired;219;ERX137084	Human	2007	Europe	United Kingdom	THE SANGER CENTER	PRJEB2968	ERP001354	SAMEA1486597	ERS126551	fimH30
ESC_BA1344AA_AS	S5	ERR161236;ILLUMINA;Paired;219;ERX137086	Human	2007	Europe	United Kingdom	THE SANGER CENTER	PRJEB2968	ERP001354	SAMEA1486632	ERS126553	fimH41
ESC_CA4283AA_AS	S31	ERR161300;ILLUMINA;Paired;219;ERX137150	Human	2007	Europe	United Kingdom	THE SANGER CENTER	PRJEB2968	ERP001354	SAMEA1486624	ERS126617	fimH41
ESC_FA7856AA_AS	uk_7C26H	SRR2970694;ILLUMINA;Paired;;SRX1460092	Human	2008	Europe	United Kingdom	University of Oxford	PRJNA297860	SRP066943	SAMN04159549	SRS1187527	fimH30
ESC_FA7860AA_AS	uk_8A9B	SRR2970690;ILLUMINA;Paired;;SRX1460088	Human	2008	Europe	United Kingdom	University of Oxford	PRJNA297860	SRP066943	SAMN04159545	SRS1187531	fimH41
ESC_FA7839AA_AS	uk_8A16G	SRR2970711;ILLUMINA;Paired;;SRX1460109	Human	2008	Europe	United Kingdom	University of Oxford	PRJNA297860	SRP066943	SAMN04159564	SRS1187537	fimH30
ESC_FA7857AA_AS	uk_8A19D	SRR2970693;ILLUMINA;Paired;;SRX1460091	Human	2008	Europe	United Kingdom	University of Oxford	PRJNA297860	SRP066943	SAMN04159548	SRS1187528	fimH30
ESC_HA4987AA_AS	HICF11	SRR3050853;ILLUMINA;Paired;;SRX1499415	Human	2008	Europe	United Kingdom	University of Oxford	PRJNA306133	SRP067738	SAMN04357504	SRS1221392	fimH41
ESC_PA8077AA_AS	CCUG 62462	SRR6117463;ILLUMINA;Paired;;SRX3230189	Human	2008	Europe	Sweden	Chalmers University of Technology	PRJNA324653	SRP119116	SAMN05212795	SRS2554701	fimH30
ESC_HA4990AA_AS	HICF17	SRR3050856;ILLUMINA;Paired;;SRX1499418	Human	2008	Europe	United Kingdom	University of Oxford	PRJNA306133	SRP067738	SAMN04357507	SRS1221390	fimH30
ESC_HA4989AA_AS	HICF16	SRR3050855;ILLUMINA;Paired;;SRX1499417	Human	2008	Europe	United Kingdom	University of Oxford	PRJNA306133	SRP067738	SAMN04357506	SRS1221391	fimH30
ESC_BA7252AA_AS	Escherichia coli6492-42	ERR264289;ILLUMINA;Paired;236;ERX238807	Companion Animal	2008	Europe	Germany	THE SANGER CENTER	PRJEB1252	ERP002086	SAMEA1877446	ERS193939	fimH22
ESC_IA2026AA_AS	AM_LREC-17	traces-0yFZqww;ILLUMINA;Paired;;NA	Human	2008	Europe	Spain	A. Mora					fimH22
ESC_IA2079AA_AS	AM_LREC-80	traces-0zpaRIP;ILLUMINA;Paired;;NA	Human	2008	Europe	Spain	A. Mora					fimH22
ESC_MA2725AA_AS	AM_LREC-32	ERR1841166;ILLUMINA;Paired;500;ERX1903143	Human	2008	Europe	Spain	WARWICK UNIVERSITY	PRJEB19190	ERP021173	SAMEA92134168	ERS1560960	fimH22
ESC_LA3459AA_AS	AM_LREC-84	ERR1841130;ILLUMINA;Paired;500;ERX1903107	Human	2008	Europe	Spain	WARWICK UNIVERSITY	PRJEB19190	ERP021173	SAMEA92107168	ERS1560924	fimH22
ESC_LA3404AA_AS	AM_LREC-79	ERR1841075;ILLUMINA;Paired;500;ERX1903052	Human	2008	Europe	Spain	WARWICK UNIVERSITY	PRJEB19190	ERP021173	SAMEA92065918	ERS1560869	fimH22
ESC_MA2715AA_AS	AM_LREC-20	ERR1841155;ILLUMINA;Paired;500;ERX1903132	ND	2008	Europe	Spain	WARWICK UNIVERSITY	PRJEB19190	ERP021173	SAMEA92125918	ERS1560949	fimH22
ESC_IA2036AA_AS	AM_LREC-19	traces-0nPwWNk;ILLUMINA;Paired;;NA	Poultry	2008	Europe	Spain	A. Mora					fimH22
ESC_BA6359AA_AS	Escherichia coliVM/10/74	ERR264240;ILLUMINA;Paired;236;ERX238758	Companion Animal	2008	Europe	Denmark	THE SANGER CENTER	PRJEB1252	ERP002086	SAMEA1877512	ERS193890	fimH30
ESC_JA1121AA_AS	FR 11	DRR051039;ILLUMINA;Paired;500;DRX045931	Human	2008	Europe	France	CALGARY	PRJDB4303	DRP003215	SAMD00044974	DRS034174	fimH30
ESC_BA5420AA_AS	Escherichia coliVM/13/59	ERR264241;ILLUMINA;Paired;236;ERX238759	Companion Animal	2008	Europe	Spain	THE SANGER CENTER	PRJEB1252	ERP002086	SAMEA1877492	ERS193891	fimH30
ESC_IA2076AA_AS	AM_LREC-94	traces-0jPWFIy;ILLUMINA;Paired;;NA	Human	2008	Europe	Spain	A. Mora					fimH30
ESC_IA2095AA_AS	AM_LREC-73	traces-0VwgBlN;ILLUMINA;Paired;;NA	Human	2008	Europe	Spain	A. Mora					fimH30
ESC_HA1972AA_AS	E35BA	ERR501407;ILLUMINA;Paired;250;ERX466764	Human	2008	Europe	Spain	IBBTEC	PRJEB6262	ERP005760	SAMEA2500546	ERS450219	fimH30
ESC_LA3457AA_AS	AM_LREC-82	ERR1841128;ILLUMINA;Paired;500;ERX1903105	Human	2008	Europe	Spain	WARWICK UNIVERSITY	PRJEB19190	ERP021173	SAMEA92105668	ERS1560922	fimH322
ESC_HA5003AA_AS	HICF37	SRR3050869;ILLUMINA;Paired;;SRX1499431	Human	2009	Europe	United Kingdom	University of Oxford	PRJNA306133	SRP067738	SAMN04357520	SRS1221377	fimH30
ESC_HA4998AA_AS	HICF31	SRR3050864;ILLUMINA;Paired;;SRX1499426	Human	2009	Europe	United Kingdom	University of Oxford	PRJNA306133	SRP067738	SAMN04357515	SRS1221383	fimH30
ESC_FA7850AA_AS	uk_17A7A	SRR2970700;ILLUMINA;Paired;;SRX1460098	Human	2009	Europe	United Kingdom	University of Oxford	PRJNA297860	SRP066943	SAMN04159554	SRS1187548	fimH30
ESC_HA5185AA_AS	HICF91	SRR3051050;ILLUMINA;Paired;;SRX1499612	Human	2009	Europe	United Kingdom	University of Oxford	PRJNA306133	SRP067738	SAMN04357701	SRS1221196	fimH30
ESC_HA5008AA_AS	HICF44	SRR3050874;ILLUMINA;Paired;;SRX1499436	Human	2009	Europe	United Kingdom	University of Oxford	PRJNA306133	SRP067738	SAMN04357525	SRS1221372	fimH30
ESC_HA5004AA_AS	HICF39	SRR3050870;ILLUMINA;Paired;;SRX1499432	Human	2009	Europe	United Kingdom	University of Oxford	PRJNA306133	SRP067738	SAMN04357521	SRS1221376	fimH30
ESC_HA5014AA_AS	HICF50	SRR3050880;ILLUMINA;Paired;;SRX1499442	Human	2009	Europe	United Kingdom	University of Oxford	PRJNA306133	SRP067738	SAMN04357531	SRS1221367	fimH30
ESC_HA5011AA_AS	HICF47	SRR3050877;ILLUMINA;Paired;;SRX1499439	Human	2009	Europe	United Kingdom	University of Oxford	PRJNA306133	SRP067738	SAMN04357528	SRS1221369	fimH30
ESC_HA5162AA_AS	HICF57	SRR3051027;ILLUMINA;Paired;;SRX1499589	Human	2009	Europe	United Kingdom	University of Oxford	PRJNA306133	SRP067738	SAMN04357678	SRS1221220	fimH27
ESC_HA5161AA_AS	HICF52	SRR3051026;ILLUMINA;Paired;;SRX1499588	Human	2009	Europe	United Kingdom	University of Oxford	PRJNA306133	SRP067738	SAMN04357677	SRS1221221	fimH30
ESC_HA5018AA_AS	HICF55	SRR3050884;ILLUMINA;Paired;;SRX1499446	Human	2009	Europe	United Kingdom	University of Oxford	PRJNA306133	SRP067738	SAMN04357535	SRS1221363	fimH30
ESC_HA5026AA_AS	HICF68	SRR3050892;ILLUMINA;Paired;;SRX1499454	Human	2009	Europe	United Kingdom	University of Oxford	PRJNA306133	SRP067738	SAMN04357543	SRS1221355	fimH30
ESC_HA5022AA_AS	HICF61	SRR3050888;ILLUMINA;Paired;;SRX1499450	Human	2009	Europe	United Kingdom	University of Oxford	PRJNA306133	SRP067738	SAMN04357539	SRS1221359	fimH30
ESC_HA5021AA_AS	HICF60	SRR3050887;ILLUMINA;Paired;;SRX1499449	Human	2009	Europe	United Kingdom	University of Oxford	PRJNA306133	SRP067738	SAMN04357538	SRS1221360	fimH30
ESC_HA5030AA_AS	HICF75	SRR3050896;ILLUMINA;Paired;;SRX1499458	Human	2009	Europe	United Kingdom	University of Oxford	PRJNA306133	SRP067738	SAMN04357547	SRS1221351	fimH30
ESC_FA7835AA_AS	uk_17C26C	SRR2970715;ILLUMINA;Paired;;SRX1460113	Human	2009	Europe	United Kingdom	University of Oxford	PRJNA297860	SRP066943	SAMN04159568	SRS1187561	fimH30
ESC_FA7838AA_AS	uk_18A2G	SRR2970712;ILLUMINA;Paired;;SRX1460110	Human	2009	Europe	United Kingdom	University of Oxford	PRJNA297860	SRP066943	SAMN04159565	SRS1187536	fimH30
ESC_HA5159AA_AS	HICF38	SRR3051024;ILLUMINA;Paired;;SRX1499586	Human	2009	Europe	United Kingdom	University of Oxford	PRJNA306133	SRP067738	SAMN04357675	SRS1221223	fimH30
ESC_FA7854AA_AS	uk_18A18K	SRR2970696;ILLUMINA;Paired;;SRX1460094	Human	2009	Europe	United Kingdom	University of Oxford	PRJNA297860	SRP066943	SAMN04159550	SRS1187525	fimH30
ESC_HA5039AA_AS	HICF98	SRR3050905;ILLUMINA;Paired;;SRX1499467	Human	2009	Europe	United Kingdom	University of Oxford	PRJNA306133	SRP067738	SAMN04357556	SRS1221342	fimH30
ESC_FA7849AA_AS	uk_18A33A	SRR2970701;ILLUMINA;Paired;;SRX1460099	Human	2009	Europe	United Kingdom	University of Oxford	PRJNA297860	SRP066943	SAMN04159555	SRS1187547	fimH30
ESC_BA6614AA_AS	Escherichia coliVB 990288	ERR264251;ILLUMINA;Paired;236;ERX238769	Companion Animal	2009	Europe	Austria	THE SANGER CENTER	PRJEB1252	ERP002086	SAMEA1877454	ERS193901	fimH22
ESC_IA2027AA_AS	AM_LREC-18	traces-0ACAVwd;ILLUMINA;Paired;;NA	Food	2009	Europe	Spain	A. Mora					fimH22
ESC_IA2028AA_AS	AM_LREC-24	traces-0kLVmJt;ILLUMINA;Paired;;NA	Food	2009	Europe	Spain	A. Mora					fimH22
ESC_IA2100AA_AS	AM_LREC-12	traces-0rQmgpj;ILLUMINA;Paired;;NA,traces-0IMNguW;ILLUMINA;Paired;;NA	Food	2009	Europe	Spain	A. Mora					fimH22
ESC_IA2047AA_AS	AM_LREC-34	traces-0RlZhUU;ILLUMINA;Paired;;NA,traces-0sgsLbw;ILLUMINA;Paired;;NA	Human	2009	Europe	Spain	A. Mora					fimH22
ESC_KA8794AA_AS	AM_LREC-9	traces-0wMzcWy;ILLUMINA;Paired;;NA,traces-0CxFYPO;ILLUMINA;Paired;;NA,traces-0FbsCno;ILLUMINA;Paired;;NA	Human	2009	Europe	Spain	A. Mora					fimH22
ESC_MA2720AA_AS	AM_LREC-10	ERR1841160;ILLUMINA;Paired;500;ERX1903137	Human	2009	Europe	Spain	WARWICK UNIVERSITY	PRJEB19190	ERP021173	SAMEA92129668	ERS1560954	fimH22
ESC_LA3458AA_AS	AM_LREC-83	ERR1841129;ILLUMINA;Paired;500;ERX1903106	Human	2009	Europe	Spain	WARWICK UNIVERSITY	PRJEB19190	ERP021173	SAMEA92106418	ERS1560923	fimH22
ESC_LA3425AA_AS	AM_LREC-31	ERR1841096;ILLUMINA;Paired;500;ERX1903073	Human	2009	Europe	Spain	WARWICK UNIVERSITY	PRJEB19190	ERP021173	SAMEA92081668	ERS1560890	fimH22
ESC_LA3420AA_AS	AM_LREC-22	ERR1841091;ILLUMINA;Paired;500;ERX1903068	Human	2009	Europe	Spain	WARWICK UNIVERSITY	PRJEB19190	ERP021173	SAMEA92077918	ERS1560885	fimH22
ESC_LA3408AA_AS	AM_LREC-5	ERR1841079;ILLUMINA;Paired;500;ERX1903056	Human	2009	Europe	Spain	WARWICK UNIVERSITY	PRJEB19190	ERP021173	SAMEA92068918	ERS1560873	fimH22
ESC_LA3407AA_AS	AM_LREC-3	ERR1841078;ILLUMINA;Paired;500;ERX1903055	Human	2009	Europe	Spain	WARWICK UNIVERSITY	PRJEB19190	ERP021173	SAMEA92068168	ERS1560872	fimH22
ESC_LA3474AA_AS	AM_LREC-65	ERR1841145;ILLUMINA;Paired;500;ERX1903122	ND	2009	Europe	Spain	WARWICK UNIVERSITY	PRJEB19190	ERP021173	SAMEA92118418	ERS1560939	fimH22
ESC_LA3424AA_AS	AM_LREC-29	ERR1841095;ILLUMINA;Paired;500;ERX1903072	ND	2009	Europe	Spain	WARWICK UNIVERSITY	PRJEB19190	ERP021173	SAMEA92080918	ERS1560889	fimH22
ESC_LA3423AA_AS	AM_LREC-30	ERR1841094;ILLUMINA;Paired;500;ERX1903071	ND	2009	Europe	Spain	WARWICK UNIVERSITY	PRJEB19190	ERP021173	SAMEA92080168	ERS1560888	fimH22
ESC_MA2726AA_AS	AM_LREC-15	ERR1841169;ILLUMINA;Paired;500;ERX1903146	Poultry	2009	Europe	Spain	WARWICK UNIVERSITY	PRJEB19190	ERP021173	SAMEA92136418	ERS1560963	fimH22
ESC_LA3442AA_AS	AM_LREC-51	ERR1841113;ILLUMINA;Paired;500;ERX1903090	Poultry	2009	Europe	Spain	WARWICK UNIVERSITY	PRJEB19190	ERP021173	SAMEA92094418	ERS1560907	fimH22
ESC_LA3413AA_AS	AM_LREC-16	ERR1841084;ILLUMINA;Paired;500;ERX1903061	Poultry	2009	Europe	Spain	WARWICK UNIVERSITY	PRJEB19190	ERP021173	SAMEA92072668	ERS1560878	fimH22
ESC_BA6984AA_AS	S24	ERR161244;ILLUMINA;Paired;219;ERX137094	Human	2009	Europe	United Kingdom	THE SANGER CENTER	PRJEB2968	ERP001354	SAMEA1486588	ERS126561	fimH22
ESC_AA9754AA_AS	S22	ERR161243;ILLUMINA;Paired;219;ERX137093	Human	2009	Europe	United Kingdom	THE SANGER CENTER	PRJEB2968	ERP001354	SAMEA1486633	ERS126560	fimH22
ESC_CA3077AA_AS	S21	ERR161242;ILLUMINA;Paired;219;ERX137092	Human	2009	Europe	United Kingdom	THE SANGER CENTER	PRJEB2968	ERP001354	SAMEA1486650	ERS126559	fimH22
ESC_BA2553AA_AS	S19	ERR161241;ILLUMINA;Paired;219;ERX137091	Human	2009	Europe	United Kingdom	THE SANGER CENTER	PRJEB2968	ERP001354	SAMEA1486631	ERS126558	fimH22
ESC_HA1983AA_AS	UTI226	ERR062296;ILLUMINA;Paired;76;ERX040238	Human	2009	Europe	United Kingdom	NTU	PRJEB2805	ERP001095	SAMEA1094703	ERS079796	fimH22
ESC_CA0778AA_AS	Escherichia coliVM/16/08	ERR264245;ILLUMINA;Paired;236;ERX238763	Companion Animal	2009	Europe	Denmark	THE SANGER CENTER	PRJEB1252	ERP002086	SAMEA1877515	ERS193895	fimH30
ESC_CA4960AA_AS	Escherichia coliVM/19/27	ERR264249;ILLUMINA;Paired;236;ERX238767	Companion Animal	2009	Europe	Germany	THE SANGER CENTER	PRJEB1252	ERP002086	SAMEA1877390	ERS193899	fimH30
ESC_CA1801AA_AS	Escherichia coliVM/14/66	ERR264242;ILLUMINA;Paired;236;ERX238760	Companion Animal	2009	Europe	Germany	THE SANGER CENTER	PRJEB1252	ERP002086	SAMEA1877466	ERS193892	fimH30
ESC_CA2775AA_AS	Escherichia coliVB 995763	ERR264253;ILLUMINA;Paired;236;ERX238771	Companion Animal	2009	Europe	Italy	THE SANGER CENTER	PRJEB1252	ERP002086	SAMEA1877394	ERS193903	fimH30
ESC_BA5357AA_AS	Escherichia coliVB 991269	ERR264252;ILLUMINA;Paired;236;ERX238770	Companion Animal	2009	Europe	Italy	THE SANGER CENTER	PRJEB1252	ERP002086	SAMEA1877502	ERS193902	fimH30
ESC_AA8965AA_AS	Escherichia coliVM/17/80	ERR264248;ILLUMINA;Paired;236;ERX238766	Companion Animal	2009	Europe	Italy	THE SANGER CENTER	PRJEB1252	ERP002086	SAMEA1877410	ERS193898	fimH30
ESC_IA2069AA_AS	AM_LREC-59	traces-0LZYdOp;ILLUMINA;Paired;;NA	Environment	2009	Europe	Spain	A. Mora					fimH30
ESC_LA3448AA_AS	AM_LREC-60	ERR1841119;ILLUMINA;Paired;500;ERX1903096	Environment	2009	Europe	Spain	WARWICK UNIVERSITY	PRJEB19190	ERP021173	SAMEA92098918	ERS1560913	fimH30
ESC_VA3195AA_AS	36895	GCA_003856695;Complete Genome;;;,GCF_003856695;Complete Genome;;;	Human	2009	Europe	Sweden	Uppsala University	PRJNA413669		SAMN07760931		fimH30
ESC_VA2986AA_AS	43559	GCA_003856655;Complete Genome;;;,GCF_003856655;Complete Genome;;;	Human	2009	Europe	Sweden	Uppsala University	PRJNA413669		SAMN07760938		fimH30
ESC_VA2987AA_AS	2/0	GCF_003856635;Complete Genome;;;,GCA_003856635;Complete Genome;;;	Human	2009	Europe	Sweden	Uppsala University	PRJNA413669		SAMN07760925		fimH30
ESC_HA1979AA_AS	UTI524	ERR062292;ILLUMINA;Paired;76;ERX040234	Human	2009	Europe	UK	NTU	PRJEB2805	ERP001095	SAMEA1094707	ERS079800	fimH30
ESC_BA9633AA_AS	S11	ERR161238;ILLUMINA;Paired;219;ERX137088	Human	2009	Europe	United Kingdom	THE SANGER CENTER	PRJEB2968	ERP001354	SAMEA1486664	ERS126555	fimH30
ESC_CA2094AA_AS	S15	ERR161240;ILLUMINA;Paired;219;ERX137090	Human	2009	Europe	United Kingdom	THE SANGER CENTER	PRJEB2968	ERP001354	SAMEA1486602	ERS126557	fimH30
ESC_BA8416AA_AS	S12	ERR161239;ILLUMINA;Paired;219;ERX137089	Human	2009	Europe	United Kingdom	THE SANGER CENTER	PRJEB2968	ERP001354	SAMEA1486596	ERS126556	fimH30
ESC_CA2624AA_AS	S10	ERR161237;ILLUMINA;Paired;219;ERX137087	Human	2009	Europe	United Kingdom	THE SANGER CENTER	PRJEB2968	ERP001354	SAMEA1486642	ERS126554	fimH30
ESC_HA1987AA_AS	UTI18	ERR062290;LS454;Single;;ERX040232,ERR062284;ILLUMINA;Paired;76;ERX040203	Human	2009	Europe	United Kingdom	NTU	PRJEB2805	ERP001095	SAMEA1094704	ERS079794	fimH30
ESC_HA1986AA_AS	UTI587	ERR062299;ILLUMINA;Paired;76;ERX040241	Human	2009	Europe	United Kingdom	NTU	PRJEB2805	ERP001095	SAMEA1094701	ERS079802	fimH30
ESC_HA1985AA_AS	UTI423	ERR062298;ILLUMINA;Paired;76;ERX040240	Human	2009	Europe	United Kingdom	NTU	PRJEB2805	ERP001095	SAMEA1094706	ERS079799	fimH30
ESC_HA1984AA_AS	UTI306	ERR062297;ILLUMINA;Paired;76;ERX040239	Human	2009	Europe	United Kingdom	NTU	PRJEB2805	ERP001095	SAMEA1094700	ERS079797	fimH30
ESC_HA1982AA_AS	UTI62	ERR062295;ILLUMINA;Paired;76;ERX040237	Human	2009	Europe	United Kingdom	NTU	PRJEB2805	ERP001095	SAMEA1094699	ERS079803	fimH30
ESC_HA1980AA_AS	UTI32	ERR062293;ILLUMINA;Paired;76;ERX040235	Human	2009	Europe	United Kingdom	NTU	PRJEB2805	ERP001095	SAMEA1094708	ERS079798	fimH30
ESC_HA1978AA_AS	UTI188	ERR062289;ILLUMINA;Paired;76;ERX040231	Human	2009	Europe	United Kingdom	NTU	PRJEB2805	ERP001095	SAMEA1094698	ERS079795	fimH30
ESC_IA2018AA_AS	AM_LREC-1	traces-0BgEsoP;ILLUMINA;Paired;;NA	Human	2009	Europe	Spain	A. Mora					fimH375
ESC_AA8284AA_AS	Escherichia coliVM/19/67	ERR264250;ILLUMINA;Paired;236;ERX238768	Companion Animal	2009	Europe	Germany	THE SANGER CENTER	PRJEB1252	ERP002086	SAMEA1877458	ERS193900	fimH41
ESC_CA5982AA_AS	Escherichia coliVM/17/33	ERR264247;ILLUMINA;Paired;236;ERX238765	Companion Animal	2009	Europe	Germany	THE SANGER CENTER	PRJEB1252	ERP002086	SAMEA1877439	ERS193897	fimH41
ESC_AA8939AA_AS	Escherichia coliVM/17/09	ERR264246;ILLUMINA;Paired;236;ERX238764	Companion Animal	2009	Europe	Germany	THE SANGER CENTER	PRJEB1252	ERP002086	SAMEA1877498	ERS193896	fimH41
ESC_IA2059AA_AS	AM_LREC-45	traces-0AtpIBM;ILLUMINA;Paired;;NA	Human	2009	Europe	Spain	A. Mora					fimH41
ESC_LA3452AA_AS	AM_LREC-92	ERR1841123;ILLUMINA;Paired;500;ERX1903100	Human	2009	Europe	Spain	WARWICK UNIVERSITY	PRJEB19190	ERP021173	SAMEA92101918	ERS1560917	fimH41
ESC_LA3450AA_AS	AM_LREC-93	ERR1841121;ILLUMINA;Paired;500;ERX1903098	Human	2009	Europe	Spain	WARWICK UNIVERSITY	PRJEB19190	ERP021173	SAMEA92100418	ERS1560915	fimH41
ESC_LA3439AA_AS	AM_LREC-44	ERR1841110;ILLUMINA;Paired;500;ERX1903087	Human	2009	Europe	Spain	WARWICK UNIVERSITY	PRJEB19190	ERP021173	SAMEA92092168	ERS1560904	fimH41
ESC_LA3402AA_AS	AM_LREC-103	ERR1841073;ILLUMINA;Paired;500;ERX1903050	Human	2009	Europe	Spain	WARWICK UNIVERSITY	PRJEB19190	ERP021173	SAMEA92064418	ERS1560867	fimH41
ESC_LA3401AA_AS	AM_LREC-104	ERR1841072;ILLUMINA;Paired;500;ERX1903049	Human	2009	Europe	Spain	WARWICK UNIVERSITY	PRJEB19190	ERP021173	SAMEA92063668	ERS1560866	fimH41
ESC_BA5891AA_AS	S34	ERR161247;ILLUMINA;Paired;219;ERX137097	Human	2009	Europe	United Kingdom	THE SANGER CENTER	PRJEB2968	ERP001354	SAMEA1486652	ERS126564	fimH41
ESC_CA5729AA_AS	S26	ERR161245;ILLUMINA;Paired;219;ERX137095	Human	2009	Europe	United Kingdom	THE SANGER CENTER	PRJEB2968	ERP001354	SAMEA1486608	ERS126562	fimH41
ESC_BA1336AA_AS	S37	ERR161302;ILLUMINA;Paired;219;ERX137152	Human	2009	Europe	United Kingdom	THE SANGER CENTER	PRJEB2968	ERP001354	SAMEA1486599	ERS126619	fimH41
ESC_CA0426AA_AS	1110728271	ERR161311;ILLUMINA;Paired;219;ERX137161	Human	2010	Europe	Spain	THE SANGER CENTER	PRJEB2968	ERP001354	SAMEA1486611	ERS126628	fimH30
ESC_BA4639AA_AS	2010031282	ERR161306;ILLUMINA;Paired;219;ERX137156	Human	2010	Europe	Spain	THE SANGER CENTER	PRJEB2968	ERP001354	SAMEA1486614	ERS126623	fimH30
ESC_HA5047AA_AS	HICF114	SRR3050913;ILLUMINA;Paired;;SRX1499475	Human	2010	Europe	United Kingdom	University of Oxford	PRJNA306133	SRP067738	SAMN04357564	SRS1221334	fimH30
ESC_FA7832AA_AS	uk_18B29L	SRR2970718;ILLUMINA;Paired;;SRX1460116	Human	2010	Europe	United Kingdom	University of Oxford	PRJNA297860	SRP066943	SAMN04159570	SRS1187558	fimH22
ESC_CA1939AA_AS	2010039553	ERR161317;ILLUMINA;Paired;219;ERX137167	Human	2010	Europe	Spain	THE SANGER CENTER	PRJEB2968	ERP001354	SAMEA1486607	ERS126634	fimH30
ESC_BA1463AA_AS	2010039024	ERR161316;ILLUMINA;Paired;219;ERX137166	Human	2010	Europe	Spain	THE SANGER CENTER	PRJEB2968	ERP001354	SAMEA1486589	ERS126633	fimH30
ESC_FA7836AA_AS	uk_18B30B	SRR2970714;ILLUMINA;Paired;;SRX1460112	Human	2010	Europe	United Kingdom	University of Oxford	PRJNA297860	SRP066943	SAMN04159567	SRS1187562	fimH30
ESC_FA7845AA_AS	uk_18B21F	SRR2970705;ILLUMINA;Paired;;SRX1460103	Human	2010	Europe	United Kingdom	University of Oxford	PRJNA297860	SRP066943	SAMN04159559	SRS1187543	fimH30
ESC_HA5055AA_AS	HICF124	SRR3050921;ILLUMINA;Paired;;SRX1499483	Human	2010	Europe	United Kingdom	University of Oxford	PRJNA306133	SRP067738	SAMN04357572	SRS1221326	fimH27
ESC_FA7837AA_AS	uk_18C4F	SRR2970713;ILLUMINA;Paired;;SRX1460111	Human	2010	Europe	United Kingdom	University of Oxford	PRJNA297860	SRP066943	SAMN04159566	SRS1187563	fimH30
ESC_HA5175AA_AS	HICF85	SRR3051040;ILLUMINA;Paired;;SRX1499602	Human	2010	Europe	United Kingdom	University of Oxford	PRJNA306133	SRP067738	SAMN04357691	SRS1221207	fimH30
ESC_HA5056AA_AS	HICF126	SRR3050922;ILLUMINA;Paired;;SRX1499484	Human	2010	Europe	United Kingdom	University of Oxford	PRJNA306133	SRP067738	SAMN04357573	SRS1221325	fimH41
ESC_FA7840AA_AS	uk_18C14	SRR2970710;ILLUMINA;Paired;;SRX1460108	Human	2010	Europe	United Kingdom	University of Oxford	PRJNA297860	SRP066943	SAMN04159563	SRS1187538	fimH30
ESC_FA7841AA_AS	uk_18C22I	SRR2970709;ILLUMINA;Paired;;SRX1460107	Human	2010	Europe	United Kingdom	University of Oxford	PRJNA297860	SRP066943	SAMN04159562	SRS1187539	fimH30
ESC_FA7848AA_AS	uk_18C16C	SRR2970702;ILLUMINA;Paired;;SRX1460100	Human	2010	Europe	United Kingdom	University of Oxford	PRJNA297860	SRP066943	SAMN04159556	SRS1187546	fimH30
ESC_HA5058AA_AS	HICF131	SRR3050924;ILLUMINA;Paired;;SRX1499486	Human	2010	Europe	United Kingdom	University of Oxford	PRJNA306133	SRP067738	SAMN04357575	SRS1221323	fimH30
ESC_BA5444AA_AS	2010066864	ERR161318;ILLUMINA;Paired;219;ERX137168	Human	2010	Europe	Spain	THE SANGER CENTER	PRJEB2968	ERP001354	SAMEA1486670	ERS126635	fimH22
ESC_FA7852AA_AS	uk_18C29E	SRR2970698;ILLUMINA;Paired;;SRX1460096	Human	2010	Europe	United Kingdom	University of Oxford	PRJNA297860	SRP066943	SAMN04159552	SRS1187523	fimH30
ESC_HA5156AA_AS	HICF27	SRR3051021;ILLUMINA;Paired;;SRX1499583	Human	2010	Europe	United Kingdom	University of Oxford	PRJNA306133	SRP067738	SAMN04357672	SRS1221226	fimH30
ESC_HA5063AA_AS	HICF140	SRR3050929;ILLUMINA;Paired;;SRX1499491	Human	2010	Europe	United Kingdom	University of Oxford	PRJNA306133	SRP067738	SAMN04357580	SRS1221317	fimH30
ESC_HA5062AA_AS	HICF139	SRR3050928;ILLUMINA;Paired;;SRX1499490	Human	2010	Europe	United Kingdom	University of Oxford	PRJNA306133	SRP067738	SAMN04357579	SRS1221320	fimH30
ESC_HA5061AA_AS	HICF138	SRR3050927;ILLUMINA;Paired;;SRX1499489	Human	2010	Europe	United Kingdom	University of Oxford	PRJNA306133	SRP067738	SAMN04357578	SRS1221319	fimH30
ESC_HA5070AA_AS	HICF147	SRR3050936;ILLUMINA;Paired;;SRX1499498	Human	2010	Europe	United Kingdom	University of Oxford	PRJNA306133	SRP067738	SAMN04357587	SRS1221311	fimH1192
ESC_FA7834AA_AS	uk_19A8G	SRR2970716;ILLUMINA;Paired;;SRX1460114	Human	2010	Europe	United Kingdom	University of Oxford	PRJNA297860	SRP066943	SAMN04159569	SRS1187560	fimH22
ESC_FA7895AA_AS	AZ684313	SRR2970654;ILLUMINA;Paired;;SRX1460052	Human	2010	Europe	France	University of Oxford	PRJNA297860	SRP066943	SAMN04159647	SRS1187483	fimH30
ESC_CA2153AA_AS	2010081517	ERR161322;ILLUMINA;Paired;219;ERX137172	Human	2010	Europe	Spain	THE SANGER CENTER	PRJEB2968	ERP001354	SAMEA1486586	ERS126639	fimH30
ESC_CA4929AA_AS	2010073619	ERR161321;ILLUMINA;Paired;219;ERX137171	Human	2010	Europe	Spain	THE SANGER CENTER	PRJEB2968	ERP001354	SAMEA1486603	ERS126638	fimH30
ESC_CA4395AA_AS	761034	ERR161326;ILLUMINA;Paired;219;ERX137176	Human	2010	Europe	Spain	THE SANGER CENTER	PRJEB2968	ERP001354	SAMEA1486583	ERS126643	fimH30
ESC_HA5075AA_AS	HICF153	SRR3050941;ILLUMINA;Paired;;SRX1499503	Human	2010	Europe	United Kingdom	University of Oxford	PRJNA306133	SRP067738	SAMN04357592	SRS1221306	fimH30
ESC_HA5087AA_AS	HICF169	SRR3050952;ILLUMINA;Paired;;SRX1499514	Human	2010	Europe	United Kingdom	University of Oxford	PRJNA306133	SRP067738	SAMN04357603	SRS1221295	fimH30
ESC_HA5082AA_AS	HICF162	SRR3050947;ILLUMINA;Paired;;SRX1499509	Human	2010	Europe	United Kingdom	University of Oxford	PRJNA306133	SRP067738	SAMN04357598	SRS1221300	fimH30
ESC_HA5090AA_AS	HICF172	SRR3050955;ILLUMINA;Paired;;SRX1499517	Human	2010	Europe	United Kingdom	University of Oxford	PRJNA306133	SRP067738	SAMN04357606	SRS1221292	fimH30
ESC_HA5089AA_AS	HICF171	SRR3050954;ILLUMINA;Paired;;SRX1499516	Human	2010	Europe	United Kingdom	University of Oxford	PRJNA306133	SRP067738	SAMN04357605	SRS1221294	fimH99
ESC_BA4120AA_AS	2010100177	ERR161329;ILLUMINA;Paired;219;ERX137179	Human	2010	Europe	Spain	THE SANGER CENTER	PRJEB2968	ERP001354	SAMEA1486675	ERS126646	fimH30
ESC_FA7858AA_AS	uk_19B22L	SRR2970692;ILLUMINA;Paired;;SRX1460090	Human	2010	Europe	United Kingdom	University of Oxford	PRJNA297860	SRP066943	SAMN04159547	SRS1187529	fimH30
ESC_HA5097AA_AS	HICF187	SRR3050962;ILLUMINA;Paired;;SRX1499524	Human	2010	Europe	United Kingdom	University of Oxford	PRJNA306133	SRP067738	SAMN04357613	SRS1221284	fimH30
ESC_FA7859AA_AS	uk_19B19L	SRR2970691;ILLUMINA;Paired;;SRX1460089	Human	2010	Europe	United Kingdom	University of Oxford	PRJNA297860	SRP066943	SAMN04159546	SRS1187530	fimH99
ESC_FA7881AA_AS	uk_UKUEC2	SRR2970668;ILLUMINA;Paired;;SRX1460067	Human	2010	Europe	United Kingdom	University of Oxford	PRJNA297860	SRP066943	SAMN04159543	SRS1187496	fimH30
ESC_HA5167AA_AS	HICF71	SRR3051032;ILLUMINA;Paired;;SRX1499594	Human	2010	Europe	United Kingdom	University of Oxford	PRJNA306133	SRP067738	SAMN04357683	SRS1221217	fimH30
ESC_HA5101AA_AS	HICF194	SRR3050966;ILLUMINA;Paired;;SRX1499528	Human	2010	Europe	United Kingdom	University of Oxford	PRJNA306133	SRP067738	SAMN04357617	SRS1221281	fimH30
ESC_LA3901AA_AS	AM_LREC-63	ERR1841172;ILLUMINA;Paired;500;ERX1903149	Environment	2010	Europe	Spain	WARWICK UNIVERSITY	PRJEB19190	ERP021173	SAMEA92138668	ERS1560966	fimH22
ESC_IA2017AA_AS	AM_LREC-11	traces-0QKFUEb;ILLUMINA;Paired;;NA	Food	2010	Europe	Spain	A. Mora					fimH22
ESC_KA8799AA_AS	AM_LREC-13	traces-0clgWrf;ILLUMINA;Paired;;NA,traces-0gVFiwK;ILLUMINA;Paired;;NA	Food	2010	Europe	Spain	A. Mora					fimH22
ESC_IA2029AA_AS	AM_LREC-26	traces-0wAxNEk;ILLUMINA;Paired;;NA	Human	2010	Europe	Spain	A. Mora					fimH22
ESC_IA2030AA_AS	AM_LREC-23	traces-0poMFxd;ILLUMINA;Paired;;NA	Human	2010	Europe	Spain	A. Mora					fimH22
ESC_LA3422AA_AS	AM_LREC-21	ERR1841093;ILLUMINA;Paired;500;ERX1903070	Human	2010	Europe	Spain	WARWICK UNIVERSITY	PRJEB19190	ERP021173	SAMEA92079418	ERS1560887	fimH22
ESC_MA2724AA_AS	AM_LREC-14	ERR1841164;ILLUMINA;Paired;500;ERX1903141	Poultry	2010	Europe	Spain	WARWICK UNIVERSITY	PRJEB19190	ERP021173	SAMEA92132668	ERS1560958	fimH22
ESC_LA3419AA_AS	AM_LREC-25	ERR1841090;ILLUMINA;Paired;500;ERX1903067	Poultry	2010	Europe	Spain	WARWICK UNIVERSITY	PRJEB19190	ERP021173	SAMEA92077168	ERS1560884	fimH22
ESC_LA3449AA_AS	AM_LREC-56	ERR1841120;ILLUMINA;Paired;500;ERX1903097	Wild Animal	2010	Europe	Spain	WARWICK UNIVERSITY	PRJEB19190	ERP021173	SAMEA92099668	ERS1560914	fimH22
ESC_LA3446AA_AS	AM_LREC-57	ERR1841117;ILLUMINA;Paired;500;ERX1903094	Wild Animal	2010	Europe	Spain	WARWICK UNIVERSITY	PRJEB19190	ERP021173	SAMEA92097418	ERS1560911	fimH22
ESC_HA5802AA_AS	HP47	SRR3143608;ILLUMINA;Paired;;SRX1559733	Wild Animal	2010	Europe	Czech Republic	Swansea University	PRJNA295914	SRP068897	SAMN04273111	SRS1274394	fimH30
ESC_CA0442AA_AS	Escherichia coliVB 951118	ERR264266;ILLUMINA;Paired;236;ERX238784	Companion Animal	2010	Europe	Denmark	THE SANGER CENTER	PRJEB1252	ERP002086	SAMEA1877416	ERS193916	fimH30
ESC_CA5647AA_AS	KTE49	SRR641818;ILLUMINA;Paired;560;SRX172376,SRR639951;ILLUMINA;Paired;167;SRX149846,SRR639990;ILLUMINA;Paired;167;SRX149846,SRR641949;ILLUMINA;Paired;560;SRX172376	Human	2010	Europe	Denmark	Broad Institute	PRJNA164855	SRP020825	SAMN00854608	SRS410451	fimH30
ESC_CA0729AA_AS	Escherichia coliBF 139942	ERR264273;ILLUMINA;Paired;236;ERX238791	Companion Animal	2010	Europe	France	THE SANGER CENTER	PRJEB1252	ERP002086	SAMEA1877524	ERS193923	fimH30
ESC_CA1991AA_AS	Escherichia coliVB 953316	ERR264268;ILLUMINA;Paired;236;ERX238786	Companion Animal	2010	Europe	Germany	THE SANGER CENTER	PRJEB1252	ERP002086	SAMEA1877388	ERS193918	fimH30
ESC_BA1017AA_AS	Escherichia coliVB 971505	ERR264274;ILLUMINA;Paired;236;ERX238792	Companion Animal	2010	Europe	Germany	THE SANGER CENTER	PRJEB1252	ERP002086	SAMEA1877485	ERS193924	fimH30
ESC_AA8396AA_AS	Escherichia coliVB 966629	ERR264272;ILLUMINA;Paired;236;ERX238790	Companion Animal	2010	Europe	Germany	THE SANGER CENTER	PRJEB1252	ERP002086	SAMEA1877395	ERS193922	fimH30
ESC_BA7327AA_AS	Escherichia coliVB 963240	ERR264271;ILLUMINA;Paired;236;ERX238789	Companion Animal	2010	Europe	Germany	THE SANGER CENTER	PRJEB1252	ERP002086	SAMEA1877408	ERS193921	fimH30
ESC_CA3345AA_AS	Escherichia coliEF1399	ERR264262;ILLUMINA;Paired;236;ERX238780	Human	2010	Europe	Germany	THE SANGER CENTER	PRJEB1252	ERP002086	SAMEA1877398	ERS193912	fimH30
ESC_CA0062AA_AS	Escherichia coliEF1352	ERR264261;ILLUMINA;Paired;236;ERX238779	Human	2010	Europe	Germany	THE SANGER CENTER	PRJEB1252	ERP002086	SAMEA1877420	ERS193911	fimH30
ESC_CA5675AA_AS	Escherichia coliEF1364	ERR264260;ILLUMINA;Paired;236;ERX238778	Human	2010	Europe	Germany	THE SANGER CENTER	PRJEB1252	ERP002086	SAMEA1877450	ERS193910	fimH30
ESC_CA3055AA_AS	Escherichia coliEF1393	ERR264259;ILLUMINA;Paired;236;ERX238777	Human	2010	Europe	Germany	THE SANGER CENTER	PRJEB1252	ERP002086	SAMEA1877405	ERS193909	fimH30
ESC_BA2902AA_AS	Escherichia coliEF1330	ERR264258;ILLUMINA;Paired;236;ERX238776	Human	2010	Europe	Germany	THE SANGER CENTER	PRJEB1252	ERP002086	SAMEA1877396	ERS193908	fimH30
ESC_RA5021AA_AS	177-10	ERR2205883;ILLUMINA;Paired;361;ERX2260245	Human	2010	Europe	Germany	ROBERT KOCH-INSTITUTE	PRJEB23663	ERP105430	SAMEA104407475	ERS2025417	fimH30
ESC_CA0067AA_AS	Escherichia coliVB 975077	ERR264256;ILLUMINA;Paired;236;ERX238774	Companion Animal	2010	Europe	Italy	THE SANGER CENTER	PRJEB1252	ERP002086	SAMEA1877488	ERS193906	fimH30
ESC_CA0731AA_AS	Escherichia coliVB 960396	ERR264270;ILLUMINA;Paired;236;ERX238788	Companion Animal	2010	Europe	Netherlands	THE SANGER CENTER	PRJEB1252	ERP002086	SAMEA1877470	ERS193920	fimH30
ESC_HA5803AA_AS	HS115	SRR3143609;ILLUMINA;Paired;;SRX1559734	Wild Animal	2010	Europe	Serbia	Swansea University	PRJNA295914	SRP068897	SAMN04273112	SRS1274393	fimH30
ESC_LA3473AA_AS	AM_LREC-62	ERR1841144;ILLUMINA;Paired;500;ERX1903121	Environment	2010	Europe	Spain	WARWICK UNIVERSITY	PRJEB19190	ERP021173	SAMEA92117668	ERS1560938	fimH30
ESC_LA3428AA_AS	AM_LREC-35	ERR1841099;ILLUMINA;Paired;500;ERX1903076	Livestock	2010	Europe	Spain	WARWICK UNIVERSITY	PRJEB19190	ERP021173	SAMEA92083918	ERS1560893	fimH330
ESC_CA5960AA_AS	KTE162	SRR642288;ILLUMINA;Paired;460;SRX172379,SRR640145;ILLUMINA;Paired;158;SRX154795,SRR639961;ILLUMINA;Paired;158;SRX154795,SRR641891;ILLUMINA;Paired;460;SRX172379	Human	2010	Europe	Denmark	Broad Institute	PRJNA165011	SRP020792	SAMN00854686	SRS410415	fimH41
ESC_CA3297AA_AS	Escherichia coliVB 978938	ERR264275;ILLUMINA;Paired;236;ERX238793	Companion Animal	2010	Europe	Germany	THE SANGER CENTER	PRJEB1252	ERP002086	SAMEA1877406	ERS193925	fimH41
ESC_BA3937AA_AS	Escherichia coliVB 957883	ERR264269;ILLUMINA;Paired;236;ERX238787	Companion Animal	2010	Europe	Germany	THE SANGER CENTER	PRJEB1252	ERP002086	SAMEA1877435	ERS193919	fimH41
ESC_BA0272AA_AS	Escherichia coliVB 951719	ERR264267;ILLUMINA;Paired;236;ERX238785	Companion Animal	2010	Europe	Germany	THE SANGER CENTER	PRJEB1252	ERP002086	SAMEA1877392	ERS193917	fimH41
ESC_CA1117AA_AS	Escherichia coliEf1337	ERR264257;ILLUMINA;Paired;236;ERX238775	Human	2010	Europe	Germany	THE SANGER CENTER	PRJEB1252	ERP002086	SAMEA1877518	ERS193907	fimH41
ESC_LA3480AA_AS	AM_LREC-101	ERR1841151;ILLUMINA;Paired;500;ERX1903128	Human	2010	Europe	Spain	WARWICK UNIVERSITY	PRJEB19190	ERP021173	SAMEA92122918	ERS1560945	fimH41
ESC_AA8741AA_AS	2011-70-39-3	ERR769164;ILLUMINA;Paired;200;ERX712463	Livestock	2011	Europe	Denmark	Justus Liebig University Giessen	PRJEB8647	ERP009669	SAMEA3268827	ERS664759	fimH22
ESC_HA5120AA_AS	HICF218	SRR3050985;ILLUMINA;Paired;;SRX1499547	Human	2011	Europe	United Kingdom	University of Oxford	PRJNA306133	SRP067738	SAMN04357636	SRS1221262	fimH30
ESC_HA5118AA_AS	HICF215	SRR3050983;ILLUMINA;Paired;;SRX1499545	Human	2011	Europe	United Kingdom	University of Oxford	PRJNA306133	SRP067738	SAMN04357634	SRS1221264	fimH30
ESC_HA5173AA_AS	HICF82	SRR3051038;ILLUMINA;Paired;;SRX1499600	Human	2011	Europe	United Kingdom	University of Oxford	PRJNA306133	SRP067738	SAMN04357689	SRS1221210	fimH41
ESC_HA5127AA_AS	HICF226	SRR3050992;ILLUMINA;Paired;;SRX1499554	Human	2011	Europe	United Kingdom	University of Oxford	PRJNA306133	SRP067738	SAMN04357643	SRS1221255	fimH30
ESC_HA5124AA_AS	HICF223	SRR3050989;ILLUMINA;Paired;;SRX1499551	Human	2011	Europe	United Kingdom	University of Oxford	PRJNA306133	SRP067738	SAMN04357640	SRS1221258	fimH41
ESC_BA7819AA_AS	P56	ERR161310;ILLUMINA;Paired;219;ERX137160	Human	2011	Europe	Spain	THE SANGER CENTER	PRJEB2968	ERP001354	SAMEA1486621	ERS126627	fimH30
ESC_BA1406AA_AS	P53	ERR161309;ILLUMINA;Paired;219;ERX137159	Human	2011	Europe	Spain	THE SANGER CENTER	PRJEB2968	ERP001354	SAMEA1486645	ERS126626	fimH30
ESC_BA5230AA_AS	P50	ERR161307;ILLUMINA;Paired;219;ERX137157	Human	2011	Europe	Spain	THE SANGER CENTER	PRJEB2968	ERP001354	SAMEA1486591	ERS126624	fimH30
ESC_HA5135AA_AS	HICF240	SRR3051000;ILLUMINA;Paired;;SRX1499562	Human	2011	Europe	United Kingdom	University of Oxford	PRJNA306133	SRP067738	SAMN04357651	SRS1221248	fimH30
ESC_HA5133AA_AS	HICF236	SRR3050998;ILLUMINA;Paired;;SRX1499560	Human	2011	Europe	United Kingdom	University of Oxford	PRJNA306133	SRP067738	SAMN04357649	SRS1221249	fimH30
ESC_HA5142AA_AS	HICF249	SRR3051007;ILLUMINA;Paired;;SRX1499569	Human	2011	Europe	United Kingdom	University of Oxford	PRJNA306133	SRP067738	SAMN04357658	SRS1221240	fimH22
ESC_AA8956AA_AS	P146	ERR161313;ILLUMINA;Paired;219;ERX137163	Human	2011	Europe	Spain	THE SANGER CENTER	PRJEB2968	ERP001354	SAMEA1486623	ERS126630	fimH30
ESC_HA5146AA_AS	HICF253	SRR3051011;ILLUMINA;Paired;;SRX1499573	Human	2011	Europe	United Kingdom	University of Oxford	PRJNA306133	SRP067738	SAMN04357662	SRS1221235	fimH30
ESC_HA5143AA_AS	HICF250	SRR3051008;ILLUMINA;Paired;;SRX1499570	Human	2011	Europe	United Kingdom	University of Oxford	PRJNA306133	SRP067738	SAMN04357659	SRS1221239	fimH30
ESC_HA5139AA_AS	HICF246	SRR3051004;ILLUMINA;Paired;;SRX1499566	Human	2011	Europe	United Kingdom	University of Oxford	PRJNA306133	SRP067738	SAMN04357655	SRS1221244	fimH30
ESC_BA5903AA_AS	P189	ERR161314;ILLUMINA;Paired;219;ERX137164	Human	2011	Europe	Spain	THE SANGER CENTER	PRJEB2968	ERP001354	SAMEA1486647	ERS126631	fimH30
ESC_HA5754AA_AS	1087	SRR3143560;ILLUMINA;Paired;;SRX1559685	Human	2011	Europe	Germany	Swansea University	PRJNA295914	SRP068897	SAMN04273064	SRS1274441	fimH1198
ESC_HA5764AA_AS	3019	SRR3143570;ILLUMINA;Paired;;SRX1559695	Human	2011	Europe	Germany	Swansea University	PRJNA295914	SRP068897	SAMN04273074	SRS1274431	fimH22
ESC_HA5757AA_AS	1366	SRR3143563;ILLUMINA;Paired;;SRX1559688	Human	2011	Europe	Germany	Swansea University	PRJNA295914	SRP068897	SAMN04273067	SRS1274438	fimH22
ESC_HA5756AA_AS	1351	SRR3143562;ILLUMINA;Paired;;SRX1559687	Human	2011	Europe	Germany	Swansea University	PRJNA295914	SRP068897	SAMN04273066	SRS1274439	fimH22
ESC_BA1626AA_AS	Escherichia coliIMT26368	ERR264288;ILLUMINA;Paired;236;ERX238806	Livestock	2011	Europe	Germany	THE SANGER CENTER	PRJEB1252	ERP002086	SAMEA1877508	ERS193938	fimH22
ESC_LA3426AA_AS	AM_LREC-27	ERR1841097;ILLUMINA;Paired;500;ERX1903074	Livestock	2011	Europe	Spain	WARWICK UNIVERSITY	PRJEB19190	ERP021173	SAMEA92082418	ERS1560891	fimH22
ESC_LA3396AA_AS	AM_LREC-2	ERR1840621;ILLUMINA;Paired;500;ERX1902598	Livestock	2011	Europe	Spain	WARWICK UNIVERSITY	PRJEB19190	ERP021173	SAMEA91653418	ERS1560319	fimH22
ESC_IA2060AA_AS	AM_LREC-52	traces-0KhfHll;ILLUMINA;Paired;;NA	Poultry	2011	Europe	Spain	A. Mora					fimH22
ESC_LA3403AA_AS	AM_LREC-100	ERR1841074;ILLUMINA;Paired;500;ERX1903051	Human	2011	Europe	Spain	WARWICK UNIVERSITY	PRJEB19190	ERP021173	SAMEA92065168	ERS1560868	fimH27
ESC_IA2012AA_AS	AM_LREC-2	traces-0AJkQxE;ILLUMINA;Paired;;NA	Food	2011	Europe	Spain	A. Mora					fimH298
ESC_LA3505AA_AS	AM_LREC-109	ERR1841176;ILLUMINA;Paired;500;ERX1903153	Livestock	2011	Europe	Spain	WARWICK UNIVERSITY	PRJEB19190	ERP021173	SAMEA92141668	ERS1560970	fimH298
ESC_FA7086AA_AS	Escherichia coliEX 5	ERR264280;ILLUMINA;Paired;236;ERX238798	Wild Animal	2011	Europe	Czech Republic	THE SANGER CENTER	PRJEB1252	ERP002086	SAMEA1877393	ERS193930	fimH30
ESC_CA3928AA_AS	Escherichia coliEX 4	ERR264279;ILLUMINA;Paired;236;ERX238797	Wild Animal	2011	Europe	Czech Republic	THE SANGER CENTER	PRJEB1252	ERP002086	SAMEA1877482	ERS193929	fimH30
ESC_CA4770AA_AS	Escherichia coliEX 16	ERR264285;ILLUMINA;Paired;236;ERX238803	Wild Animal	2011	Europe	Czech Republic	THE SANGER CENTER	PRJEB1252	ERP002086	SAMEA1877424	ERS193935	fimH30
ESC_CA1507AA_AS	Escherichia coliEX 12	ERR264284;ILLUMINA;Paired;236;ERX238802	Wild Animal	2011	Europe	Czech Republic	THE SANGER CENTER	PRJEB1252	ERP002086	SAMEA1877474	ERS193934	fimH30
ESC_BA0023AA_AS	Escherichia coliEX 11	ERR264283;ILLUMINA;Paired;236;ERX238801	Wild Animal	2011	Europe	Czech Republic	THE SANGER CENTER	PRJEB1252	ERP002086	SAMEA1877505	ERS193933	fimH30
ESC_CA4011AA_AS	Escherichia coliEX 10	ERR264282;ILLUMINA;Paired;236;ERX238800	Wild Animal	2011	Europe	Czech Republic	THE SANGER CENTER	PRJEB1252	ERP002086	SAMEA1877443	ERS193932	fimH30
ESC_BA1028AA_AS	Escherichia coliEX 9	ERR264281;ILLUMINA;Paired;236;ERX238799	Wild Animal	2011	Europe	Czech Republic	THE SANGER CENTER	PRJEB1252	ERP002086	SAMEA1877399	ERS193931	fimH30
ESC_HA5766AA_AS	3134	SRR3143572;ILLUMINA;Paired;;SRX1559697	Human	2011	Europe	Germany	Swansea University	PRJNA295914	SRP068897	SAMN04273076	SRS1274429	fimH30
ESC_BA0160AA_AS	Escherichia coliVB 986301	ERR264277;ILLUMINA;Paired;236;ERX238795	Companion Animal	2011	Europe	Germany	THE SANGER CENTER	PRJEB1252	ERP002086	SAMEA1877403	ERS193927	fimH30
ESC_CA0802AA_AS	Escherichia coliVB 981309	ERR264276;ILLUMINA;Paired;236;ERX238794	Companion Animal	2011	Europe	Germany	THE SANGER CENTER	PRJEB1252	ERP002086	SAMEA1877431	ERS193926	fimH30
ESC_HA5769AA_AS	972	SRR3143575;ILLUMINA;Paired;;SRX1559700	Human	2011	Europe	Germany	Swansea University	PRJNA295914	SRP068897	SAMN04273060	SRS1274427	fimH30
ESC_HA5768AA_AS	852	SRR3143574;ILLUMINA;Paired;;SRX1559699	Human	2011	Europe	Germany	Swansea University	PRJNA295914	SRP068897	SAMN04273059	SRS1263374	fimH30
ESC_HA5767AA_AS	3140	SRR3143573;ILLUMINA;Paired;;SRX1559698	Human	2011	Europe	Germany	Swansea University	PRJNA295914	SRP068897	SAMN04273077	SRS1274428	fimH30
ESC_HA5765AA_AS	3020	SRR3143571;ILLUMINA;Paired;;SRX1559696	Human	2011	Europe	Germany	Swansea University	PRJNA295914	SRP068897	SAMN04273075	SRS1274430	fimH30
ESC_HA5762AA_AS	2963	SRR3143568;ILLUMINA;Paired;;SRX1559693	Human	2011	Europe	Germany	Swansea University	PRJNA295914	SRP068897	SAMN04273072	SRS1274433	fimH30
ESC_HA5761AA_AS	1402	SRR3143567;ILLUMINA;Paired;;SRX1559692	Human	2011	Europe	Germany	Swansea University	PRJNA295914	SRP068897	SAMN04273071	SRS1274434	fimH30
ESC_HA5760AA_AS	1389	SRR3143566;ILLUMINA;Paired;;SRX1559691	Human	2011	Europe	Germany	Swansea University	PRJNA295914	SRP068897	SAMN04273070	SRS1274435	fimH30
ESC_HA5759AA_AS	1380	SRR3143565;ILLUMINA;Paired;;SRX1559690	Human	2011	Europe	Germany	Swansea University	PRJNA295914	SRP068897	SAMN04273069	SRS1274436	fimH30
ESC_HA5758AA_AS	1369	SRR3143564;ILLUMINA;Paired;;SRX1559689	Human	2011	Europe	Germany	Swansea University	PRJNA295914	SRP068897	SAMN04273068	SRS1274437	fimH30
ESC_HA5755AA_AS	1223	SRR3143561;ILLUMINA;Paired;;SRX1559686	Human	2011	Europe	Germany	Swansea University	PRJNA295914	SRP068897	SAMN04273065	SRS1274440	fimH30
ESC_HA5753AA_AS	1039	SRR3143559;ILLUMINA;Paired;;SRX1559684	Human	2011	Europe	Germany	Swansea University	PRJNA295914	SRP068897	SAMN04273063	SRS1274442	fimH30
ESC_HA5752AA_AS	1019	SRR3143558;ILLUMINA;Paired;;SRX1559683	Human	2011	Europe	Germany	Swansea University	PRJNA295914	SRP068897	SAMN04273062	SRS1274443	fimH30
ESC_BA2288AA_AS	Escherichia coliEX 29	ERR264287;ILLUMINA;Paired;236;ERX238805	Wild Animal	2011	Europe	Serbia	THE SANGER CENTER	PRJEB1252	ERP002086	SAMEA1877391	ERS193937	fimH30
ESC_CA3718AA_AS	Escherichia coliEX 28	ERR264286;ILLUMINA;Paired;236;ERX238804	Wild Animal	2011	Europe	Serbia	THE SANGER CENTER	PRJEB1252	ERP002086	SAMEA1877401	ERS193936	fimH30
ESC_JA0941AA_AS	B1017-PB	traces-0hsGTWr;Complete Genome;Single;;NA	Human	2011	Europe	Sweden	Public Health Agency of Sweden					fimH30
ESC_JA0946AA_AS	B1118-PB	traces-0NLAflt;Complete Genome;Single;;NA	Human	2011	Europe	Sweden	Public Health Agency of Sweden					fimH30
ESC_JA0948AA_AS	B1137-PB	traces-0bqVEfk;Complete Genome;Single;;NA	Human	2011	Europe	Sweden	Public Health Agency of Sweden					fimH30
ESC_JA0949AA_AS	B1250-PB	traces-0GSVGiM;Complete Genome;Single;;NA	Human	2011	Europe	Sweden	Public Health Agency of Sweden					fimH30
ESC_JA0950AA_AS	B1320-PB	traces-0ImwMDl;Complete Genome;Single;;NA	Human	2011	Europe	Sweden	Karolinska institutet					fimH30
ESC_LA1564AA_AS	B1316-PB	traces-0CMwtsJ;Complete Genome;Single;;NA,traces-0PnEEkQ;Complete Genome;Single;;NA	Human	2011	Europe	Sweden	Public Health Agency of Sweden					fimH30
ESC_LA1565AA_AS	B1316:2-PB	traces-0iAkpNv;Complete Genome;Single;;NA	Human	2011	Europe	Sweden	Public Health Agency of Sweden					fimH30
ESC_LA2169AA_AS	B1323-PB	traces-0TZxVqv;Complete Genome;Single;;NA	Human	2011	Europe	Sweden	Public Health Agency of Sweden					fimH30
ESC_BA2299AA_AS	S117	ERR161280;ILLUMINA;Paired;219;ERX137130	Human	2011	Europe	United Kingdom	THE SANGER CENTER	PRJEB2968	ERP001354	SAMEA1486641	ERS126597	fimH30
ESC_BA0848AA_AS	S116	ERR161279;ILLUMINA;Paired;219;ERX137129	Human	2011	Europe	United Kingdom	THE SANGER CENTER	PRJEB2968	ERP001354	SAMEA1486612	ERS126596	fimH30
ESC_UA7399AA_AS	M886	ERR2775965;ILLUMINA;Paired;300;ERX2788042	Human	2011	Europe	Netherlands	RIVM - National Institute for Public Health and the Environment	PRJEB28317	ERP110507	SAMEA4852512	ERS2672359	fimH41
ESC_JA0945AA_AS	B1117-PB	traces-0ttsSyW;Complete Genome;Single;;NA	Human	2011	Europe	Sweden	Public Health Agency of Sweden					fimH41
ESC_RA0106AA_AS	EF202	traces-0YLmxGN;ILLUMINA;Paired;;NA		2012	Europe	Sweden	Dept of Laboratory Medicine, Karolinska Institutet, Stockholm, Sweden					fimH22
ESC_RA0549AA_AS	EF207	traces-0EFCumP;ILLUMINA;Paired;;NA	Human	2012	Europe	Sweden	Dept of Laboratory Medicine, Karolinska Institutet, Stockholm, Sweden					fimH30
ESC_RA0552AA_AS	EF205	traces-0uqbWOm;ILLUMINA;Paired;;NA	Human	2012	Europe	Sweden	Dept of Laboratory Medicine, Karolinska Institutet, Stockholm, Sweden					fimH30
ESC_RA0551AA_AS	EF215	traces-0cJiabe;ILLUMINA;Paired;;NA	Human	2012	Europe	Sweden	Dept of Laboratory Medicine, Karolinska Institutet, Stockholm, Sweden					fimH30
ESC_RA0561AA_AS	EF222	traces-0Srvqom;ILLUMINA;Paired;;NA	Human	2012	Europe	Sweden	Dept of Laboratory Medicine, Karolinska Institutet, Stockholm, Sweden					fimH30
ESC_FA7894AA_AS	AZ844071	SRR2970655;ILLUMINA;Paired;;SRX1460053	Human	2012	Europe	Germany	University of Oxford	PRJNA297860	SRP066943	SAMN04159648	SRS1187482	fimH22
ESC_RA0563AA_AS	EF231	traces-0LKBHHy;ILLUMINA;Paired;;NA	Human	2012	Europe	Sweden	Dept of Laboratory Medicine, Karolinska Institutet, Stockholm, Sweden					fimH30
ESC_RA0564AA_AS	EF233	traces-0KedAuZ;ILLUMINA;Paired;;NA	Human	2012	Europe	Sweden	Dept of Laboratory Medicine, Karolinska Institutet, Stockholm, Sweden					fimH30
ESC_RA0566AA_AS	EF232	traces-0fwoYpn;ILLUMINA;Paired;;NA	Human	2012	Europe	Sweden	Dept of Laboratory Medicine, Karolinska Institutet, Stockholm, Sweden					fimH30
ESC_RA0515AA_AS	EF247	traces-0PJvYVT;ILLUMINA;Paired;;NA	Human	2012	Europe	Sweden	Dept of Laboratory Medicine, Karolinska Institutet, Stockholm, Sweden					fimH30
ESC_RA0516AA_AS	EF251	traces-0lvQvUn;ILLUMINA;Paired;;NA	Human	2012	Europe	Sweden	Dept of Laboratory Medicine, Karolinska Institutet, Stockholm, Sweden					fimH30
ESC_RA0518AA_AS	EF254	traces-0hEAuwB;ILLUMINA;Paired;;NA	Human	2012	Europe	Sweden	Dept of Laboratory Medicine, Karolinska Institutet, Stockholm, Sweden					fimH30
ESC_GA7289AA_AS	412049521	ERR1399397;ILLUMINA;Paired;171;ERX1470656	Poultry	2012	Europe	Denmark	Centre for Genomic Epidemiology, National Food Institute, Technical University of Denmark (DTU), Denmark	PRJEB13885	ERP015467	SAMEA3952454	ERS1139588	fimH22
ESC_RA5137AA_AS	RL229	ERR2205999;ILLUMINA;Paired;394;ERX2260361	Poultry	2012	Europe	Germany	ROBERT KOCH-INSTITUTE	PRJEB23663	ERP105430	SAMEA104407591	ERS2025533	fimH22
ESC_RA5128AA_AS	RL106	ERR2205990;ILLUMINA;Paired;415;ERX2260352	Poultry	2012	Europe	Germany	ROBERT KOCH-INSTITUTE	PRJEB23663	ERP105430	SAMEA104407582	ERS2025524	fimH22
ESC_RA5084AA_AS	500-16	ERR2205946;ILLUMINA;Paired;347;ERX2260308	Companion Animal	2012	Europe	Germany	ROBERT KOCH-INSTITUTE	PRJEB23663	ERP105430	SAMEA104407538	ERS2025480	fimH22
ESC_RA5081AA_AS	497-16	ERR2205943;ILLUMINA;Paired;353;ERX2260305	Companion Animal	2012	Europe	Germany	ROBERT KOCH-INSTITUTE	PRJEB23663	ERP105430	SAMEA104407535	ERS2025477	fimH22
ESC_RA5079AA_AS	495-16	ERR2205941;ILLUMINA;Paired;348;ERX2260303	Companion Animal	2012	Europe	Germany	ROBERT KOCH-INSTITUTE	PRJEB23663	ERP105430	SAMEA104407533	ERS2025475	fimH22
ESC_RA5047AA_AS	468-16	ERR2205909;ILLUMINA;Paired;350;ERX2260271	Companion Animal	2012	Europe	Germany	ROBERT KOCH-INSTITUTE	PRJEB23663	ERP105430	SAMEA104407501	ERS2025443	fimH22
ESC_RA5043AA_AS	464-16	ERR2205905;ILLUMINA;Paired;342;ERX2260267	Companion Animal	2012	Europe	Germany	ROBERT KOCH-INSTITUTE	PRJEB23663	ERP105430	SAMEA104407497	ERS2025439	fimH22
ESC_RA5046AA_AS	467-16	ERR2205908;ILLUMINA;Paired;342;ERX2260270	Poultry	2012	Europe	Germany	ROBERT KOCH-INSTITUTE	PRJEB23663	ERP105430	SAMEA104407500	ERS2025442	fimH22
ESC_VA3589AA_AS	Escherichia coli	ERR2259383;ILLUMINA;Paired;1000;ERX2311109	Wild Animal	2012	Europe	Germany	FEDERAL INSTITUTE FOR RISK ASSESSMENT (BFR)	PRJEB24477	ERP106305	SAMEA104483611	ERS2101553	fimH22
ESC_HA5812AA_AS	MB3298	SRR3143618;ILLUMINA;Paired;;SRX1559743	Human	2012	Europe	Ireland	Swansea University	PRJNA295914	SRP068897	SAMN04273121	SRS1274384	fimH22
ESC_MA2723AA_AS	AM_LREC-85	ERR1841163;ILLUMINA;Paired;500;ERX1903140	Human	2012	Europe	Spain	WARWICK UNIVERSITY	PRJEB19190	ERP021173	SAMEA92131918	ERS1560957	fimH22
ESC_LA3475AA_AS	AM_LREC-66	ERR1841146;ILLUMINA;Paired;500;ERX1903123	ND	2012	Europe	Spain	WARWICK UNIVERSITY	PRJEB19190	ERP021173	SAMEA92119168	ERS1560940	fimH22
ESC_HA5817AA_AS	U5	SRR3143623;ILLUMINA;Paired;;SRX1559748	Human	2012	Europe	United Kingdom	Swansea University	PRJNA295914	SRP068897	SAMN04273126	SRS1274379	fimH22
ESC_HA5814AA_AS	U12	SRR3143620;ILLUMINA;Paired;;SRX1559745	Human	2012	Europe	United Kingdom	Swansea University	PRJNA295914	SRP068897	SAMN04273123	SRS1274382	fimH22
ESC_HA5788AA_AS	B54	SRR3143594;ILLUMINA;Paired;;SRX1559719	Human	2012	Europe	United Kingdom	Swansea University	PRJNA295914	SRP068897	SAMN04273096	SRS1274408	fimH22
ESC_HA5787AA_AS	B51	SRR3143593;ILLUMINA;Paired;;SRX1559718	Human	2012	Europe	United Kingdom	Swansea University	PRJNA295914	SRP068897	SAMN04273095	SRS1274409	fimH22
ESC_HA5785AA_AS	B48	SRR3143591;ILLUMINA;Paired;;SRX1559716	Human	2012	Europe	United Kingdom	Swansea University	PRJNA295914	SRP068897	SAMN04273093	SRS1274411	fimH22
ESC_HA5782AA_AS	B44	SRR3143588;ILLUMINA;Paired;;SRX1559713	Human	2012	Europe	United Kingdom	Swansea University	PRJNA295914	SRP068897	SAMN04273090	SRS1274413	fimH22
ESC_HA5780AA_AS	B3	SRR3143586;ILLUMINA;Paired;;SRX1559711	Human	2012	Europe	United Kingdom	Swansea University	PRJNA295914	SRP068897	SAMN04273088	SRS1274416	fimH22
ESC_HA5774AA_AS	B132	SRR3143580;ILLUMINA;Paired;;SRX1559705	Human	2012	Europe	United Kingdom	Swansea University	PRJNA295914	SRP068897	SAMN04273082	SRS1274422	fimH22
ESC_HA5809AA_AS	MB1074	SRR3143615;ILLUMINA;Paired;;SRX1559740	Human	2012	Europe	Ireland	Swansea University	PRJNA295914	SRP068897	SAMN04273118	SRS1274387	fimH27
ESC_IA2133AA_AS	AM_LREC-4	traces-0DkTBVj;ILLUMINA;Paired;;NA,traces-0zgWIhc;ILLUMINA;Paired;;NA	Food	2012	Europe	Spain	A. Mora					fimH298
ESC_RA6438AA_AS	C12-10	traces-0ImrQlw;ILLUMINA;Paired;;NA	Human	2012	Europe	France	Dr Le Hello Pasteur Paris					fimH30
ESC_HA5813AA_AS	MB3323	SRR3143619;ILLUMINA;Paired;;SRX1559744	Human	2012	Europe	Ireland	Swansea University	PRJNA295914	SRP068897	SAMN04273122	SRS1274383	fimH30
ESC_HA5811AA_AS	MB17684	SRR3143617;ILLUMINA;Paired;;SRX1559742	Human	2012	Europe	Ireland	Swansea University	PRJNA295914	SRP068897	SAMN04273120	SRS1274385	fimH30
ESC_HA5810AA_AS	MB14972	SRR3143616;ILLUMINA;Paired;;SRX1559741	Human	2012	Europe	Ireland	Swansea University	PRJNA295914	SRP068897	SAMN04273119	SRS1274386	fimH30
ESC_IA2077AA_AS	AM_LREC-95	traces-0fbWalv;ILLUMINA;Paired;;NA	Human	2012	Europe	Spain	A. Mora					fimH30
ESC_LA3497AA_AS	AM_LREC-99	ERR1841168;ILLUMINA;Paired;500;ERX1903145	Human	2012	Europe	Spain	WARWICK UNIVERSITY	PRJEB19190	ERP021173	SAMEA92135668	ERS1560962	fimH30
ESC_MA2718AA_AS	AM_LREC-97	ERR1841158;ILLUMINA;Paired;500;ERX1903135	Human	2012	Europe	Spain	WARWICK UNIVERSITY	PRJEB19190	ERP021173	SAMEA92128168	ERS1560952	fimH30
ESC_LA3455AA_AS	AM_LREC-96	ERR1841126;ILLUMINA;Paired;500;ERX1903103	Human	2012	Europe	Spain	WARWICK UNIVERSITY	PRJEB19190	ERP021173	SAMEA92104168	ERS1560920	fimH30
ESC_LA1566AA_AS	B1360-PB	traces-0DAGLdk;Complete Genome;Single;;NA	Human	2012	Europe	Sweden	Public Health Agency of Sweden					fimH30
ESC_JA0951AA_AS	B1212-PB	traces-0fEXlzS;Complete Genome;Single;;NA	Human	2012	Europe	Sweden	Public Health Agency of Sweden					fimH30
ESC_JA0952AA_AS	B1194-PB	traces-0JbVKdr;Complete Genome;Single;;NA	Human	2012	Europe	Sweden	Public Health Agency of Sweden					fimH30
ESC_JA0955AA_AS	B1351-PB	traces-0hawEgm;Complete Genome;Single;;NA	Human	2012	Europe	Sweden	Public Health Agency of Sweden					fimH30
ESC_JA0957AA_AS	B1439-PB	traces-0nPAahY;Complete Genome;Single;;NA	Human	2012	Europe	Sweden	Public Health Agency of Sweden					fimH30
ESC_JA0958AA_AS	B1522-PB	traces-0xacndm;Complete Genome;Single;;NA	Human	2012	Europe	Sweden	Public Health Agency of Sweden					fimH30
ESC_JA0959AA_AS	B1483-PB	traces-0kdOiKT;Complete Genome;Single;;NA	Human	2012	Europe	Sweden	Public Health Agency of Sweden					fimH30
ESC_JA0960AA_AS	B1370-PB	traces-0VllqcW;Complete Genome;Single;;NA	Human	2012	Europe	Sweden	Public Health Agency of Sweden					fimH30
ESC_JA0961AA_AS	B1527-PB	traces-0ipgaVt;Complete Genome;Single;;NA	Human	2012	Europe	Sweden	Public Health Agency of Sweden					fimH30
ESC_QA9921AA_AS	EF234	traces-0lGxxAo;ILLUMINA;Paired;;NA	Human	2012	Europe	Sweden	Dept of Laboratory Medicine, Karolinska Institutet, Stockholm, Sweden					fimH30
ESC_UA3524AA_AS	ecoli016	ERR2797074;OXFORD_NANOPORE;Single;;ERX2806093,ERR2796962;ILLUMINA;Paired;250;ERX2805981	Human	2012	Europe	Switzerland	BIOZENTRUM, UNIVERSITY OF BASEL	PRJEB28660	ERP110894	SAMEA4916084	ERS2735136	fimH30
ESC_HA8580AA_AS	MOD1-EC6116	SRR3988114;ILLUMINA;Paired;300;SRX1989638	Wild Animal	2012	Europe	Switzerland	FDA Center for Food Safety and Applied Nutrition	PRJNA230969	SRP058582	SAMN05439503	SRS1593365	fimH30
ESC_HA5819AA_AS	U92	SRR3143625;ILLUMINA;Paired;;SRX1559750	Human	2012	Europe	United Kingdom	Swansea University	PRJNA295914	SRP068897	SAMN04273128	SRS1274377	fimH30
ESC_HA5816AA_AS	U44	SRR3143622;ILLUMINA;Paired;;SRX1559747	Human	2012	Europe	United Kingdom	Swansea University	PRJNA295914	SRP068897	SAMN04273125	SRS1274380	fimH30
ESC_HA5815AA_AS	U2	SRR3143621;ILLUMINA;Paired;;SRX1559746	Human	2012	Europe	United Kingdom	Swansea University	PRJNA295914	SRP068897	SAMN04273124	SRS1274381	fimH30
ESC_HA5798AA_AS	B95	SRR3143604;ILLUMINA;Paired;;SRX1559729	Human	2012	Europe	United Kingdom	Swansea University	PRJNA295914	SRP068897	SAMN04273107	SRS1274398	fimH30
ESC_HA5796AA_AS	B89	SRR3143602;ILLUMINA;Paired;;SRX1559727	Human	2012	Europe	United Kingdom	Swansea University	PRJNA295914	SRP068897	SAMN04273104	SRS1274400	fimH30
ESC_HA5790AA_AS	B65	SRR3143596;ILLUMINA;Paired;;SRX1559721	Human	2012	Europe	United Kingdom	Swansea University	PRJNA295914	SRP068897	SAMN04273098	SRS1274406	fimH30
ESC_HA5789AA_AS	B58	SRR3143595;ILLUMINA;Paired;;SRX1559720	Human	2012	Europe	United Kingdom	Swansea University	PRJNA295914	SRP068897	SAMN04273097	SRS1274407	fimH30
ESC_HA5786AA_AS	B5	SRR3143592;ILLUMINA;Paired;;SRX1559717	Human	2012	Europe	United Kingdom	Swansea University	PRJNA295914	SRP068897	SAMN04273094	SRS1274410	fimH30
ESC_HA5784AA_AS	B47	SRR3143590;ILLUMINA;Paired;;SRX1559715	Human	2012	Europe	United Kingdom	Swansea University	PRJNA295914	SRP068897	SAMN04273092	SRS1274412	fimH30
ESC_HA5773AA_AS	B125	SRR3143579;ILLUMINA;Paired;;SRX1559704	Human	2012	Europe	United Kingdom	Swansea University	PRJNA295914	SRP068897	SAMN04273081	SRS1274423	fimH30
ESC_LA3451AA_AS	AM_LREC-91	ERR1841122;ILLUMINA;Paired;500;ERX1903099	Human	2012	Europe	Spain	WARWICK UNIVERSITY	PRJEB19190	ERP021173	SAMEA92101168	ERS1560916	fimH41
ESC_LA3398AA_AS	AM_LREC-64	ERR1841069;ILLUMINA;Paired;500;ERX1903046	Human	2012	Europe	Spain	WARWICK UNIVERSITY	PRJEB19190	ERP021173	SAMEA92061418	ERS1560863	fimH41
ESC_HA5818AA_AS	U80	SRR3143624;ILLUMINA;Paired;;SRX1559749	Human	2012	Europe	United Kingdom	Swansea University	PRJNA295914	SRP068897	SAMN04273127	SRS1274378	fimH41
ESC_HA5781AA_AS	B37	SRR3143587;ILLUMINA;Paired;;SRX1559712	Human	2012	Europe	United Kingdom	Swansea University	PRJNA295914	SRP068897	SAMN04273089	SRS1274415	fimH41
ESC_HA5778AA_AS	B22	SRR3143584;ILLUMINA;Paired;;SRX1559709	Human	2012	Europe	United Kingdom	Swansea University	PRJNA295914	SRP068897	SAMN04273086	SRS1274418	fimH41
ESC_BA1901AA_AS	ECO0353	ERR434664;ILLUMINA;Paired;222;ERX400939		2012	Europe	United Kingdom	THE SANGER CENTER	PRJEB4681	ERP003992	SAMEA2204571	ERS357082	fimH41
ESC_HA5791AA_AS	B71	SRR3143597;ILLUMINA;Paired;;SRX1559722	Human	2012	Europe	United Kingdom	Swansea University	PRJNA295914	SRP068897	SAMN04273099	SRS1274405	Unknown
ESC_HA5779AA_AS	B26	SRR3143585;ILLUMINA;Paired;;SRX1559710	Human	2012	Europe	United Kingdom	Swansea University	PRJNA295914	SRP068897	SAMN04273087	SRS1274417	Unknown
ESC_RA0523AA_AS	EF308	traces-0LmXngn;ILLUMINA;Paired;;NA	Human	2013	Europe	Sweden	Dept of Laboratory Medicine, Karolinska Institutet, Stockholm, Sweden					fimH30
ESC_RA0524AA_AS	EF310	traces-0ljPOGI;ILLUMINA;Paired;;NA	Human	2013	Europe	Sweden	Dept of Laboratory Medicine, Karolinska Institutet, Stockholm, Sweden					fimH41
ESC_FA8996AA_AS	46_JC_GRAFT	traces-0ZkwpiA;ILLUMINA;Paired;;NA	Human	2013	Europe	Belgium	Julien Coussement					fimH30
ESC_RA0525AA_AS	EF311	traces-0oCgERG;ILLUMINA;Paired;;NA	Human	2013	Europe	Sweden	Dept of Laboratory Medicine, Karolinska Institutet, Stockholm, Sweden					fimH30
ESC_RA0493AA_AS	EF323	traces-0ZhCJKV;ILLUMINA;Paired;;NA	Human	2013	Europe	Sweden	Dept of Laboratory Medicine, Karolinska Institutet, Stockholm, Sweden					fimH30
ESC_RA0501AA_AS	EF325	traces-0avBPxC;ILLUMINA;Paired;;NA	Human	2013	Europe	Sweden	Dept of Laboratory Medicine, Karolinska Institutet, Stockholm, Sweden					fimH30
ESC_RA0503AA_AS	EF326	traces-0weNrec;ILLUMINA;Paired;;NA	Human	2013	Europe	Sweden	Dept of Laboratory Medicine, Karolinska Institutet, Stockholm, Sweden					fimH30
ESC_RA0456AA_AS	EF337	traces-0LGCpzO;ILLUMINA;Paired;;NA	Human	2013	Europe	Sweden	Dept of Laboratory Medicine, Karolinska Institutet, Stockholm, Sweden					fimH30
ESC_RA0457AA_AS	EF335	traces-0SVdaiZ;ILLUMINA;Paired;;NA	Human	2013	Europe	Sweden	Dept of Laboratory Medicine, Karolinska Institutet, Stockholm, Sweden					fimH30
ESC_RA0460AA_AS	EF334	traces-0PVFarP;ILLUMINA;Paired;;NA	Human	2013	Europe	Sweden	Dept of Laboratory Medicine, Karolinska Institutet, Stockholm, Sweden					fimH30
ESC_RA0468AA_AS	EF343	traces-0LGdpUR;ILLUMINA;Paired;;NA	Human	2013	Europe	Sweden	Dept of Laboratory Medicine, Karolinska Institutet, Stockholm, Sweden					fimH30
ESC_RA0472AA_AS	EF350	traces-0sNlXAq;ILLUMINA;Paired;;NA	Human	2013	Europe	Sweden	Dept of Laboratory Medicine, Karolinska Institutet, Stockholm, Sweden					fimH30
ESC_RA0470AA_AS	EF349	traces-0degHnc;ILLUMINA;Paired;;NA	Human	2013	Europe	Sweden	Dept of Laboratory Medicine, Karolinska Institutet, Stockholm, Sweden					fimH30
ESC_RA0475AA_AS	EF346	traces-0DwzCCD;ILLUMINA;Paired;;NA	Human	2013	Europe	Sweden	Dept of Laboratory Medicine, Karolinska Institutet, Stockholm, Sweden					fimH30
ESC_RA0433AA_AS	EF352	traces-0YmFCOg;ILLUMINA;Paired;;NA	Human	2013	Europe	Sweden	Dept of Laboratory Medicine, Karolinska Institutet, Stockholm, Sweden					fimH30
ESC_RA0437AA_AS	EF356	traces-0reIOPH;ILLUMINA;Paired;;NA	Human	2013	Europe	Sweden	Dept of Laboratory Medicine, Karolinska Institutet, Stockholm, Sweden					fimH30
ESC_RA0441AA_AS	EF358	traces-0bNIpnO;ILLUMINA;Paired;;NA	Human	2013	Europe	Sweden	Dept of Laboratory Medicine, Karolinska Institutet, Stockholm, Sweden					fimH30
ESC_RA0436AA_AS	EF355	traces-0osyoMs;ILLUMINA;Paired;;NA	Human	2013	Europe	Sweden	Dept of Laboratory Medicine, Karolinska Institutet, Stockholm, Sweden					fimH42
ESC_RA0445AA_AS	EF362	traces-0lpPEki;ILLUMINA;Paired;;NA	Human	2013	Europe	Sweden	Dept of Laboratory Medicine, Karolinska Institutet, Stockholm, Sweden					fimH30
ESC_RA0419AA_AS	EF372	traces-0rxjSMQ;ILLUMINA;Paired;;NA	Human	2013	Europe	Sweden	Dept of Laboratory Medicine, Karolinska Institutet, Stockholm, Sweden					fimH30
ESC_IA0963AA_AS	146002	SRR4176985;ILLUMINA;Paired;;SRX2141583	Human	2013	Europe	United Kingdom	Public Health England	PRJNA315192	SRP071789	SAMN05733915	SRS1673332	fimH30
ESC_HA9551AA_AS	464	ERR712526;ILLUMINA;Paired;400;ERX656523	Human	2013	Europe	Germany	University Hospital Muenster	PRJEB8084	ERP009121	SAMEA3180298	ERS633160	fimH22
ESC_RA5033AA_AS	399-15	ERR2205895;ILLUMINA;Paired;354;ERX2260257	Human	2013	Europe	Germany	ROBERT KOCH-INSTITUTE	PRJEB23663	ERP105430	SAMEA104407487	ERS2025429	fimH22
ESC_HA9689AA_AS	630	ERR712897;ILLUMINA;Paired;400;ERX656830	Human	2013	Europe	Germany	University Hospital Muenster	PRJEB8084	ERP009121	SAMEA3182009	ERS634871	fimH30
ESC_HA9688AA_AS	478	ERR712870;ILLUMINA;Paired;400;ERX656803	Human	2013	Europe	Germany	University Hospital Muenster	PRJEB8084	ERP009121	SAMEA3181982	ERS634844	fimH30
ESC_HA9576AA_AS	631	ERR712564;ILLUMINA;Paired;400;ERX656557	Human	2013	Europe	Germany	University Hospital Muenster	PRJEB8084	ERP009121	SAMEA3180332	ERS633194	fimH30
ESC_HA9575AA_AS	629	ERR712562;ILLUMINA;Paired;400;ERX656555,ERR712561;ILLUMINA;Paired;400;ERX656555	Human	2013	Europe	Germany	University Hospital Muenster	PRJEB8084	ERP009121	SAMEA3180330	ERS633192	fimH30
ESC_HA9589AA_AS	613	ERR712556;ILLUMINA;Paired;400;ERX656550	Human	2013	Europe	Germany	University Hospital Muenster	PRJEB8084	ERP009121	SAMEA3180325	ERS633187	fimH30
ESC_HA9560AA_AS	581	ERR712549;ILLUMINA;Paired;400;ERX656544	Human	2013	Europe	Germany	University Hospital Muenster	PRJEB8084	ERP009121	SAMEA3180319	ERS633181	fimH30
ESC_HA9556AA_AS	508	ERR712536;ILLUMINA;Paired;400;ERX656533	Human	2013	Europe	Germany	University Hospital Muenster	PRJEB8084	ERP009121	SAMEA3180308	ERS633170	fimH30
ESC_HA9555AA_AS	498	ERR712534;ILLUMINA;Paired;400;ERX656531	Human	2013	Europe	Germany	University Hospital Muenster	PRJEB8084	ERP009121	SAMEA3180306	ERS633168	fimH30
ESC_HA9568AA_AS	340	ERR712495;ILLUMINA;Paired;400;ERX656495	Human	2013	Europe	Germany	University Hospital Muenster	PRJEB8084	ERP009121	SAMEA3180258	ERS633120	fimH30
ESC_HA9529AA_AS	284	ERR712467;ILLUMINA;Paired;400;ERX656474	Human	2013	Europe	Germany	University Hospital Muenster	PRJEB8084	ERP009121	SAMEA3180237	ERS633099	fimH30
ESC_HA9527AA_AS	257	ERR712463;ILLUMINA;Paired;400;ERX656470	Human	2013	Europe	Germany	University Hospital Muenster	PRJEB8084	ERP009121	SAMEA3180233	ERS633095	fimH30
ESC_PA5676AA_AS	BW_60	SRR6058787;ILLUMINA;Paired;;SRX3204737	Human	2013	Europe	Germany	Bielefeld University	PRJNA407760	SRP118558	SAMN07662954	SRS2530816	fimH30
ESC_LA1506AA_AS	C0107-PB	traces-0klMjBH;Complete Genome;Single;;NA	Human	2013	Europe	Sweden	Public Health Agency of Sweden					fimH30
ESC_LA1507AA_AS	C0129-PB	traces-0YzvBdL;Complete Genome;Single;;NA	Human	2013	Europe	Sweden	Public Health Agency of Sweden					fimH30
ESC_LA1509AA_AS	C0114-PB	traces-0ZtWABC;Complete Genome;Single;;NA	Human	2013	Europe	Sweden	Public Health Agency of Sweden					fimH30
ESC_LA1510AA_AS	C0064-PB	traces-0kZBHkd;Complete Genome;Single;;NA	Human	2013	Europe	Sweden	Public Health Agency of Sweden					fimH30
ESC_QA9926AA_AS	EF305	traces-0ipcawT;ILLUMINA;Paired;;NA	Human	2013	Europe	Sweden	Dept of Laboratory Medicine, Karolinska Institutet, Stockholm, Sweden					fimH30
ESC_JA0939AA_AS	C0101-PB	traces-0Nyfhdu;Complete Genome;Single;;NA	Human	2013	Europe	Sweden	Public Health Agency of Sweden					fimH41
ESC_JA0940AA_AS	C0130-PB	traces-0ugeoTh;Complete Genome;Single;;NA	Human	2013	Europe	Sweden	Public Health Agency of Sweden					fimH41
ESC_PA4070AA_AS	EF331	traces-0CwZtrF;ILLUMINA;Paired;;NA	Human	2013	Europe	Sweden	Dept of Laboratory Medicine, Karolinska Institutet, Stockholm, Sweden					fimH41
ESC_QA9930AA_AS	EF307	traces-0zFXdIX;ILLUMINA;Paired;;NA	Human	2013	Europe	Sweden	Dept of Laboratory Medicine, Karolinska Institutet, Stockholm, Sweden					fimH412
ESC_RA0415AA_AS	EF402	traces-0OnvRdO;ILLUMINA;Paired;;NA	Human	2014	Europe	Sweden	Dept of Laboratory Medicine, Karolinska Institutet, Stockholm, Sweden					fimH1196
ESC_RA0417AA_AS	EF406	traces-0sGBWoe;ILLUMINA;Paired;;NA	Human	2014	Europe	Sweden	Dept of Laboratory Medicine, Karolinska Institutet, Stockholm, Sweden					fimH30
ESC_RA0128AA_AS	EF407	traces-0ltAeVn;ILLUMINA;Paired;;NA	Human	2014	Europe	Sweden	Dept of Laboratory Medicine, Karolinska Institutet, Stockholm, Sweden					fimH1196
ESC_RA0416AA_AS	EF409	traces-0RrekqL;ILLUMINA;Paired;;NA	Human	2014	Europe	Sweden	Dept of Laboratory Medicine, Karolinska Institutet, Stockholm, Sweden					fimH30
ESC_RA0422AA_AS	EF411	traces-0alXAac;ILLUMINA;Paired;;NA	Human	2014	Europe	Sweden	Dept of Laboratory Medicine, Karolinska Institutet, Stockholm, Sweden					fimH30
ESC_RA0423AA_AS	EF413	traces-0nbQyQX;ILLUMINA;Paired;;NA	Human	2014	Europe	Sweden	Dept of Laboratory Medicine, Karolinska Institutet, Stockholm, Sweden					fimH30
ESC_RA0401AA_AS	EF426	traces-0IrhOZi;ILLUMINA;Paired;;NA	Human	2014	Europe	Sweden	Dept of Laboratory Medicine, Karolinska Institutet, Stockholm, Sweden					fimH30
ESC_RA0140AA_AS	EF416	traces-0CSeXFG;ILLUMINA;Paired;;NA	Human	2014	Europe	Sweden	Dept of Laboratory Medicine, Karolinska Institutet, Stockholm, Sweden					fimH41
ESC_RA0429AA_AS	EF418	traces-0KXaUjI;ILLUMINA;Paired;;NA	Human	2014	Europe	Sweden	Dept of Laboratory Medicine, Karolinska Institutet, Stockholm, Sweden					fimH41
ESC_RA0407AA_AS	EF433	traces-0NvPMvE;ILLUMINA;Paired;;NA	Human	2014	Europe	Sweden	Dept of Laboratory Medicine, Karolinska Institutet, Stockholm, Sweden					fimH30
ESC_RA0410AA_AS	EF435	traces-0sucssI;ILLUMINA;Paired;;NA	Human	2014	Europe	Sweden	Dept of Laboratory Medicine, Karolinska Institutet, Stockholm, Sweden					fimH30
ESC_RA0414AA_AS	EF436	traces-0eiYrEf;ILLUMINA;Paired;;NA	Human	2014	Europe	Sweden	Dept of Laboratory Medicine, Karolinska Institutet, Stockholm, Sweden					fimH30
ESC_RA0385AA_AS	EF443	traces-0aryJlp;ILLUMINA;Paired;;NA	Human	2014	Europe	Sweden	Dept of Laboratory Medicine, Karolinska Institutet, Stockholm, Sweden					fimH30
ESC_RA0411AA_AS	EF439	traces-0qLCtAn;ILLUMINA;Paired;;NA	Human	2014	Europe	Sweden	Dept of Laboratory Medicine, Karolinska Institutet, Stockholm, Sweden					fimH30
ESC_VA9598AA_AS	Escherichia coli	ERR3063446;ILLUMINA;Paired;350;ERX3136230	Human	2014	Europe	Spain	Instituto de Salud Carlos III	PRJEB30771	ERP113250	SAMEA5226278	ERS3033724	fimH30
ESC_RA0392AA_AS	EF449	traces-0GVNQYR;ILLUMINA;Paired;;NA	Human	2014	Europe	Sweden	Dept of Laboratory Medicine, Karolinska Institutet, Stockholm, Sweden					fimH30
ESC_RA0396AA_AS	EF451	traces-0vttDJE;ILLUMINA;Paired;;NA	Human	2014	Europe	Sweden	Dept of Laboratory Medicine, Karolinska Institutet, Stockholm, Sweden					fimH30
ESC_RA0375AA_AS	EF465	traces-0rdIsWB;ILLUMINA;Paired;;NA	Human	2014	Europe	Sweden	Dept of Laboratory Medicine, Karolinska Institutet, Stockholm, Sweden					fimH30
ESC_RA0264AA_AS	EF477	traces-0grZRsk;ILLUMINA;Paired;;NA	Human	2014	Europe	Sweden	Dept of Laboratory Medicine, Karolinska Institutet, Stockholm, Sweden					fimH30
ESC_TA2035AA_AS	14017413	ERR2694589;ILLUMINA;Paired;300;ERX2709032	Poultry	2014	Europe	Denmark	Centre for Genomic Epidemiology, National Food Institute, Technical University of Denmark (DTU), Denmark	PRJEB27688	ERP109804	SAMEA4783106	ERS2603047	fimH22
ESC_UA0417AA_AS	72	traces-0OjVpLD;ILLUMINA;Paired;;NA		2014	Europe	Denmark	Egle Kudirkiene, University of Copenhagen					fimH22
ESC_UA0418AA_AS	66	traces-0rRLVNi;ILLUMINA;Paired;;NA		2014	Europe	Denmark	Egle Kudirkiene, University of Copenhagen					fimH22
ESC_UA0419AA_AS	76	traces-0YUxkfS;ILLUMINA;Paired;;NA		2014	Europe	Denmark	Egle Kudirkiene, University of Copenhagen					fimH22
ESC_UA0420AA_AS	75	traces-0kbjqUt;ILLUMINA;Paired;;NA		2014	Europe	Denmark	Egle Kudirkiene, University of Copenhagen					fimH22
ESC_UA0421AA_AS	89	traces-0xZEJae;ILLUMINA;Paired;;NA		2014	Europe	Denmark	Egle Kudirkiene, University of Copenhagen					fimH22
ESC_UA0422AA_AS	59	traces-0FPLNiP;ILLUMINA;Paired;;NA		2014	Europe	Denmark	Egle Kudirkiene, University of Copenhagen					fimH22
ESC_UA0423AA_AS	90	traces-0TiJVYw;ILLUMINA;Paired;;NA		2014	Europe	Denmark	Egle Kudirkiene, University of Copenhagen					fimH22
ESC_RA5102AA_AS	590-14	ERR2205964;ILLUMINA;Paired;203;ERX2260326	Human	2014	Europe	Germany	ROBERT KOCH-INSTITUTE	PRJEB23663	ERP105430	SAMEA104407556	ERS2025498	fimH22
ESC_RA5015AA_AS	1045-14	ERR2205877;ILLUMINA;Paired;194;ERX2260239	Human	2014	Europe	Germany	ROBERT KOCH-INSTITUTE	PRJEB23663	ERP105430	SAMEA104407469	ERS2025411	fimH22
ESC_IA8728AA_AS	14054555	traces-0jnOXOv;ILLUMINA;Paired;;NA		2014	Europe	Italy	P. Alba (IZSLT)					fimH22
ESC_MA2713AA_AS	AM_LREC-50	ERR1841153;ILLUMINA;Paired;500;ERX1903130	Livestock	2014	Europe	Spain	WARWICK UNIVERSITY	PRJEB19190	ERP021173	SAMEA92124418	ERS1560947	fimH22
ESC_LA3438AA_AS	AM_LREC-46	ERR1841109;ILLUMINA;Paired;500;ERX1903086	Livestock	2014	Europe	Spain	WARWICK UNIVERSITY	PRJEB19190	ERP021173	SAMEA92091418	ERS1560903	fimH22
ESC_LA3436AA_AS	AM_LREC-48	ERR1841107;ILLUMINA;Paired;500;ERX1903084	Livestock	2014	Europe	Spain	WARWICK UNIVERSITY	PRJEB19190	ERP021173	SAMEA92089918	ERS1560901	fimH22
ESC_UA5591AA_AS	DTU2016_543_PRJ1050_ESchericha_coli_14_MHK0477_Ec	ERR1759209;ILLUMINA;Paired;241;ERX1825723		2014	Europe	Switzerland	Centre for Genomic Epidemiology, National Food Institute, Technical University of Denmark (DTU), Denmark	PRJEB18618	ERP020561	SAMEA26866918	ERS1473937	fimH22
ESC_HA9691AA_AS	908	ERR712905;ILLUMINA;Paired;400;ERX656838	Human	2014	Europe	Germany	University Hospital Muenster	PRJEB8084	ERP009121	SAMEA3182017	ERS634879	fimH30
ESC_HA9683AA_AS	1373	ERR712782;ILLUMINA;Paired;400;ERX656745	Human	2014	Europe	Germany	University Hospital Muenster	PRJEB8084	ERP009121	SAMEA3180724	ERS633586	fimH30
ESC_UA5511AA_AS	1384	ERR712781;ILLUMINA;Paired;400;ERX656744	Human	2014	Europe	Germany	University Hospital Muenster	PRJEB8084	ERP009121	SAMEA3180647	ERS633509	fimH30
ESC_UA5512AA_AS	1372	ERR712777;ILLUMINA;Paired;400;ERX656741	Human	2014	Europe	Germany	University Hospital Muenster	PRJEB8084	ERP009121	SAMEA3180516	ERS633378	fimH30
ESC_UA5514AA_AS	1371	ERR712770;ILLUMINA;Paired;400;ERX656736	Human	2014	Europe	Germany	University Hospital Muenster	PRJEB8084	ERP009121	SAMEA3180511	ERS633373	fimH30
ESC_UA5516AA_AS	1369	ERR712767;ILLUMINA;Paired;400;ERX656733	Human	2014	Europe	Germany	University Hospital Muenster	PRJEB8084	ERP009121	SAMEA3180508	ERS633370	fimH30
ESC_UA5521AA_AS	1033	ERR712696;ILLUMINA;Paired;400;ERX656672	Human	2014	Europe	Germany	University Hospital Muenster	PRJEB8084	ERP009121	SAMEA3180447	ERS633309	fimH30
ESC_UA5522AA_AS	1018	ERR712692;ILLUMINA;Paired;400;ERX656670	Human	2014	Europe	Germany	University Hospital Muenster	PRJEB8084	ERP009121	SAMEA3180445	ERS633307	fimH30
ESC_UA5524AA_AS	1016	ERR712690;ILLUMINA;Paired;400;ERX656668	Human	2014	Europe	Germany	University Hospital Muenster	PRJEB8084	ERP009121	SAMEA3180443	ERS633305	fimH30
ESC_HA9648AA_AS	1017	ERR712683;ILLUMINA;Paired;400;ERX656664	Human	2014	Europe	Germany	University Hospital Muenster	PRJEB8084	ERP009121	SAMEA3180439	ERS633301	fimH30
ESC_HA9617AA_AS	995	ERR712678;ILLUMINA;Paired;400;ERX656661	Human	2014	Europe	Germany	University Hospital Muenster	PRJEB8084	ERP009121	SAMEA3180436	ERS633298	fimH30
ESC_UA5527AA_AS	984	ERR712676;ILLUMINA;Paired;400;ERX656659	Human	2014	Europe	Germany	University Hospital Muenster	PRJEB8084	ERP009121	SAMEA3180434	ERS633296	fimH30
ESC_UA5528AA_AS	985	ERR712674;ILLUMINA;Paired;400;ERX656657	Human	2014	Europe	Germany	University Hospital Muenster	PRJEB8084	ERP009121	SAMEA3180432	ERS633294	fimH30
ESC_UA5529AA_AS	978	ERR712672;ILLUMINA;Paired;400;ERX656655	Human	2014	Europe	Germany	University Hospital Muenster	PRJEB8084	ERP009121	SAMEA3180430	ERS633292	fimH30
ESC_HA9613AA_AS	977	ERR712670;ILLUMINA;Paired;400;ERX656653	Human	2014	Europe	Germany	University Hospital Muenster	PRJEB8084	ERP009121	SAMEA3180428	ERS633290	fimH30
ESC_HA9611AA_AS	959	ERR712667;ILLUMINA;Paired;400;ERX656650	Human	2014	Europe	Germany	University Hospital Muenster	PRJEB8084	ERP009121	SAMEA3180425	ERS633287	fimH30
ESC_HA9610AA_AS	958	ERR712664;ILLUMINA;Paired;400;ERX656648	Human	2014	Europe	Germany	University Hospital Muenster	PRJEB8084	ERP009121	SAMEA3180423	ERS633285	fimH30
ESC_HA9652AA_AS	942	ERR712633;ILLUMINA;Paired;400;ERX656617	Human	2014	Europe	Germany	University Hospital Muenster	PRJEB8084	ERP009121	SAMEA3180392	ERS633254	fimH30
ESC_HA9827AA_AS	904	ERR712622;ILLUMINA;Paired;400;ERX656606	Human	2014	Europe	Germany	University Hospital Muenster	PRJEB8084	ERP009121	SAMEA3180381	ERS633243	fimH30
ESC_HA9591AA_AS	786	ERR712592;ILLUMINA;Paired;400;ERX656582	Human	2014	Europe	Germany	University Hospital Muenster	PRJEB8084	ERP009121	SAMEA3180357	ERS633219	fimH30
ESC_HA9582AA_AS	771	ERR712584;ILLUMINA;Paired;400;ERX656575	Human	2014	Europe	Germany	University Hospital Muenster	PRJEB8084	ERP009121	SAMEA3180350	ERS633212	fimH30
ESC_HA9581AA_AS	770	ERR712582;ILLUMINA;Paired;400;ERX656573	Human	2014	Europe	Germany	University Hospital Muenster	PRJEB8084	ERP009121	SAMEA3180348	ERS633210	fimH30
ESC_HA9756AA_AS	2552	ERR1195586;ILLUMINA;Paired;300;ERX1268890		2014	Europe	Germany	University Hospital Muenster	PRJEB8084	ERP009121	SAMEA3716559	ERS1023708	fimH30
ESC_HA9744AA_AS	2469	ERR1195559;ILLUMINA;Paired;300;ERX1268864		2014	Europe	Germany	University Hospital Muenster	PRJEB8084	ERP009121	SAMEA3716533	ERS1023682	fimH30
ESC_HA9739AA_AS	2444	ERR1195548;ILLUMINA;Paired;300;ERX1268855		2014	Europe	Germany	University Hospital Muenster	PRJEB8084	ERP009121	SAMEA3716524	ERS1023673	fimH30
ESC_HA9737AA_AS	2442	ERR1195544;ILLUMINA;Paired;300;ERX1268851		2014	Europe	Germany	University Hospital Muenster	PRJEB8084	ERP009121	SAMEA3716520	ERS1023669	fimH30
ESC_HA9729AA_AS	2426	ERR1195528;ILLUMINA;Paired;300;ERX1268838,ERR1195529;ILLUMINA;Paired;300;ERX1268838		2014	Europe	Germany	University Hospital Muenster	PRJEB8084	ERP009121	SAMEA3716507	ERS1023656	fimH30
ESC_HA9721AA_AS	2403	ERR1195514;ILLUMINA;Paired;300;ERX1268827		2014	Europe	Germany	University Hospital Muenster	PRJEB8084	ERP009121	SAMEA3716496	ERS1023645	fimH30
ESC_HA9758AA_AS	2577	ERR1195592;ILLUMINA;Paired;300;ERX1268896	Human	2014	Europe	Germany	University Hospital Muenster	PRJEB8084	ERP009121	SAMEA3716566	ERS1023715	fimH30
ESC_HA9736AA_AS	2437	ERR1195541;ILLUMINA;Paired;300;ERX1268849		2014	Europe	Germany	University Hospital Muenster	PRJEB8084	ERP009121	SAMEA3716518	ERS1023667	fimH30
ESC_HA9702AA_AS	2272	ERR1195488;ILLUMINA;Paired;300;ERX1268801		2014	Europe	Germany	University Hospital Muenster	PRJEB8084	ERP009121	SAMEA3716482	ERS1023631	fimH30
ESC_VA5596AA_AS	14S03187-2	ERR2987514;ILLUMINA;Paired;250;ERX2989929	Livestock	2014	Europe	Netherlands	UTRECHT UNIVERSITY	PRJEB30024	ERP112393	SAMEA5164748	ERS2972470	fimH30
ESC_VA5595AA_AS	14S03165-3	ERR2987513;ILLUMINA;Paired;250;ERX2989928	Livestock	2014	Europe	Netherlands	UTRECHT UNIVERSITY	PRJEB30024	ERP112393	SAMEA5164747	ERS2972469	fimH30
ESC_VA5554AA_AS	14S01610-1	ERR2987472;ILLUMINA;Paired;250;ERX2989887	Livestock	2014	Europe	Netherlands	UTRECHT UNIVERSITY	PRJEB30024	ERP112393	SAMEA5164746	ERS2972468	fimH30
ESC_PA4042AA_AS	EF453	traces-0YtWvJD;ILLUMINA;Paired;;NA	Human	2014	Europe	Sweden	Dept of Laboratory Medicine, Karolinska Institutet, Stockholm, Sweden					fimH30
ESC_UA9660AA_AS	KS Ecoli 29.11	traces-0kTwAMN;ILLUMINA;Paired;;NA	Human	2014	Europe	United Kingdom	Kate					fimH30
ESC_VA4015AA_AS	MRes20	traces-0CdLpCV;ILLUMINA;Paired;;NA	Human	2014	Europe	United Kingdom	Kate Spence					fimH30
ESC_VA3013AA_AS	MRes11	traces-0ciCqoW;ILLUMINA;Paired;;NA		2014	Europe	United Kingdom	S. Eastham					fimH30
ESC_RA0138AA_AS	EF502	traces-0kPQFhn;ILLUMINA;Paired;;NA	Human	2015	Europe	Sweden	Dept of Laboratory Medicine, Karolinska Institutet, Stockholm, Sweden					fimH30
ESC_RA0265AA_AS	EF501	traces-0kTFdvO;ILLUMINA;Paired;;NA	Human	2015	Europe	Sweden	Dept of Laboratory Medicine, Karolinska Institutet, Stockholm, Sweden					fimH30
ESC_SA2232AA_AS	333042	SRR7186908;ILLUMINA;Paired;;SRX4103668	Human	2015	Europe	United Kingdom	Public Health England	PRJNA248792	SRP042645	SAMN09227659	SRS3319603	fimH30
ESC_SA5685AA_AS	333034	SRR7285418;ILLUMINA;Paired;;SRX4188958	Human	2015	Europe	United Kingdom	Public Health England	PRJNA248792	SRP042645	SAMN09387390	SRS3400201	fimH30
ESC_RA0204AA_AS	EF513	traces-0QZWCZo;ILLUMINA;Paired;;NA	Human	2015	Europe	Sweden	Dept of Laboratory Medicine, Karolinska Institutet, Stockholm, Sweden					fimH41
ESC_RA0193AA_AS	EF524	traces-0nPZrsn;ILLUMINA;Paired;;NA	Human	2015	Europe	Sweden	Dept of Laboratory Medicine, Karolinska Institutet, Stockholm, Sweden					fimH30
ESC_RA0198AA_AS	EF528	traces-0mTLzRZ;ILLUMINA;Paired;;NA	Human	2015	Europe	Sweden	Dept of Laboratory Medicine, Karolinska Institutet, Stockholm, Sweden					fimH30
ESC_RA0207AA_AS	EF519	traces-0MibQmP;ILLUMINA;Paired;;NA	Human	2015	Europe	Sweden	Dept of Laboratory Medicine, Karolinska Institutet, Stockholm, Sweden					fimH30
ESC_RA0188AA_AS	EF535	traces-0uosooO;ILLUMINA;Paired;;NA	Human	2015	Europe	Sweden	Dept of Laboratory Medicine, Karolinska Institutet, Stockholm, Sweden					fimH30
ESC_RA0213AA_AS	EF538_A	traces-0VsZwaT;ILLUMINA;Paired;;NA	Human	2015	Europe	Sweden	Dept of Laboratory Medicine, Karolinska Institutet, Stockholm, Sweden					fimH30
ESC_KA1042AA_AS	121422	SRR5033726;ILLUMINA;Paired;;SRX2358383	Human	2015	Europe	United Kingdom	Public Health England	PRJNA315192	SRP071789	SAMN06035367	SRS1807086	fimH30
ESC_KA0879AA_AS	123852	SRR5033664;ILLUMINA;Paired;;SRX2358332	Human	2015	Europe	United Kingdom	Public Health England	PRJNA315192	SRP071789	SAMN06035347	SRS1807055	fimH30
ESC_SA4035AA_AS	406610	SRR7244312;ILLUMINA;Paired;;SRX4149192	Human	2015	Europe	United Kingdom	Public Health England	PRJNA248792	SRP042645	SAMN09290393	SRS3362779	fimH30
ESC_JA8218AA_AS	127400	SRR5018299;ILLUMINA;Paired;;SRX2346358	Human	2015	Europe	United Kingdom	Public Health England	PRJNA315192	SRP071789	SAMN06015261	SRS1796956	fimH41
ESC_GA9217AA_AS	140608	SRR3578656;ILLUMINA;Paired;;SRX1795632	Human	2015	Europe	United Kingdom	Public Health England	PRJNA315192	SRP071789	SAMN05170814	SRS1464000	fimH27
ESC_RA0219AA_AS	EF542_A	traces-0mExWDo;ILLUMINA;Paired;;NA	Human	2015	Europe	Sweden	Dept of Laboratory Medicine, Karolinska Institutet, Stockholm, Sweden					fimH30
ESC_RA0220AA_AS	EF539_A	traces-0iirUOw;ILLUMINA;Paired;;NA	Human	2015	Europe	Sweden	Dept of Laboratory Medicine, Karolinska Institutet, Stockholm, Sweden					fimH30
ESC_RA0221AA_AS	EF551_A	traces-0CFgBXF;ILLUMINA;Paired;;NA	Human	2015	Europe	Sweden	Dept of Laboratory Medicine, Karolinska Institutet, Stockholm, Sweden					fimH30
ESC_GA8849AA_AS	142670	SRR3574287;ILLUMINA;Paired;;SRX1793533	Human	2015	Europe	United Kingdom	Public Health England	PRJNA315192	SRP071789	SAMN05163764	SRS1462908	fimH30
ESC_GA9197AA_AS	142257	SRR3578633;ILLUMINA;Paired;;SRX1795609	Human	2015	Europe	United Kingdom	Public Health England	PRJNA315192	SRP071789	SAMN05170793	SRS1463975	fimH30
ESC_RA0171AA_AS	EF547	traces-0UqQmXm;ILLUMINA;Paired;;NA	Human	2015	Europe	Sweden	Dept of Laboratory Medicine, Karolinska Institutet, Stockholm, Sweden					fimH41
ESC_GA9143AA_AS	149262	SRR3578575;ILLUMINA;Paired;;SRX1795552	Human	2015	Europe	United Kingdom	Public Health England	PRJNA315192	SRP071789	SAMN05170667	SRS1463991	fimH685
ESC_RA0232AA_AS	EF556_A	traces-0QtbfTA;ILLUMINA;Paired;;NA	Human	2015	Europe	Sweden	Dept of Laboratory Medicine, Karolinska Institutet, Stockholm, Sweden					fimH30
ESC_RA0235AA_AS	EF564_A	traces-0vkuPMx;ILLUMINA;Paired;;NA	Human	2015	Europe	Sweden	Dept of Laboratory Medicine, Karolinska Institutet, Stockholm, Sweden					fimH30
ESC_GA9248AA_AS	164653	SRR3578789;ILLUMINA;Paired;;SRX1795758	Human	2015	Europe	United Kingdom	Public Health England	PRJNA315192	SRP071789	SAMN05170845	SRS1464118	fimH30
ESC_SA4468AA_AS	166341	SRR7257040;ILLUMINA;Paired;;SRX4161375	Human	2015	Europe	United Kingdom	Public Health England	PRJNA248792	SRP042645	SAMN09346762	SRS3373741	fimH30
ESC_RA0105AA_AS	EF570	traces-0KPGCBq;ILLUMINA;Paired;;NA		2015	Europe	Sweden	Dept of Laboratory Medicine, Karolinska Institutet, Stockholm, Sweden					fimH30
ESC_RA0110AA_AS	EF572	traces-0jrMUDH;ILLUMINA;Paired;;NA		2015	Europe	Sweden	Dept of Laboratory Medicine, Karolinska Institutet, Stockholm, Sweden					fimH30
ESC_RA0118AA_AS	EF573	traces-0PkHinW;ILLUMINA;Paired;;NA		2015	Europe	Sweden	Dept of Laboratory Medicine, Karolinska Institutet, Stockholm, Sweden					fimH30
ESC_RA0117AA_AS	EF574	traces-0EDQymc;ILLUMINA;Paired;;NA		2015	Europe	Sweden	Dept of Laboratory Medicine, Karolinska Institutet, Stockholm, Sweden					fimH30
ESC_GA9400AA_AS	187569	SRR3578978;ILLUMINA;Paired;;SRX1795970	Human	2015	Europe	United Kingdom	Public Health England	PRJNA315192	SRP071789	SAMN05171014	SRS1464242	fimH30
ESC_IA1445AA_AS	187571	SRR4184700;ILLUMINA;Paired;;SRX2143263	Human	2015	Europe	United Kingdom	Public Health England	PRJNA315192	SRP071789	SAMN05735280	SRS1674803	fimH30
ESC_GA8973AA_AS	194196	SRR3581419;ILLUMINA;Paired;;SRX1797173	Human	2015	Europe	United Kingdom	Public Health England	PRJNA315192	SRP071789	SAMN05171877	SRS1465135	fimH22
ESC_RA0119AA_AS	EF582	traces-0ggVfkX;ILLUMINA;Paired;;NA		2015	Europe	Sweden	Dept of Laboratory Medicine, Karolinska Institutet, Stockholm, Sweden					fimH30
ESC_RA0120AA_AS	EF581	traces-0VLnqvq;ILLUMINA;Paired;;NA		2015	Europe	Sweden	Dept of Laboratory Medicine, Karolinska Institutet, Stockholm, Sweden					fimH30
ESC_KA1660AA_AS	195740	SRR5031226;ILLUMINA;Paired;;SRX2356434	Food	2015	Europe	United Kingdom	Public Health England	PRJNA315192	SRP071789	SAMN06030862	SRS1805461	fimH30
ESC_JA9970AA_AS	195742	SRR5030807;ILLUMINA;Paired;;SRX2356036	Food	2015	Europe	United Kingdom	Public Health England	PRJNA315192	SRP071789	SAMN06030707	SRS1805087	fimH30
ESC_KA4482AA_AS	195739	SRR5030804;ILLUMINA;Paired;;SRX2356033	Food	2015	Europe	United Kingdom	Public Health England	PRJNA315192	SRP071789	SAMN06030704	SRS1805084	fimH30
ESC_GA8951AA_AS	195761	SRR3581379;ILLUMINA;Paired;;SRX1797135	Human	2015	Europe	United Kingdom	Public Health England	PRJNA315192	SRP071789	SAMN05171851	SRS1465097	fimH30
ESC_UA6208AA_AS	DTU2016_732_PRJ1055_Escherichia_coli_903_15070497_1	traces-0tLFrQx;ILLUMINA;Paired;;NA,traces-0ekYBkx;ILLUMINA;Paired;;NA	Poultry	2015	Europe	Denmark	Centre for Genomic Epidemiology, National Food Institute, Technical University of Denmark (DTU), Denmark					fimH22
ESC_RA7704AA_AS	DTU2016_765_PRJ1055_Escherichia_coli_903_15106734_1	traces-0PsPRIh;ILLUMINA;Paired;;NA	Poultry	2015	Europe	Denmark	Centre for Genomic Epidemiology, National Food Institute, Technical University of Denmark (DTU), Denmark					fimH22
ESC_QA3825AA_AS	ecoli[ST-131]	ERR1512462;ILLUMINA;Paired;266;ERX1583489	Poultry	2015	Europe	Denmark	Centre for Genomic Epidemiology, National Food Institute, Technical University of Denmark (DTU), Denmark	PRJEB14641	ERP016296	SAMEA4058434	ERS1229544	fimH22
ESC_TA2034AA_AS	DTU2016_765_PRJ1055_Escherichia_coli_903_15106734	ERR2694588;ILLUMINA;Paired;300;ERX2709031	Poultry	2015	Europe	Denmark	Centre for Genomic Epidemiology, National Food Institute, Technical University of Denmark (DTU), Denmark	PRJEB27688	ERP109804	SAMEA4783105	ERS2603046	fimH22
ESC_TA2033AA_AS	DTU2016_732_PRJ1055_Escherichia_coli_903_15070497	ERR2694587;ILLUMINA;Paired;300;ERX2709030	Poultry	2015	Europe	Denmark	Centre for Genomic Epidemiology, National Food Institute, Technical University of Denmark (DTU), Denmark	PRJEB27688	ERP109804	SAMEA4783104	ERS2603045	fimH22
ESC_UA0532AA_AS	802402008	ERR2820178;ILLUMINA;Paired;;ERX2826980	Wild Animal	2015	Europe	Denmark	Centre for Genomic Epidemiology, National Food Institute, Technical University of Denmark (DTU), Denmark	PRJEB28971	ERP111237	SAMEA4950233	ERS2768913	fimH22
ESC_GA3799AA_AS	AML_0011	traces-0QHFwVT;ILLUMINA;Paired;;NA	Human	2015	Europe	Germany	Department of Medical Microbiology, University Hospital of Cologne, Germany					fimH22
ESC_RA6509AA_AS	C15-01	traces-0UgIJrz;ILLUMINA;Paired;;NA	Human	2015	Europe	France	Dr Le Hello Pasteur Paris					fimH30
ESC_SA8010AA_AS	25	ERR2232630;ILLUMINA;Paired;300;ERX2285925	Human	2015	Europe	Germany	University Hospital Muenster	PRJEB23208	ERP104945	SAMEA104452130	ERS2070072	fimH30
ESC_SA8016AA_AS	38	ERR2232643;ILLUMINA;Paired;300;ERX2285938	Human	2015	Europe	Germany	University Hospital Muenster	PRJEB23208	ERP104945	SAMEA104452143	ERS2070085	fimH30
ESC_SA8013AA_AS	30	ERR2232636;ILLUMINA;Paired;300;ERX2285931	Human	2015	Europe	Germany	University Hospital Muenster	PRJEB23208	ERP104945	SAMEA104452136	ERS2070078	fimH30
ESC_SA8011AA_AS	26	ERR2232632;ILLUMINA;Paired;300;ERX2285927	Human	2015	Europe	Germany	University Hospital Muenster	PRJEB23208	ERP104945	SAMEA104452132	ERS2070074	fimH30
ESC_HA9842AA_AS	3083	ERR1195712;ILLUMINA;Paired;300;ERX1269010		2015	Europe	Germany	University Hospital Muenster	PRJEB8084	ERP009121	SAMEA3716775	ERS1023924	fimH30
ESC_HA9841AA_AS	3079	ERR1195711;ILLUMINA;Paired;300;ERX1269009		2015	Europe	Germany	University Hospital Muenster	PRJEB8084	ERP009121	SAMEA3716774	ERS1023923	fimH30
ESC_HA9837AA_AS	3064	ERR1195707;ILLUMINA;Paired;300;ERX1269005		2015	Europe	Germany	University Hospital Muenster	PRJEB8084	ERP009121	SAMEA3716770	ERS1023919	fimH30
ESC_HA9836AA_AS	3067	ERR1195706;ILLUMINA;Paired;300;ERX1269004		2015	Europe	Germany	University Hospital Muenster	PRJEB8084	ERP009121	SAMEA3716769	ERS1023918	fimH30
ESC_HA9833AA_AS	3015	ERR1195703;ILLUMINA;Paired;300;ERX1269001		2015	Europe	Germany	University Hospital Muenster	PRJEB8084	ERP009121	SAMEA3716766	ERS1023915	fimH30
ESC_HA9825AA_AS	2983	ERR1195697;ILLUMINA;Paired;300;ERX1268995		2015	Europe	Germany	University Hospital Muenster	PRJEB8084	ERP009121	SAMEA3716659	ERS1023808	fimH30
ESC_HA9822AA_AS	2959	ERR1195694;ILLUMINA;Paired;300;ERX1268992		2015	Europe	Germany	University Hospital Muenster	PRJEB8084	ERP009121	SAMEA3716656	ERS1023805	fimH30
ESC_HA9821AA_AS	2960	ERR1195693;ILLUMINA;Paired;300;ERX1268991		2015	Europe	Germany	University Hospital Muenster	PRJEB8084	ERP009121	SAMEA3716655	ERS1023804	fimH30
ESC_HA9818AA_AS	2927	ERR1195690;ILLUMINA;Paired;300;ERX1268988		2015	Europe	Germany	University Hospital Muenster	PRJEB8084	ERP009121	SAMEA3716652	ERS1023801	fimH30
ESC_HA9816AA_AS	2924	ERR1195688;ILLUMINA;Paired;300;ERX1268986		2015	Europe	Germany	University Hospital Muenster	PRJEB8084	ERP009121	SAMEA3716650	ERS1023799	fimH30
ESC_HA9814AA_AS	2886	ERR1195686;ILLUMINA;Paired;300;ERX1268984		2015	Europe	Germany	University Hospital Muenster	PRJEB8084	ERP009121	SAMEA3716648	ERS1023797	fimH30
ESC_HA9807AA_AS	2866	ERR1195679;ILLUMINA;Paired;300;ERX1268978		2015	Europe	Germany	University Hospital Muenster	PRJEB8084	ERP009121	SAMEA3716642	ERS1023791	fimH30
ESC_HA9804AA_AS	2818	ERR1195676;ILLUMINA;Paired;300;ERX1268975		2015	Europe	Germany	University Hospital Muenster	PRJEB8084	ERP009121	SAMEA3716639	ERS1023788	fimH30
ESC_HA9803AA_AS	2794	ERR1195675;ILLUMINA;Paired;300;ERX1268974		2015	Europe	Germany	University Hospital Muenster	PRJEB8084	ERP009121	SAMEA3716638	ERS1023787	fimH30
ESC_HA9795AA_AS	2769	ERR1195661;ILLUMINA;Paired;300;ERX1268960		2015	Europe	Germany	University Hospital Muenster	PRJEB8084	ERP009121	SAMEA3716630	ERS1023779	fimH30
ESC_HA9793AA_AS	2678	ERR1195659;ILLUMINA;Paired;300;ERX1268958		2015	Europe	Germany	University Hospital Muenster	PRJEB8084	ERP009121	SAMEA3716628	ERS1023777	fimH30
ESC_HA9788AA_AS	2653	ERR1195651;ILLUMINA;Paired;300;ERX1268950		2015	Europe	Germany	University Hospital Muenster	PRJEB8084	ERP009121	SAMEA3716620	ERS1023769	fimH30
ESC_HA9787AA_AS	2654	ERR1195649;ILLUMINA;Paired;300;ERX1268948		2015	Europe	Germany	University Hospital Muenster	PRJEB8084	ERP009121	SAMEA3716618	ERS1023767	fimH30
ESC_HA9786AA_AS	2655	ERR1195643;ILLUMINA;Paired;300;ERX1268943		2015	Europe	Germany	University Hospital Muenster	PRJEB8084	ERP009121	SAMEA3716613	ERS1023762	fimH30
ESC_HA9785AA_AS	2647	ERR1195639;ILLUMINA;Paired;300;ERX1268940		2015	Europe	Germany	University Hospital Muenster	PRJEB8084	ERP009121	SAMEA3716610	ERS1023759	fimH30
ESC_HA9784AA_AS	2648	ERR1195636;ILLUMINA;Paired;300;ERX1268937		2015	Europe	Germany	University Hospital Muenster	PRJEB8084	ERP009121	SAMEA3716607	ERS1023756	fimH30
ESC_HA9779AA_AS	2621	ERR1195621;ILLUMINA;Paired;300;ERX1268923		2015	Europe	Germany	University Hospital Muenster	PRJEB8084	ERP009121	SAMEA3716593	ERS1023742	fimH30
ESC_HA9778AA_AS	2620	ERR1195618;ILLUMINA;Paired;300;ERX1268920		2015	Europe	Germany	University Hospital Muenster	PRJEB8084	ERP009121	SAMEA3716590	ERS1023739	fimH30
ESC_HA9766AA_AS	2614	ERR1195612;ILLUMINA;Paired;300;ERX1268914		2015	Europe	Germany	University Hospital Muenster	PRJEB8084	ERP009121	SAMEA3716584	ERS1023733	fimH30
ESC_HA9764AA_AS	2595	ERR1195604;ILLUMINA;Paired;300;ERX1268907		2015	Europe	Germany	University Hospital Muenster	PRJEB8084	ERP009121	SAMEA3716577	ERS1023726	fimH30
ESC_HA9763AA_AS	2585	ERR1195602;ILLUMINA;Paired;300;ERX1268905		2015	Europe	Germany	University Hospital Muenster	PRJEB8084	ERP009121	SAMEA3716575	ERS1023724	fimH30
ESC_HA9835AA_AS	3044	ERR1195705;ILLUMINA;Paired;300;ERX1269003		2015	Europe	Germany	University Hospital Muenster	PRJEB8084	ERP009121	SAMEA3716768	ERS1023917	fimH30
ESC_HA9829AA_AS	3002	ERR1195699;ILLUMINA;Paired;300;ERX1268997		2015	Europe	Germany	University Hospital Muenster	PRJEB8084	ERP009121	SAMEA3716762	ERS1023911	fimH30
ESC_HA9790AA_AS	2664	ERR1195655;ILLUMINA;Paired;300;ERX1268954		2015	Europe	Germany	University Hospital Muenster	PRJEB8084	ERP009121	SAMEA3716624	ERS1023773	fimH30
ESC_HA9789AA_AS	2658	ERR1195653;ILLUMINA;Paired;300;ERX1268952		2015	Europe	Germany	University Hospital Muenster	PRJEB8084	ERP009121	SAMEA3716622	ERS1023771	fimH30
ESC_HA9782AA_AS	2674	ERR1195629;ILLUMINA;Paired;300;ERX1268931		2015	Europe	Germany	University Hospital Muenster	PRJEB8084	ERP009121	SAMEA3716601	ERS1023750	fimH30
ESC_HA9777AA_AS	2617	ERR1195616;ILLUMINA;Paired;300;ERX1268918		2015	Europe	Germany	University Hospital Muenster	PRJEB8084	ERP009121	SAMEA3716588	ERS1023737	fimH30
ESC_PA4046AA_AS	EF565	traces-0qVYCwc;ILLUMINA;Paired;;NA	Human	2015	Europe	Sweden	Dept of Laboratory Medicine, Karolinska Institutet, Stockholm, Sweden					fimH30
ESC_PA4048AA_AS	EF568	traces-0fUVMpU;ILLUMINA;Paired;;NA	Human	2015	Europe	Sweden	Dept of Laboratory Medicine, Karolinska Institutet, Stockholm, Sweden					fimH30
ESC_SA2847AA_AS	Mseq#40_72_A1026	SRR7211962;ILLUMINA;Paired;;SRX4119129	Human	2015	Europe	United Kingdom	University of Bath	PRJNA454281	SRP148826	SAMN09244784	SRS3334095	fimH30
ESC_SA2855AA_AS	Mseq#40_91_A1233	SRR7211954;ILLUMINA;Paired;;SRX4119137	Human	2015	Europe	United Kingdom	University of Bath	PRJNA454281	SRP148826	SAMN09244803	SRS3334103	fimH30
ESC_SA2854AA_AS	Mseq#40_73_A682	SRR7211955;ILLUMINA;Paired;;SRX4119136	Human	2015	Europe	United Kingdom	University of Bath	PRJNA454281	SRP148826	SAMN09244785	SRS3334101	fimH30
ESC_SA2871AA_AS	Mseq#40_69_A350	SRR7211938;ILLUMINA;Paired;;SRX4119153	Human	2015	Europe	United Kingdom	University of Bath	PRJNA454281	SRP148826	SAMN09244781	SRS3334120	fimH30
ESC_SA8017AA_AS	40	ERR2232645;ILLUMINA;Paired;300;ERX2285940	Human	2015	Europe	Germany	University Hospital Muenster	PRJEB23208	ERP104945	SAMEA104452145	ERS2070087	fimH41
ESC_RA4255AA_AS	EcN107	traces-0VISRwU;ILLUMINA;Paired;;NA	Human	2015	Europe	Spain	Juanjo Gonz?░lez					fimH41
ESC_RA4036AA_AS	EcSTB-718-R	traces-0eRShzS;ILLUMINA;Paired;;NA	Human	2015	Europe	Spain	Juanjo Gonz?░lez					fimH41
ESC_RA4037AA_AS	EcSTB-718-S	traces-0AJlFut;ILLUMINA;Paired;;NA	Human	2015	Europe	Spain	Juanjo Gonz?░lez					fimH41
ESC_LA3437AA_AS	AM_LREC-47	ERR1841108;ILLUMINA;Paired;500;ERX1903085	Livestock	2015	Europe	Spain	WARWICK UNIVERSITY	PRJEB19190	ERP021173	SAMEA92090668	ERS1560902	fimH41
ESC_PA2720AA_AS	EF579	traces-0CzGWQl;ILLUMINA;Paired;;NA	Human	2015	Europe	Sweden	Dept of Laboratory Medicine, Karolinska Institutet, Stockholm, Sweden					fimH41
ESC_SA2832AA_AS	Mseq#40_83_A1286	SRR7211977;ILLUMINA;Paired;;SRX4119114	Human	2015	Europe	United Kingdom	University of Bath	PRJNA454281	SRP148826	SAMN09244795	SRS3334080	fimH41
ESC_HA9811AA_AS	2884	ERR1195683;ILLUMINA;Paired;300;ERX1268982		2015	Europe	Germany	University Hospital Muenster	PRJEB8084	ERP009121	SAMEA3716646	ERS1023795	fimH412
ESC_HA0899AA_AS	211655	SRR3574220;ILLUMINA;Paired;;SRX1793346	Human	2016	Europe	United Kingdom	Public Health England	PRJNA315192	SRP071789	SAMN05163698	SRS1462841	fimH22
ESC_GA8890AA_AS	209678	SRR3574328;ILLUMINA;Paired;;SRX1793579	Human	2016	Europe	United Kingdom	Public Health England	PRJNA315192	SRP071789	SAMN05163805	SRS1462949	fimH30
ESC_GA8808AA_AS	209677	SRR3574246;ILLUMINA;Paired;;SRX1793488	Human	2016	Europe	United Kingdom	Public Health England	PRJNA315192	SRP071789	SAMN05163723	SRS1462867	fimH30
ESC_GA8800AA_AS	209676	SRR3574238;ILLUMINA;Paired;;SRX1793480	Human	2016	Europe	United Kingdom	Public Health England	PRJNA315192	SRP071789	SAMN05163715	SRS1462859	fimH30
ESC_GA8798AA_AS	208729	SRR3574235;ILLUMINA;Paired;;SRX1793477	Human	2016	Europe	United Kingdom	Public Health England	PRJNA315192	SRP071789	SAMN05163712	SRS1462856	fimH30
ESC_GA8673AA_AS	211656	SRR3573432;ILLUMINA;Paired;;SRX1793141	Human	2016	Europe	United Kingdom	Public Health England	PRJNA315192	SRP071789	SAMN05163686	SRS1462797	fimH30
ESC_GA8946AA_AS	203683	SRR3581374;ILLUMINA;Paired;;SRX1797130	Human	2016	Europe	United Kingdom	Public Health England	PRJNA315192	SRP071789	SAMN05171846	SRS1465092	fimH30
ESC_GA9433AA_AS	203684	SRR3579377;ILLUMINA;Paired;;SRX1796208	Human	2016	Europe	United Kingdom	Public Health England	PRJNA315192	SRP071789	SAMN05171047	SRS1464441	fimH30
ESC_GA9322AA_AS	203388	SRR3578933;ILLUMINA;Paired;;SRX1795914	Human	2016	Europe	United Kingdom	Public Health England	PRJNA315192	SRP071789	SAMN05170898	SRS1464186	fimH30
ESC_GA9237AA_AS	203672	SRR3578768;ILLUMINA;Paired;;SRX1795724	Human	2016	Europe	United Kingdom	Public Health England	PRJNA315192	SRP071789	SAMN05170834	SRS1464159	fimH30
ESC_HA0889AA_AS	211663	SRR3572953;ILLUMINA;Paired;;SRX1793113	Human	2016	Europe	United Kingdom	Public Health England	PRJNA315192	SRP071789	SAMN05163685	SRS1462769	fimH41
ESC_GA9453AA_AS	208781	SRR3579397;ILLUMINA;Paired;;SRX1796236	Human	2016	Europe	United Kingdom	Public Health England	PRJNA315192	SRP071789	SAMN05171108	SRS1464467	fimH41
ESC_KA2535AA_AS	Eco8314	ERR1656450;ILLUMINA;Paired;345;ERX1726768		2016	Europe	Spain	Instituto de Salud Carlos III	PRJEB15503	ERP017269	SAMEA4464685	ERS1363864	fimH22
ESC_GA8796AA_AS	229063	SRR3574233;ILLUMINA;Paired;;SRX1793475	Human	2016	Europe	United Kingdom	Public Health England	PRJNA315192	SRP071789	SAMN05163710	SRS1462854	fimH89
ESC_HA2665AA_AS	267734	SRR3742241;ILLUMINA;Paired;;SRX1896496	Human	2016	Europe	United Kingdom	Public Health England	PRJNA315192	SRP071789	SAMN05356589	SRS1539444	fimH30
ESC_KA2170AA_AS	288997	SRR5024533;ILLUMINA;Paired;;SRX2351184	Human	2016	Europe	United Kingdom	Public Health England	PRJNA315192	SRP071789	SAMN06019237	SRS1801249	fimH30
ESC_SA8027AA_AS	57	ERR2232669;ILLUMINA;Paired;300;ERX2285960	Human	2016	Europe	Germany	University Hospital Muenster	PRJEB23208	ERP104945	SAMEA104452165	ERS2070107	*
ESC_TA7285AA_AS		SRR7828660;ILLUMINA;Paired;;SRX4679790	Human	2016	Europe	Italy	University of Queensland	PRJNA398288	SRP115500	SAMN10059053	SRS3773540	*
ESC_RA5121AA_AS	86-16	ERR2205983;ILLUMINA;Paired;170;ERX2260345	Human	2016	Europe	Germany	ROBERT KOCH-INSTITUTE	PRJEB23663	ERP105430	SAMEA104407575	ERS2025517	fimH22
ESC_RA5018AA_AS	117-16	ERR2205880;ILLUMINA;Paired;350;ERX2260242	Human	2016	Europe	Germany	ROBERT KOCH-INSTITUTE	PRJEB23663	ERP105430	SAMEA104407472	ERS2025414	fimH22
ESC_PA1592AA_AS	16009280_S18_L001_R1_001	ERR2091375;ILLUMINA;Paired;196;ERX2148169	Poultry	2016	Europe	Germany	Centre for Genomic Epidemiology, National Food Institute, Technical University of Denmark (DTU), Denmark	PRJEB22091	ERP024422	SAMEA104205967	ERS1864985	fimH22
ESC_PA1590AA_AS	16009215_S16_L001_R1_001	ERR2091373;ILLUMINA;Paired;226;ERX2148167	Poultry	2016	Europe	Germany	Centre for Genomic Epidemiology, National Food Institute, Technical University of Denmark (DTU), Denmark	PRJEB22091	ERP024422	SAMEA104205965	ERS1864983	fimH22
ESC_PA1536AA_AS	DTU2017-821-PRJ1111-Escherischia-coli-360-16028160_S2_L001_R1_001	ERR2091319;ILLUMINA;Paired;183;ERX2148113	Poultry	2016	Europe	Germany	Centre for Genomic Epidemiology, National Food Institute, Technical University of Denmark (DTU), Denmark	PRJEB22091	ERP024422	SAMEA104205911	ERS1864929	fimH22
ESC_IA8354AA_AS	1603516	traces-0LjHYrT;ILLUMINA;Paired;;NA	Food	2016	Europe	Luxembourg	Laboratoire National de SantÈ°?					fimH22
ESC_LA3504AA_AS	AM_LREC-128	ERR1841175;ILLUMINA;Paired;500;ERX1903152	Poultry	2016	Europe	Spain	WARWICK UNIVERSITY	PRJEB19190	ERP021173	SAMEA92140918	ERS1560969	fimH22
ESC_RA6525AA_AS	C16-06	traces-0mnUSgS;ILLUMINA;Paired;;NA	Human	2016	Europe	France	Dr Le Hello Pasteur Paris					fimH30
ESC_RA6532AA_AS	C16-12	traces-0jXvMnv;ILLUMINA;Paired;;NA	Human	2016	Europe	France	Dr Le Hello Pasteur Paris					fimH30
ESC_SA8069AA_AS	142	ERR2232738;ILLUMINA;Paired;300;ERX2286019	Human	2016	Europe	Germany	University Hospital Muenster	PRJEB23208	ERP104945	SAMEA104452224	ERS2070166	fimH30
ESC_SA8067AA_AS	139	ERR2232733;ILLUMINA;Paired;300;ERX2286014	Human	2016	Europe	Germany	University Hospital Muenster	PRJEB23208	ERP104945	SAMEA104452219	ERS2070161	fimH30
ESC_SA8052AA_AS	107	ERR2232718;ILLUMINA;Paired;300;ERX2285999	Human	2016	Europe	Germany	University Hospital Muenster	PRJEB23208	ERP104945	SAMEA104452204	ERS2070146	fimH30
ESC_SA8051AA_AS	106	ERR2232717;ILLUMINA;Paired;300;ERX2285998	Human	2016	Europe	Germany	University Hospital Muenster	PRJEB23208	ERP104945	SAMEA104452203	ERS2070145	fimH30
ESC_SA8045AA_AS	91	ERR2232711;ILLUMINA;Paired;300;ERX2285992	Human	2016	Europe	Germany	University Hospital Muenster	PRJEB23208	ERP104945	SAMEA104452197	ERS2070139	fimH30
ESC_SA8043AA_AS	84	ERR2232709;ILLUMINA;Paired;300;ERX2285990	Human	2016	Europe	Germany	University Hospital Muenster	PRJEB23208	ERP104945	SAMEA104452195	ERS2070137	fimH30
ESC_SA8042AA_AS	82	ERR2232706;ILLUMINA;Paired;300;ERX2285988	Human	2016	Europe	Germany	University Hospital Muenster	PRJEB23208	ERP104945	SAMEA104452193	ERS2070135	fimH30
ESC_SA8040AA_AS	81	ERR2232697;ILLUMINA;Paired;300;ERX2285983,ERR2232696;ILLUMINA;Paired;300;ERX2285983	Human	2016	Europe	Germany	University Hospital Muenster	PRJEB23208	ERP104945	SAMEA104452188	ERS2070130	fimH30
ESC_SA8037AA_AS	78	ERR2232687;ILLUMINA;Paired;300;ERX2285976	Human	2016	Europe	Germany	University Hospital Muenster	PRJEB23208	ERP104945	SAMEA104452181	ERS2070123	fimH30
ESC_SA8021AA_AS	47	ERR2232653;ILLUMINA;Paired;300;ERX2285948	Human	2016	Europe	Germany	University Hospital Muenster	PRJEB23208	ERP104945	SAMEA104452153	ERS2070095	fimH30
ESC_SA8020AA_AS	46	ERR2232650;ILLUMINA;Paired;300;ERX2285945	Human	2016	Europe	Germany	University Hospital Muenster	PRJEB23208	ERP104945	SAMEA104452150	ERS2070092	fimH30
ESC_GA3800AA_AS	AML_0043	traces-0nHcMtW;ILLUMINA;Paired;;NA	Human	2016	Europe	Germany	Department of Medical Microbiology, University Hospital of Cologne, Germany					fimH30
ESC_SA8088AA_AS	167	ERR2232757;ILLUMINA;Paired;300;ERX2286038	Human	2016	Europe	Germany	University Hospital Muenster	PRJEB23208	ERP104945	SAMEA104452243	ERS2070185	fimH30
ESC_SA8087AA_AS	166	ERR2232756;ILLUMINA;Paired;300;ERX2286037	Human	2016	Europe	Germany	University Hospital Muenster	PRJEB23208	ERP104945	SAMEA104452242	ERS2070184	fimH30
ESC_SA8086AA_AS	165	ERR2232755;ILLUMINA;Paired;300;ERX2286036	Human	2016	Europe	Germany	University Hospital Muenster	PRJEB23208	ERP104945	SAMEA104452241	ERS2070183	fimH30
ESC_SA8084AA_AS	163	ERR2232753;ILLUMINA;Paired;300;ERX2286034	Human	2016	Europe	Germany	University Hospital Muenster	PRJEB23208	ERP104945	SAMEA104452239	ERS2070181	fimH30
ESC_SA8083AA_AS	161	ERR2232752;ILLUMINA;Paired;300;ERX2286033	Human	2016	Europe	Germany	University Hospital Muenster	PRJEB23208	ERP104945	SAMEA104452238	ERS2070180	fimH30
ESC_SA8081AA_AS	159	ERR2232750;ILLUMINA;Paired;300;ERX2286031	Human	2016	Europe	Germany	University Hospital Muenster	PRJEB23208	ERP104945	SAMEA104452236	ERS2070178	fimH30
ESC_SA8080AA_AS	157	ERR2232749;ILLUMINA;Paired;300;ERX2286030	Human	2016	Europe	Germany	University Hospital Muenster	PRJEB23208	ERP104945	SAMEA104452235	ERS2070177	fimH30
ESC_SA8076AA_AS	151	ERR2232745;ILLUMINA;Paired;300;ERX2286026	Human	2016	Europe	Germany	University Hospital Muenster	PRJEB23208	ERP104945	SAMEA104452231	ERS2070173	fimH30
ESC_SA8073AA_AS	147	ERR2232742;ILLUMINA;Paired;300;ERX2286023	Human	2016	Europe	Germany	University Hospital Muenster	PRJEB23208	ERP104945	SAMEA104452228	ERS2070170	fimH30
ESC_SA8072AA_AS	146	ERR2232741;ILLUMINA;Paired;300;ERX2286022	Human	2016	Europe	Germany	University Hospital Muenster	PRJEB23208	ERP104945	SAMEA104452227	ERS2070169	fimH30
ESC_SA8071AA_AS	143	ERR2232740;ILLUMINA;Paired;300;ERX2286021	Human	2016	Europe	Germany	University Hospital Muenster	PRJEB23208	ERP104945	SAMEA104452226	ERS2070168	fimH30
ESC_SA8070AA_AS	144	ERR2232739;ILLUMINA;Paired;300;ERX2286020	Human	2016	Europe	Germany	University Hospital Muenster	PRJEB23208	ERP104945	SAMEA104452225	ERS2070167	fimH30
ESC_SA8064AA_AS	130	ERR2232730;ILLUMINA;Paired;300;ERX2286011	Human	2016	Europe	Germany	University Hospital Muenster	PRJEB23208	ERP104945	SAMEA104452216	ERS2070158	fimH30
ESC_SA8063AA_AS	129	ERR2232729;ILLUMINA;Paired;300;ERX2286010	Human	2016	Europe	Germany	University Hospital Muenster	PRJEB23208	ERP104945	SAMEA104452215	ERS2070157	fimH30
ESC_SA8061AA_AS	124	ERR2232727;ILLUMINA;Paired;300;ERX2286008	Human	2016	Europe	Germany	University Hospital Muenster	PRJEB23208	ERP104945	SAMEA104452213	ERS2070155	fimH30
ESC_SA8060AA_AS	123	ERR2232726;ILLUMINA;Paired;300;ERX2286007	Human	2016	Europe	Germany	University Hospital Muenster	PRJEB23208	ERP104945	SAMEA104452212	ERS2070154	fimH30
ESC_SA8058AA_AS	121	ERR2232724;ILLUMINA;Paired;300;ERX2286005	Human	2016	Europe	Germany	University Hospital Muenster	PRJEB23208	ERP104945	SAMEA104452210	ERS2070152	fimH30
ESC_SA8056AA_AS	115	ERR2232722;ILLUMINA;Paired;300;ERX2286003	Human	2016	Europe	Germany	University Hospital Muenster	PRJEB23208	ERP104945	SAMEA104452208	ERS2070150	fimH30
ESC_SA8055AA_AS	113	ERR2232721;ILLUMINA;Paired;300;ERX2286002	Human	2016	Europe	Germany	University Hospital Muenster	PRJEB23208	ERP104945	SAMEA104452207	ERS2070149	fimH30
ESC_SA8054AA_AS	109	ERR2232720;ILLUMINA;Paired;300;ERX2286001	Human	2016	Europe	Germany	University Hospital Muenster	PRJEB23208	ERP104945	SAMEA104452206	ERS2070148	fimH30
ESC_SA8050AA_AS	102	ERR2232716;ILLUMINA;Paired;300;ERX2285997	Human	2016	Europe	Germany	University Hospital Muenster	PRJEB23208	ERP104945	SAMEA104452202	ERS2070144	fimH30
ESC_SA8049AA_AS	99	ERR2232715;ILLUMINA;Paired;300;ERX2285996	Human	2016	Europe	Germany	University Hospital Muenster	PRJEB23208	ERP104945	SAMEA104452201	ERS2070143	fimH30
ESC_SA8048AA_AS	95	ERR2232714;ILLUMINA;Paired;300;ERX2285995	Human	2016	Europe	Germany	University Hospital Muenster	PRJEB23208	ERP104945	SAMEA104452200	ERS2070142	fimH30
ESC_SA8047AA_AS	94	ERR2232713;ILLUMINA;Paired;300;ERX2285994	Human	2016	Europe	Germany	University Hospital Muenster	PRJEB23208	ERP104945	SAMEA104452199	ERS2070141	fimH30
ESC_SA8044AA_AS	90	ERR2232710;ILLUMINA;Paired;300;ERX2285991	Human	2016	Europe	Germany	University Hospital Muenster	PRJEB23208	ERP104945	SAMEA104452196	ERS2070138	fimH30
ESC_SA8039AA_AS	80	ERR2232689;ILLUMINA;Paired;300;ERX2285978	Human	2016	Europe	Germany	University Hospital Muenster	PRJEB23208	ERP104945	SAMEA104452183	ERS2070125	fimH30
ESC_SA9828AA_AS	70	ERR2232684;ILLUMINA;Paired;300;ERX2285973	Human	2016	Europe	Germany	University Hospital Muenster	PRJEB23208	ERP104945	SAMEA104452178	ERS2070120	fimH30
ESC_SA8033AA_AS	69	ERR2232683;ILLUMINA;Paired;300;ERX2285972	Human	2016	Europe	Germany	University Hospital Muenster	PRJEB23208	ERP104945	SAMEA104452177	ERS2070119	fimH30
ESC_SA8030AA_AS	61	ERR2232675;ILLUMINA;Paired;300;ERX2285966	Human	2016	Europe	Germany	University Hospital Muenster	PRJEB23208	ERP104945	SAMEA104452171	ERS2070113	fimH30
ESC_SA8029AA_AS	59	ERR2232672;ILLUMINA;Paired;300;ERX2285963	Human	2016	Europe	Germany	University Hospital Muenster	PRJEB23208	ERP104945	SAMEA104452168	ERS2070110	fimH30
ESC_SA8026AA_AS	55	ERR2232663;ILLUMINA;Paired;300;ERX2285958	Human	2016	Europe	Germany	University Hospital Muenster	PRJEB23208	ERP104945	SAMEA104452163	ERS2070105	fimH30
ESC_SA8022AA_AS	49	ERR2232655;ILLUMINA;Paired;300;ERX2285950	Human	2016	Europe	Germany	University Hospital Muenster	PRJEB23208	ERP104945	SAMEA104452155	ERS2070097	fimH30
ESC_KA4860AA_AS	13S	traces-0YkuCRc;ILLUMINA;Paired;;NA		2016	Europe	Germany	IMMIH Cologne					fimH30
ESC_LA3391AA_AS	ME160418	ERR1837601;ILLUMINA;Paired;500;ERX1899576	Human	2016	Europe	Ireland	Saolta	PRJEB19435	ERP021471	SAMEA90402418	ERS1558651	fimH30
ESC_NA8341AA_AS	ME160408	ERR1981606;ILLUMINA;Paired;500;ERX2042012	Human	2016	Europe	Ireland	Saolta	PRJEB19435	ERP021471	SAMEA104077432	ERS1741325	fimH30
ESC_NA8338AA_AS	ME160139	ERR1981603;ILLUMINA;Paired;500;ERX2042009	Human	2016	Europe	Ireland	Saolta	PRJEB19435	ERP021471	SAMEA104077429	ERS1741322	fimH30
ESC_NA8330AA_AS	ME160526	ERR1981378;ILLUMINA;Paired;500;ERX2041784	Human	2016	Europe	Ireland	Saolta	PRJEB19435	ERP021471	SAMEA104077109	ERS1741002	fimH30
ESC_NA8325AA_AS	ME160455	ERR1981373;ILLUMINA;Paired;500;ERX2041779	Human	2016	Europe	Ireland	Saolta	PRJEB19435	ERP021471	SAMEA104077104	ERS1740997	fimH30
ESC_PA9008AA_AS	ME160745J	ERR2124233;ILLUMINA;Paired;500;ERX2181085	Human	2016	Europe	Ireland	Saolta	PRJEB19435	ERP021471	SAMEA104305643	ERS1930621	fimH30
ESC_KA2803AA_AS	Aru 750	traces-0aimePD;ILLUMINA;Paired;;NA		2016	Europe	Sweden	Clinical Microbiology, Uppsala University, Sweden					fimH30
ESC_SA8090AA_AS	169	ERR2232759;ILLUMINA;Paired;300;ERX2286040	Human	2016	Europe	Germany	University Hospital Muenster	PRJEB23208	ERP104945	SAMEA104452245	ERS2070187	fimH41
ESC_NA8384AA_AS	ME160662	ERR1987773;ILLUMINA;Paired;500;ERX2048013	Human	2016	Europe	Ireland	Saolta	PRJEB19435	ERP021471	SAMEA104083542	ERS1747435	fimH41
ESC_KA2801AA_AS	Aru 660	traces-0URZjKJ;ILLUMINA;Paired;;NA		2016	Europe	Sweden	Clinical Microbiology, Uppsala University, Sweden					fimH41
ESC_SA8079AA_AS	156	ERR2232748;ILLUMINA;Paired;300;ERX2286029	Human	2016	Europe	Germany	University Hospital Muenster	PRJEB23208	ERP104945	SAMEA104452234	ERS2070176	fimH412
ESC_SA5084AA_AS	370894	SRR7277694;ILLUMINA;Paired;;SRX4181277	Human	2017	Europe	United Kingdom	Public Health England	PRJNA248792	SRP042645	SAMN09380341	SRS3392793	fimH30
ESC_RA4548AA_AS	Rea_P2_01	traces-0ZRbQta;ILLUMINA;Paired;;NA	Human	2017	Europe	France	Dr Le Hello Simon					fimH41
ESC_RA4549AA_AS	Rea_P1_02	traces-0IZkCFB;ILLUMINA;Paired;;NA	Human	2017	Europe	France	Dr Le Hello Simon					fimH41
ESC_RA4551AA_AS	Rea_P3_01	traces-0xLzPOv;ILLUMINA;Paired;;NA	Human	2017	Europe	France	Dr Le Hello Simon					fimH41
ESC_RA4554AA_AS	Rea_P3_03	traces-0GurVEp;ILLUMINA;Paired;;NA	Human	2017	Europe	France	Dr Le Hello Simon					fimH41
ESC_RA4557AA_AS	Rea_P4_01	traces-0quhQdb;ILLUMINA;Paired;;NA	Human	2017	Europe	France	Dr Le Hello Simon					fimH41
ESC_RA4558AA_AS	Rea_P6_01	traces-0iRpygN;ILLUMINA;Paired;;NA	Human	2017	Europe	France	Dr Le Hello Simon					fimH41
ESC_RA4560AA_AS	Rea_P6_04	traces-0clEILO;ILLUMINA;Paired;;NA	Human	2017	Europe	France	Dr Le Hello Simon					fimH41
ESC_RA4562AA_AS	Rea_P7_01	traces-0ukjmcg;ILLUMINA;Paired;;NA	Human	2017	Europe	France	Dr Le Hello Simon					fimH41
ESC_RA4567AA_AS	Rea_P5_01_LacN	traces-0xRbYuF;ILLUMINA;Paired;;NA	Human	2017	Europe	France	Dr Le Hello Simon					fimH41
ESC_RA4568AA_AS	Rea_P7_02_LacN	traces-0DCYEbF;ILLUMINA;Paired;;NA	Human	2017	Europe	France	Dr Le Hello Simon					fimH41
ESC_RA4570AA_AS	Rea_P7_02_LacP	traces-0JRytTU;ILLUMINA;Paired;;NA	Human	2017	Europe	France	Dr Le Hello Simon					fimH41
ESC_RA4571AA_AS	Rea_P8_01_LacP	traces-0rhAmKd;ILLUMINA;Paired;;NA	Human	2017	Europe	France	Dr Le Hello Simon					fimH41
ESC_RA4553AA_AS	Rea_P3_02	traces-0rygsdf;ILLUMINA;Paired;;NA	Human	2017	Europe	France	Dr Le Hello Simon					fimH41
ESC_RA4550AA_AS	Rea_P2_02	traces-0wdIXkP;ILLUMINA;Paired;;NA	Human	2017	Europe	France	Dr Le Hello Simon					fimH41
ESC_RA4559AA_AS	Rea_P6_03	traces-0TJliwy;ILLUMINA;Paired;;NA	Human	2017	Europe	France	Dr Le Hello Simon					fimH41
ESC_RA4566AA_AS	Rea_P5_01_LacP	traces-0RnAwJH;ILLUMINA;Paired;;NA	Human	2017	Europe	France	Dr Le Hello Simon					fimH41
ESC_RA4569AA_AS	Rea_P8_01_LacN	traces-0ZsNiuK;ILLUMINA;Paired;;NA	Human	2017	Europe	France	Dr Le Hello Simon					fimH41
ESC_RA4555AA_AS	Rea_P3_04	traces-0Xoicqe;ILLUMINA;Paired;;NA	Human	2017	Europe	France	Dr Le Hello Simon					fimH41
ESC_RA4556AA_AS	Rea_P3_05	traces-0iGiICI;ILLUMINA;Paired;;NA	Human	2017	Europe	France	Dr Le Hello Simon					fimH41
ESC_RA4561AA_AS	Rea_P6_05	traces-0VCzOjO;ILLUMINA;Paired;;NA	Human	2017	Europe	France	Dr Le Hello Simon					fimH41
ESC_RA4552AA_AS	Rea_02_03	traces-0xmfAeF;ILLUMINA;Paired;;NA	Human	2017	Europe	France	Dr Le Hello Simon					fimH41
ESC_UA6537AA_AS	431311	SRR7283753;ILLUMINA;Paired;;SRX4187293	Human	2017	Europe	United Kingdom	Public Health England	PRJNA248792	SRP042645	SAMN09385843	SRS3398664	fimH30
ESC_SA3797AA_AS	448144	SRR7236653;ILLUMINA;Paired;;SRX4142898	Human	2017	Europe	United Kingdom	Public Health England	PRJNA248792	SRP042645	SAMN09285061	SRS3356694	fimH41
ESC_SA4850AA_AS	440153	SRR7270950;ILLUMINA;Paired;;SRX4174608	Human	2017	Europe	United Kingdom	Public Health England	PRJNA315192	SRP071789	SAMN09375175	SRS3386231	fimH41
ESC_SA5929AA_AS	444066	SRR7286660;ILLUMINA;Paired;;SRX4190200	Human	2017	Europe	United Kingdom	Public Health England	PRJNA248792	SRP042645	SAMN09388678	SRS3401427	fimH41
ESC_SA4849AA_AS	461137	SRR7270948;ILLUMINA;Paired;;SRX4174606	Human	2017	Europe	United Kingdom	Public Health England	PRJNA315192	SRP071789	SAMN09375158	SRS3386229	fimH99
ESC_TA8921AA_AS	LL_347	traces-0LDduWD;ILLUMINA;Paired;;NA	Poultry	2017	Europe	Croatia	miki@sund.ku.dk					fimH22
ESC_TA9219AA_AS	LL_333	traces-0zaQblB;ILLUMINA;Paired;;NA	Poultry	2017	Europe	Croatia	miki@sund.ku.dk					fimH22
ESC_MA8967AA_AS	DH56	traces-0CsuJZZ;ILLUMINA;Paired;;NA,traces-0mqFYOV;ILLUMINA;Paired;;NA	Poultry	2017	Europe	Denmark	miki@sund.ku.dk					fimH22
ESC_MA8966AA_AS	DH58	traces-0rkJZqP;ILLUMINA;Paired;;NA,traces-0OyxXLe;ILLUMINA;Paired;;NA	Poultry	2017	Europe	Denmark	miki@sund.ku.dk					fimH22
ESC_MA8969AA_AS	DH59	traces-0xnuQzt;ILLUMINA;Paired;;NA,traces-0RbAlwM;ILLUMINA;Paired;;NA		2017	Europe	Denmark	miki@sund.ku.dk					fimH22
ESC_MA8968AA_AS	DH57	traces-0ptETad;ILLUMINA;Paired;;NA		2017	Europe	Denmark	miki@sund.ku.dk					fimH22
ESC_PA7837AA_AS	2017RDDVXW	SRR6076833;ILLUMINA;Paired;;SRX3216748	Human	2017	Europe	Denmark	Institut for Medizinische Mikrobiologie	PRJNA401522	SRP116854	SAMN07702327	SRS2541823	fimH22
ESC_RA4054AA_AS	AC11643	traces-0ayVVTF;ILLUMINA;Paired;;NA		2017	Europe	Germany	miki@sund.ku.dk					fimH22
ESC_RA4221AA_AS	AC13127	traces-0lGxOQf;ILLUMINA;Paired;;NA		2017	Europe	Germany	miki@sund.ku.dk					fimH22
ESC_RA4242AA_AS	AC13128	traces-0tWsekU;ILLUMINA;Paired;;NA		2017	Europe	Germany	miki@sund.ku.dk					fimH22
ESC_RA8537AA_AS	580_3	traces-0slJOrn;ILLUMINA;Paired;;NA		2017	Europe	United Kingdom	Pallen Lab, Quadram Institute Biosciences					fimH22
ESC_RA8555AA_AS	583_7	traces-0nzIHlw;ILLUMINA;Paired;;NA		2017	Europe	United Kingdom	Pallen Lab, Quadram Institute Biosciences					fimH22
ESC_SA8095AA_AS	177	ERR2232764;ILLUMINA;Paired;300;ERX2286045	Human	2017	Europe	Germany	University Hospital Muenster	PRJEB23208	ERP104945	SAMEA104452250	ERS2070192	fimH30
ESC_SA8094AA_AS	176	ERR2232763;ILLUMINA;Paired;300;ERX2286044	Human	2017	Europe	Germany	University Hospital Muenster	PRJEB23208	ERP104945	SAMEA104452249	ERS2070191	fimH30
ESC_SA8093AA_AS	174	ERR2232762;ILLUMINA;Paired;300;ERX2286043	Human	2017	Europe	Germany	University Hospital Muenster	PRJEB23208	ERP104945	SAMEA104452248	ERS2070190	fimH30
ESC_SA8092AA_AS	173	ERR2232761;ILLUMINA;Paired;300;ERX2286042	Human	2017	Europe	Germany	University Hospital Muenster	PRJEB23208	ERP104945	SAMEA104452247	ERS2070189	fimH30
ESC_SA8091AA_AS	170	ERR2232760;ILLUMINA;Paired;300;ERX2286041	Human	2017	Europe	Germany	University Hospital Muenster	PRJEB23208	ERP104945	SAMEA104452246	ERS2070188	fimH30
ESC_PA9742AA_AS	ME170030Q	ERR2124243;ILLUMINA;Paired;500;ERX2181095	Human	2017	Europe	Ireland	Saolta	PRJEB19435	ERP021471	SAMEA104305653	ERS1930631	fimH30
ESC_TA2114AA_AS	culture	ERR2652646;ILLUMINA;Paired;300;ERX2669100	Human	2017	Europe	United Kingdom	PUBLIC HEALTH ENGLAND	PRJEB27344	ERP109415	SAMEA4743775	ERS2563887	fimH30
ESC_TA2113AA_AS	culture	ERR2652645;ILLUMINA;Paired;300;ERX2669099	Laboratory	2017	Europe	United Kingdom	PUBLIC HEALTH ENGLAND	PRJEB27344	ERP109415	SAMEA4743776	ERS2563888	fimH30
ESC_RA4564AA_AS	Rea_P10_01	traces-0NlUMfp;ILLUMINA;Paired;;NA	Human	2017	Europe	France	Dr Le Hello Simon					fimH41
ESC_RA4745AA_AS	Rea_P3_06	traces-0eNVXpH;ILLUMINA;Paired;;NA	Human	2017	Europe	France	Dr Le Hello Simon					fimH41
ESC_RA4746AA_AS	Rea_P1_01	traces-0UAXdkf;ILLUMINA;Paired;;NA	Human	2017	Europe	France	Dr Le Hello Simon					fimH41
ESC_RA4748AA_AS	Rea_P12_01	traces-0RAuWlI;ILLUMINA;Paired;;NA	Human	2017	Europe	France	Dr Le Hello Simon					fimH41
ESC_RA4747AA_AS	Rea_P8_02	traces-0WRsuTP;ILLUMINA;Paired;;NA	Human	2017	Europe	France	Dr Le Hello Simon					fimH41
ESC_RA4749AA_AS	Rea_P13_01	traces-0QGokDL;ILLUMINA;Paired;;NA	Human	2017	Europe	France	Dr Le Hello Simon					fimH41
ESC_PA9021AA_AS	ME170070R	ERR2124247;ILLUMINA;Paired;500;ERX2181099	Human	2017	Europe	Ireland	Saolta	PRJEB19435	ERP021471	SAMEA104305657	ERS1930635	fimH41
ESC_SA2416AA_AS	470339	SRR7191539;ILLUMINA;Paired;;SRX4108247	Human	2018	Europe	United Kingdom	Public Health England	PRJNA248792	SRP042645	SAMN09232597	SRS3324010	*
ESC_SA1429AA_AS	467325	SRR7167516;ILLUMINA;Paired;;SRX4085487	Human	2018	Europe	United Kingdom	Public Health England	PRJNA248792	SRP042645	SAMN09211167	SRS3302543	fimH41
ESC_SA4772AA_AS	546624	SRR7266757;ILLUMINA;Paired;;SRX4170596	Human	2018	Europe	United Kingdom	Public Health England	PRJNA248792	SRP042645	SAMN09372351	SRS3382400	fimH30
ESC_TA7442AA_AS	587765	SRR7833083;ILLUMINA;Paired;;SRX4684046	Human	2018	Europe	United Kingdom	Public Health England	PRJNA315192	SRP071789	SAMN10064170	SRS3777406	fimH30
ESC_TA8186AA_AS	587764	SRR7850183;ILLUMINA;Paired;;SRX4700942	Human	2018	Europe	United Kingdom	Public Health England	PRJNA315192	SRP071789	SAMN10075701	SRS3787270	fimH30
ESC_TA8164AA_AS	600720	SRR7850144;ILLUMINA;Paired;;SRX4700903	Human	2018	Europe	United Kingdom	Public Health England	PRJNA315192	SRP071789	SAMN10075662	SRS3787231	fimH30
ESC_TA8034AA_AS	599593	SRR7842124;ILLUMINA;Paired;;SRX4692914	Human	2018	Europe	United Kingdom	Public Health England	PRJNA315192	SRP071789	SAMN10068484	SRS3786229	fimH30
ESC_UA3662AA_AS	632962	SRR8172594;ILLUMINA;Paired;;SRX4993137	Human	2018	Europe	United Kingdom	Public Health England	PRJNA315192	SRP071789	SAMN10392698	SRS4028605	fimH30
ESC_UA2586AA_AS	627337	SRR8114789;ILLUMINA;Paired;;SRX4941086	Human	2018	Europe	United Kingdom	Public Health England	PRJNA315192	SRP071789	SAMN10330873	SRS3985076	fimH41
ESC_UA2801AA_AS	627336	SRR8116847;ILLUMINA;Paired;;SRX4943144	Human	2018	Europe	United Kingdom	Public Health England	PRJNA315192	SRP071789	SAMN10334468	SRS3985872	fimH41
ESC_VA7627AA_AS	HVH1007	traces-0ZFcAbo;ILLUMINA;Paired;;NA		2018	Europe	Spain	Juanjo Gonz?░lez					fimH30
ESC_VA4084AA_AS	SMG-18-2395	traces-0DwesYy;ILLUMINA;Paired;;NA	Human	2018	Europe	United Kingdom	SSSCDRL					fimH30
ESC_VA6574AA_AS	SMG-19-3	traces-0cPUGDa;ILLUMINA;Paired;;NA	Human	2018	Europe	United Kingdom	SSSCDRL					fimH30
ESC_UA0837AA_AS	18-8101069-L	traces-0uTwWHa;ILLUMINA;Paired;;NA	Human	2018	Europe	United Kingdom	SSSCDRL					fimH41
ESC_IA9866AA_AS	SCP06-29	ERR1618955;ILLUMINA;Paired;375;ERX1689344	Human		Europe	Netherlands	Amphia Hospital	PRJEB15226	ERP016935	SAMEA4429063	ERS1340512	fimH1198
ESC_IA9917AA_AS	SCP06-75	ERR1618981;ILLUMINA;Paired;375;ERX1689370	Human		Europe	Netherlands	Amphia Hospital	PRJEB15226	ERP016935	SAMEA4429089	ERS1340538	fimH1198
ESC_IA9733AA_AS	SCP08-69	ERR1618142;ILLUMINA;Paired;75;ERX1688531	Human		Europe	Netherlands	Amphia Hospital	PRJEB15226	ERP016935	SAMEA4428266	ERS1339715	fimH1198
ESC_JA0197AA_AS	SCK09-02	ERR1618915;ILLUMINA;Paired;375;ERX1689304	Human		Europe	Netherlands	Amphia Hospital	PRJEB15226	ERP016935	SAMEA4429023	ERS1340472	fimH1523
ESC_IA9827AA_AS	SCP04-69	ERR1618924;ILLUMINA;Paired;375;ERX1689313	Human		Europe	Netherlands	Amphia Hospital	PRJEB15226	ERP016935	SAMEA4429032	ERS1340481	fimH22
ESC_JA0873AA_AS	SCP29-66	ERR1619553;ILLUMINA;Paired;375;ERX1689942	Human		Europe	Netherlands	Amphia Hospital	PRJEB15226	ERP016935	SAMEA4429787	ERS1341236	fimH22
ESC_JA0495AA_AS	SCK22-34	ERR1618961;ILLUMINA;Paired;375;ERX1689350	Human		Europe	Netherlands	Amphia Hospital	PRJEB15226	ERP016935	SAMEA4429069	ERS1340518	fimH22
ESC_IA8981AA_AS	SCK08-61	ERR1617867;ILLUMINA;Paired;75;ERX1688256	Human		Europe	Netherlands	Amphia Hospital	PRJEB15226	ERP016935	SAMEA4427932	ERS1339381	fimH22
ESC_IA8943AA_AS	SCK02-02	ERR1617829;ILLUMINA;Paired;75;ERX1688218	Human		Europe	Netherlands	Amphia Hospital	PRJEB15226	ERP016935	SAMEA4427894	ERS1339343	fimH22
ESC_KA8808AA_AS	test101	traces-0bqBGCn;ILLUMINA;Paired;;NA			Europe	Russia	Martin Sergeant					fimH22
ESC_LA6357AA_AS	707667	traces-0FRinwk;ILLUMINA;Paired;;NA			Europe	Switzerland	R_Allen					fimH22
ESC_LA5070AA_AS	708018	traces-0nCaeyx;ILLUMINA;Paired;;NA			Europe	Switzerland	R_Allen					fimH22
ESC_JA0855AA_AS	SCP28-21	ERR1619535;ILLUMINA;Paired;375;ERX1689924	Human		Europe	Netherlands	Amphia Hospital	PRJEB15226	ERP016935	SAMEA4429751	ERS1341200	fimH30
ESC_JA0214AA_AS	SCK38-78	ERR1619103;ILLUMINA;Paired;375;ERX1689492	Human		Europe	Netherlands	Amphia Hospital	PRJEB15226	ERP016935	SAMEA4429211	ERS1340660	fimH30
ESC_IA9168AA_AS	SCP03-14	ERR1618036;ILLUMINA;Paired;75;ERX1688425	Human		Europe	Netherlands	Amphia Hospital	PRJEB15226	ERP016935	SAMEA4428160	ERS1339609	fimH30
ESC_IA9576AA_AS	SCP02-72	ERR1618027;ILLUMINA;Paired;75;ERX1688416	Human		Europe	Netherlands	Amphia Hospital	PRJEB15226	ERP016935	SAMEA4428151	ERS1339600	fimH30
ESC_IA9053AA_AS	SCK38-10	ERR1617935;ILLUMINA;Paired;75;ERX1688324	Human		Europe	Netherlands	Amphia Hospital	PRJEB15226	ERP016935	SAMEA4428000	ERS1339449	fimH30
ESC_IA8960AA_AS	SCK02-70	ERR1617846;ILLUMINA;Paired;75;ERX1688235	Human		Europe	Netherlands	Amphia Hospital	PRJEB15226	ERP016935	SAMEA4427911	ERS1339360	fimH30
ESC_FA7592AA_AS	131122E	traces-0rlhYpV;ILLUMINA;Paired;;NA	Human		Europe	Netherlands	UMCG					fimH30
ESC_JA0880AA_AS	SCK72-41	ERR1619560;ILLUMINA;Paired;375;ERX1689949	Human		Europe	Netherlands	Amphia Hospital	PRJEB15226	ERP016935	SAMEA4429794	ERS1341243	fimH30
ESC_JA0903AA_AS	SCP29-78	ERR1619558;ILLUMINA;Paired;375;ERX1689947	Human		Europe	Netherlands	Amphia Hospital	PRJEB15226	ERP016935	SAMEA4429792	ERS1341241	fimH30
ESC_JA0877AA_AS	SCP29-77	ERR1619557;ILLUMINA;Paired;375;ERX1689946	Human		Europe	Netherlands	Amphia Hospital	PRJEB15226	ERP016935	SAMEA4429791	ERS1341240	fimH30
ESC_JA0874AA_AS	SCP29-67	ERR1619554;ILLUMINA;Paired;375;ERX1689943	Human		Europe	Netherlands	Amphia Hospital	PRJEB15226	ERP016935	SAMEA4429788	ERS1341237	fimH30
ESC_JA0870AA_AS	SCP29-15	ERR1619550;ILLUMINA;Paired;375;ERX1689939	Human		Europe	Netherlands	Amphia Hospital	PRJEB15226	ERP016935	SAMEA4429784	ERS1341233	fimH30
ESC_JA0896AA_AS	SCP28-07	ERR1619532;ILLUMINA;Paired;375;ERX1689921	Human		Europe	Netherlands	Amphia Hospital	PRJEB15226	ERP016935	SAMEA4429748	ERS1341197	fimH30
ESC_JA0828AA_AS	SCP27-65	ERR1619526;ILLUMINA;Paired;375;ERX1689915	Human		Europe	Netherlands	Amphia Hospital	PRJEB15226	ERP016935	SAMEA4429742	ERS1341191	fimH30
ESC_JA0827AA_AS	SCP27-64	ERR1619525;ILLUMINA;Paired;375;ERX1689914	Human		Europe	Netherlands	Amphia Hospital	PRJEB15226	ERP016935	SAMEA4429741	ERS1341190	fimH30
ESC_JA0821AA_AS	SCK69-77	ERR1619519;ILLUMINA;Paired;375;ERX1689908	Human		Europe	Netherlands	Amphia Hospital	PRJEB15226	ERP016935	SAMEA4429735	ERS1341184	fimH30
ESC_JA0811AA_AS	SCP26-35	ERR1619509;ILLUMINA;Paired;375;ERX1689898	Human		Europe	Netherlands	Amphia Hospital	PRJEB15226	ERP016935	SAMEA4429725	ERS1341174	fimH30
ESC_JA0803AA_AS	SCK67-75	ERR1619501;ILLUMINA;Paired;375;ERX1689890	Human		Europe	Netherlands	Amphia Hospital	PRJEB15226	ERP016935	SAMEA4429717	ERS1341166	fimH30
ESC_JA0933AA_AS	SCK67-69	ERR1619497;ILLUMINA;Paired;375;ERX1689886	Human		Europe	Netherlands	Amphia Hospital	PRJEB15226	ERP016935	SAMEA4429713	ERS1341162	fimH30
ESC_JA0797AA_AS	SCK67-68	ERR1619495;ILLUMINA;Paired;375;ERX1689884	Human		Europe	Netherlands	Amphia Hospital	PRJEB15226	ERP016935	SAMEA4429711	ERS1341160	fimH30
ESC_JA0782AA_AS	SCP25-57	ERR1619487;ILLUMINA;Paired;375;ERX1689876	Human		Europe	Netherlands	Amphia Hospital	PRJEB15226	ERP016935	SAMEA4429703	ERS1341152	fimH30
ESC_JA0843AA_AS	SCK67-48	ERR1619480;ILLUMINA;Paired;375;ERX1689869	Human		Europe	Netherlands	Amphia Hospital	PRJEB15226	ERP016935	SAMEA4429696	ERS1341145	fimH30
ESC_JA0769AA_AS	SCK67-45	ERR1619474;ILLUMINA;Paired;375;ERX1689863	Human		Europe	Netherlands	Amphia Hospital	PRJEB15226	ERP016935	SAMEA4429690	ERS1341139	fimH30
ESC_JA0834AA_AS	SCK56-05	ERR1619429;ILLUMINA;Paired;375;ERX1689818	Human		Europe	Netherlands	Amphia Hospital	PRJEB15226	ERP016935	SAMEA4429664	ERS1341113	fimH30
ESC_JA0789AA_AS	SCP23-46	ERR1619425;ILLUMINA;Paired;375;ERX1689814	Human		Europe	Netherlands	Amphia Hospital	PRJEB15226	ERP016935	SAMEA4429660	ERS1341109	fimH30
ESC_JA0730AA_AS	SCK55-20	ERR1619423;ILLUMINA;Paired;375;ERX1689812	Human		Europe	Netherlands	Amphia Hospital	PRJEB15226	ERP016935	SAMEA4429658	ERS1341107	fimH30
ESC_JA0722AA_AS	SCK54-39	ERR1619415;ILLUMINA;Paired;375;ERX1689804	Human		Europe	Netherlands	Amphia Hospital	PRJEB15226	ERP016935	SAMEA4429650	ERS1341099	fimH30
ESC_JA0714AA_AS	SCK54-33	ERR1619407;ILLUMINA;Paired;375;ERX1689796	Human		Europe	Netherlands	Amphia Hospital	PRJEB15226	ERP016935	SAMEA4429642	ERS1341091	fimH30
ESC_JA0706AA_AS	SCK54-28	ERR1619398;ILLUMINA;Paired;375;ERX1689787	Human		Europe	Netherlands	Amphia Hospital	PRJEB15226	ERP016935	SAMEA4429633	ERS1341082	fimH30
ESC_JA0742AA_AS	SCK54-19	ERR1619386;ILLUMINA;Paired;375;ERX1689775	Human		Europe	Netherlands	Amphia Hospital	PRJEB15226	ERP016935	SAMEA4429621	ERS1341070	fimH30
ESC_JA0674AA_AS	SCP22-73	ERR1619380;ILLUMINA;Paired;375;ERX1689769	Human		Europe	Netherlands	Amphia Hospital	PRJEB15226	ERP016935	SAMEA4429615	ERS1341064	fimH30
ESC_JA0668AA_AS	SCK53-66	ERR1619374;ILLUMINA;Paired;375;ERX1689763	Human		Europe	Netherlands	Amphia Hospital	PRJEB15226	ERP016935	SAMEA4429609	ERS1341058	fimH30
ESC_JA0665AA_AS	SCP22-66	ERR1619371;ILLUMINA;Paired;375;ERX1689760	Human		Europe	Netherlands	Amphia Hospital	PRJEB15226	ERP016935	SAMEA4429606	ERS1341055	fimH30
ESC_JA0737AA_AS	SCK53-09	ERR1619357;ILLUMINA;Paired;375;ERX1689746	Human		Europe	Netherlands	Amphia Hospital	PRJEB15226	ERP016935	SAMEA4429592	ERS1341041	fimH30
ESC_JA0628AA_AS	SCK52-59	ERR1619346;ILLUMINA;Paired;375;ERX1689735	Human		Europe	Netherlands	Amphia Hospital	PRJEB15226	ERP016935	SAMEA4429581	ERS1341030	fimH30
ESC_JA0625AA_AS	SCP22-21	ERR1619343;ILLUMINA;Paired;375;ERX1689732	Human		Europe	Netherlands	Amphia Hospital	PRJEB15226	ERP016935	SAMEA4429578	ERS1341027	fimH30
ESC_JA0611AA_AS	SCK52-37	ERR1619329;ILLUMINA;Paired;375;ERX1689718	Human		Europe	Netherlands	Amphia Hospital	PRJEB15226	ERP016935	SAMEA4429564	ERS1341013	fimH30
ESC_JA0692AA_AS	SCP21-65	ERR1619326;ILLUMINA;Paired;375;ERX1689715	Human		Europe	Netherlands	Amphia Hospital	PRJEB15226	ERP016935	SAMEA4429561	ERS1341010	fimH30
ESC_JA0604AA_AS	SCK52-29	ERR1619314;ILLUMINA;Paired;375;ERX1689703	Human		Europe	Netherlands	Amphia Hospital	PRJEB15226	ERP016935	SAMEA4429556	ERS1341005	fimH30
ESC_JA0691AA_AS	SCK52-25	ERR1619310;ILLUMINA;Paired;375;ERX1689699	Human		Europe	Netherlands	Amphia Hospital	PRJEB15226	ERP016935	SAMEA4429552	ERS1341001	fimH30
ESC_JA0573AA_AS	SCK52-16	ERR1619299;ILLUMINA;Paired;375;ERX1689688	Human		Europe	Netherlands	Amphia Hospital	PRJEB15226	ERP016935	SAMEA4429541	ERS1340990	fimH30
ESC_JA0570AA_AS	SCP20-23	ERR1619296;ILLUMINA;Paired;375;ERX1689685	Human		Europe	Netherlands	Amphia Hospital	PRJEB15226	ERP016935	SAMEA4429538	ERS1340987	fimH30
ESC_JA0564AA_AS	SCP19-78	ERR1619289;ILLUMINA;Paired;375;ERX1689678	Human		Europe	Netherlands	Amphia Hospital	PRJEB15226	ERP016935	SAMEA4429531	ERS1340980	fimH30
ESC_JA0686AA_AS	SCK51-76	ERR1619266;ILLUMINA;Paired;375;ERX1689655	Human		Europe	Netherlands	Amphia Hospital	PRJEB15226	ERP016935	SAMEA4429515	ERS1340964	fimH30
ESC_JA0530AA_AS	SCK51-68	ERR1619221;ILLUMINA;Paired;375;ERX1689610	Human		Europe	Netherlands	Amphia Hospital	PRJEB15226	ERP016935	SAMEA4429510	ERS1340959	fimH30
ESC_JA0528AA_AS	SCK51-65	ERR1619219;ILLUMINA;Paired;375;ERX1689608	Human		Europe	Netherlands	Amphia Hospital	PRJEB15226	ERP016935	SAMEA4429508	ERS1340957	fimH30
ESC_JA0527AA_AS	SCP18-81	ERR1619218;ILLUMINA;Paired;375;ERX1689607	Human		Europe	Netherlands	Amphia Hospital	PRJEB15226	ERP016935	SAMEA4429507	ERS1340956	fimH30
ESC_JA0520AA_AS	SCK51-46	ERR1619211;ILLUMINA;Paired;375;ERX1689600	Human		Europe	Netherlands	Amphia Hospital	PRJEB15226	ERP016935	SAMEA4429500	ERS1340949	fimH30
ESC_JA0519AA_AS	SCP18-73	ERR1619210;ILLUMINA;Paired;375;ERX1689599	Human		Europe	Netherlands	Amphia Hospital	PRJEB15226	ERP016935	SAMEA4429499	ERS1340948	fimH30
ESC_JA0518AA_AS	SCK51-45	ERR1619209;ILLUMINA;Paired;375;ERX1689598	Human		Europe	Netherlands	Amphia Hospital	PRJEB15226	ERP016935	SAMEA4429498	ERS1340947	fimH30
ESC_JA0517AA_AS	SCP18-72	ERR1619208;ILLUMINA;Paired;375;ERX1689597	Human		Europe	Netherlands	Amphia Hospital	PRJEB15226	ERP016935	SAMEA4429497	ERS1340946	fimH30
ESC_JA0482AA_AS	SCK51-31	ERR1619207;ILLUMINA;Paired;375;ERX1689596	Human		Europe	Netherlands	Amphia Hospital	PRJEB15226	ERP016935	SAMEA4429496	ERS1340945	fimH30
ESC_JA0643AA_AS	SCP18-71	ERR1619206;ILLUMINA;Paired;375;ERX1689595	Human		Europe	Netherlands	Amphia Hospital	PRJEB15226	ERP016935	SAMEA4429495	ERS1340944	fimH30
ESC_JA0479AA_AS	SCP18-68	ERR1619204;ILLUMINA;Paired;375;ERX1689593	Human		Europe	Netherlands	Amphia Hospital	PRJEB15226	ERP016935	SAMEA4429493	ERS1340942	fimH30
ESC_JA0457AA_AS	SCP18-39	ERR1619182;ILLUMINA;Paired;375;ERX1689571	Human		Europe	Netherlands	Amphia Hospital	PRJEB15226	ERP016935	SAMEA4429471	ERS1340920	fimH30
ESC_JA0451AA_AS	SCK50-03	ERR1619176;ILLUMINA;Paired;375;ERX1689565	Human		Europe	Netherlands	Amphia Hospital	PRJEB15226	ERP016935	SAMEA4429465	ERS1340914	fimH30
ESC_JA0432AA_AS	SCK49-33	ERR1619173;ILLUMINA;Paired;375;ERX1689562	Human		Europe	Netherlands	Amphia Hospital	PRJEB15226	ERP016935	SAMEA4429462	ERS1340911	fimH30
ESC_JA0330AA_AS	SCP17-21	ERR1619167;ILLUMINA;Paired;375;ERX1689556	Human		Europe	Netherlands	Amphia Hospital	PRJEB15226	ERP016935	SAMEA4429456	ERS1340905	fimH30
ESC_JA0280AA_AS	SCK48-04	ERR1619162;ILLUMINA;Paired;375;ERX1689551	Human		Europe	Netherlands	Amphia Hospital	PRJEB15226	ERP016935	SAMEA4429451	ERS1340900	fimH30
ESC_JA0509AA_AS	SCK46-43	ERR1619151;ILLUMINA;Paired;375;ERX1689540	Human		Europe	Netherlands	Amphia Hospital	PRJEB15226	ERP016935	SAMEA4429440	ERS1340889	fimH30
ESC_JA0264AA_AS	SCP15-40	ERR1619146;ILLUMINA;Paired;375;ERX1689535	Human		Europe	Netherlands	Amphia Hospital	PRJEB15226	ERP016935	SAMEA4429435	ERS1340884	fimH30
ESC_JA0506AA_AS	SCK46-34	ERR1619143;ILLUMINA;Paired;375;ERX1689532	Human		Europe	Netherlands	Amphia Hospital	PRJEB15226	ERP016935	SAMEA4429432	ERS1340881	fimH30
ESC_JA0501AA_AS	SCK45-14	ERR1619133;ILLUMINA;Paired;375;ERX1689522	Human		Europe	Netherlands	Amphia Hospital	PRJEB15226	ERP016935	SAMEA4429410	ERS1340859	fimH30
ESC_JA0250AA_AS	SCP14-73	ERR1619132;ILLUMINA;Paired;375;ERX1689521	Human		Europe	Netherlands	Amphia Hospital	PRJEB15226	ERP016935	SAMEA4429409	ERS1340858	fimH30
ESC_JA0247AA_AS	SCK45-12	ERR1619129;ILLUMINA;Paired;375;ERX1689518	Human		Europe	Netherlands	Amphia Hospital	PRJEB15226	ERP016935	SAMEA4429320	ERS1340769	fimH30
ESC_JA0641AA_AS	SCP14-64	ERR1619128;ILLUMINA;Paired;375;ERX1689517	Human		Europe	Netherlands	Amphia Hospital	PRJEB15226	ERP016935	SAMEA4429289	ERS1340738	fimH30
ESC_JA0230AA_AS	SCP14-38	ERR1619121;ILLUMINA;Paired;375;ERX1689510	Human		Europe	Netherlands	Amphia Hospital	PRJEB15226	ERP016935	SAMEA4429229	ERS1340678	fimH30
ESC_JA0226AA_AS	SCP14-31	ERR1619117;ILLUMINA;Paired;375;ERX1689506	Human		Europe	Netherlands	Amphia Hospital	PRJEB15226	ERP016935	SAMEA4429225	ERS1340674	fimH30
ESC_JA0219AA_AS	SCK43-58	ERR1619109;ILLUMINA;Paired;375;ERX1689498	Human		Europe	Netherlands	Amphia Hospital	PRJEB15226	ERP016935	SAMEA4429217	ERS1340666	fimH30
ESC_JA0216AA_AS	SCP13-53	ERR1619106;ILLUMINA;Paired;375;ERX1689495	Human		Europe	Netherlands	Amphia Hospital	PRJEB15226	ERP016935	SAMEA4429214	ERS1340663	fimH30
ESC_JA0212AA_AS	SCK38-72	ERR1619101;ILLUMINA;Paired;375;ERX1689490	Human		Europe	Netherlands	Amphia Hospital	PRJEB15226	ERP016935	SAMEA4429209	ERS1340658	fimH30
ESC_JA0444AA_AS	SCK37-51	ERR1619097;ILLUMINA;Paired;375;ERX1689486	Human		Europe	Netherlands	Amphia Hospital	PRJEB15226	ERP016935	SAMEA4429205	ERS1340654	fimH30
ESC_JA0443AA_AS	SCK34-74	ERR1619094;ILLUMINA;Paired;375;ERX1689483	Human		Europe	Netherlands	Amphia Hospital	PRJEB15226	ERP016935	SAMEA4429202	ERS1340651	fimH30
ESC_JA0182AA_AS	SCK34-08	ERR1619092;ILLUMINA;Paired;375;ERX1689481	Human		Europe	Netherlands	Amphia Hospital	PRJEB15226	ERP016935	SAMEA4429200	ERS1340649	fimH30
ESC_JA0181AA_AS	SCP12-03	ERR1619091;ILLUMINA;Paired;375;ERX1689480	Human		Europe	Netherlands	Amphia Hospital	PRJEB15226	ERP016935	SAMEA4429199	ERS1340648	fimH30
ESC_JA0427AA_AS	SCP11-72	ERR1619083;ILLUMINA;Paired;375;ERX1689472	Human		Europe	Netherlands	Amphia Hospital	PRJEB15226	ERP016935	SAMEA4429191	ERS1340640	fimH30
ESC_JA0172AA_AS	SCP11-63	ERR1619082;ILLUMINA;Paired;375;ERX1689471	Human		Europe	Netherlands	Amphia Hospital	PRJEB15226	ERP016935	SAMEA4429190	ERS1340639	fimH30
ESC_JA0170AA_AS	SCP11-61	ERR1619080;ILLUMINA;Paired;375;ERX1689469	Human		Europe	Netherlands	Amphia Hospital	PRJEB15226	ERP016935	SAMEA4429188	ERS1340637	fimH30
ESC_JA0167AA_AS	SCK33-41	ERR1619076;ILLUMINA;Paired;375;ERX1689465	Human		Europe	Netherlands	Amphia Hospital	PRJEB15226	ERP016935	SAMEA4429184	ERS1340633	fimH30
ESC_JA0165AA_AS	SCP11-30	ERR1619074;ILLUMINA;Paired;375;ERX1689463	Human		Europe	Netherlands	Amphia Hospital	PRJEB15226	ERP016935	SAMEA4429182	ERS1340631	fimH30
ESC_JA0082AA_AS	SCP10-68	ERR1619060;ILLUMINA;Paired;375;ERX1689449	Human		Europe	Netherlands	Amphia Hospital	PRJEB15226	ERP016935	SAMEA4429168	ERS1340617	fimH30
ESC_JA0080AA_AS	SCK32-58	ERR1619058;ILLUMINA;Paired;375;ERX1689447	Human		Europe	Netherlands	Amphia Hospital	PRJEB15226	ERP016935	SAMEA4429166	ERS1340615	fimH30
ESC_JA0075AA_AS	SCK32-43	ERR1619053;ILLUMINA;Paired;375;ERX1689442	Human		Europe	Netherlands	Amphia Hospital	PRJEB15226	ERP016935	SAMEA4429161	ERS1340610	fimH30
ESC_JA0589AA_AS	SCP10-46	ERR1619046;ILLUMINA;Paired;375;ERX1689435	Human		Europe	Netherlands	Amphia Hospital	PRJEB15226	ERP016935	SAMEA4429154	ERS1340603	fimH30
ESC_JA0588AA_AS	SCP10-44	ERR1619044;ILLUMINA;Paired;375;ERX1689433	Human		Europe	Netherlands	Amphia Hospital	PRJEB15226	ERP016935	SAMEA4429152	ERS1340601	fimH30
ESC_JA0419AA_AS	SCP10-38	ERR1619042;ILLUMINA;Paired;375;ERX1689431	Human		Europe	Netherlands	Amphia Hospital	PRJEB15226	ERP016935	SAMEA4429150	ERS1340599	fimH30
ESC_JA0416AA_AS	SCP10-20	ERR1619038;ILLUMINA;Paired;375;ERX1689427	Human		Europe	Netherlands	Amphia Hospital	PRJEB15226	ERP016935	SAMEA4429146	ERS1340595	fimH30
ESC_JA0414AA_AS	SCP10-18	ERR1619036;ILLUMINA;Paired;375;ERX1689425	Human		Europe	Netherlands	Amphia Hospital	PRJEB15226	ERP016935	SAMEA4429144	ERS1340593	fimH30
ESC_JA0056AA_AS	SCP10-16	ERR1619034;ILLUMINA;Paired;375;ERX1689423	Human		Europe	Netherlands	Amphia Hospital	PRJEB15226	ERP016935	SAMEA4429142	ERS1340591	fimH30
ESC_JA0051AA_AS	SCK31-36	ERR1619029;ILLUMINA;Paired;375;ERX1689418	Human		Europe	Netherlands	Amphia Hospital	PRJEB15226	ERP016935	SAMEA4429137	ERS1340586	fimH30
ESC_JA0411AA_AS	SCP09-74	ERR1619028;ILLUMINA;Paired;375;ERX1689417	Human		Europe	Netherlands	Amphia Hospital	PRJEB15226	ERP016935	SAMEA4429136	ERS1340585	fimH30
ESC_JA0584AA_AS	SCK31-28	ERR1619027;ILLUMINA;Paired;375;ERX1689416	Human		Europe	Netherlands	Amphia Hospital	PRJEB15226	ERP016935	SAMEA4429135	ERS1340584	fimH30
ESC_JA0409AA_AS	SCP09-73	ERR1619026;ILLUMINA;Paired;375;ERX1689415	Human		Europe	Netherlands	Amphia Hospital	PRJEB15226	ERP016935	SAMEA4429134	ERS1340583	fimH30
ESC_JA0408AA_AS	SCK31-20	ERR1619025;ILLUMINA;Paired;375;ERX1689414	Human		Europe	Netherlands	Amphia Hospital	PRJEB15226	ERP016935	SAMEA4429133	ERS1340582	fimH30
ESC_IA9976AA_AS	SCP08-36	ERR1619008;ILLUMINA;Paired;375;ERX1689397	Human		Europe	Netherlands	Amphia Hospital	PRJEB15226	ERP016935	SAMEA4429116	ERS1340565	fimH30
ESC_JA0323AA_AS	SCP07-37	ERR1618999;ILLUMINA;Paired;375;ERX1689388	Human		Europe	Netherlands	Amphia Hospital	PRJEB15226	ERP016935	SAMEA4429107	ERS1340556	fimH30
ESC_JA0322AA_AS	SCP07-36	ERR1618998;ILLUMINA;Paired;375;ERX1689387	Human		Europe	Netherlands	Amphia Hospital	PRJEB15226	ERP016935	SAMEA4429106	ERS1340555	fimH30
ESC_JA0545AA_AS	SCK28-75	ERR1618996;ILLUMINA;Paired;375;ERX1689385	Human		Europe	Netherlands	Amphia Hospital	PRJEB15226	ERP016935	SAMEA4429104	ERS1340553	fimH30
ESC_IA9931AA_AS	SCP07-35	ERR1618995;ILLUMINA;Paired;375;ERX1689384	Human		Europe	Netherlands	Amphia Hospital	PRJEB15226	ERP016935	SAMEA4429103	ERS1340552	fimH30
ESC_JA0499AA_AS	SCP07-12	ERR1618993;ILLUMINA;Paired;375;ERX1689382	Human		Europe	Netherlands	Amphia Hospital	PRJEB15226	ERP016935	SAMEA4429101	ERS1340550	fimH30
ESC_IA9924AA_AS	SCK26-07	ERR1618988;ILLUMINA;Paired;375;ERX1689377	Human		Europe	Netherlands	Amphia Hospital	PRJEB15226	ERP016935	SAMEA4429096	ERS1340545	fimH30
ESC_IA9923AA_AS	SCP07-05	ERR1618987;ILLUMINA;Paired;375;ERX1689376	Human		Europe	Netherlands	Amphia Hospital	PRJEB15226	ERP016935	SAMEA4429095	ERS1340544	fimH30
ESC_JA0640AA_AS	SCK25-53	ERR1618984;ILLUMINA;Paired;375;ERX1689373	Human		Europe	Netherlands	Amphia Hospital	PRJEB15226	ERP016935	SAMEA4429092	ERS1340541	fimH30
ESC_IA9881AA_AS	SCK22-41	ERR1618970;ILLUMINA;Paired;375;ERX1689359	Human		Europe	Netherlands	Amphia Hospital	PRJEB15226	ERP016935	SAMEA4429078	ERS1340527	fimH30
ESC_JA0240AA_AS	SCK22-31	ERR1618959;ILLUMINA;Paired;375;ERX1689348	Human		Europe	Netherlands	Amphia Hospital	PRJEB15226	ERP016935	SAMEA4429067	ERS1340516	fimH30
ESC_JA0637AA_AS	SCK21-56	ERR1618954;ILLUMINA;Paired;375;ERX1689343	Human		Europe	Netherlands	Amphia Hospital	PRJEB15226	ERP016935	SAMEA4429062	ERS1340511	fimH30
ESC_JA0235AA_AS	SCK16-80	ERR1618945;ILLUMINA;Paired;375;ERX1689334	Human		Europe	Netherlands	Amphia Hospital	PRJEB15226	ERP016935	SAMEA4429053	ERS1340502	fimH30
ESC_IA9849AA_AS	SCP06-05	ERR1618938;ILLUMINA;Paired;375;ERX1689327	Human		Europe	Netherlands	Amphia Hospital	PRJEB15226	ERP016935	SAMEA4429046	ERS1340495	fimH30
ESC_IA9825AA_AS	SCP04-38	ERR1618922;ILLUMINA;Paired;375;ERX1689311	Human		Europe	Netherlands	Amphia Hospital	PRJEB15226	ERP016935	SAMEA4429030	ERS1340479	fimH30
ESC_IA9824AA_AS	SCK09-32	ERR1618921;ILLUMINA;Paired;375;ERX1689310	Human		Europe	Netherlands	Amphia Hospital	PRJEB15226	ERP016935	SAMEA4429029	ERS1340478	fimH30
ESC_JA0199AA_AS	SCP04-35	ERR1618919;ILLUMINA;Paired;375;ERX1689308	Human		Europe	Netherlands	Amphia Hospital	PRJEB15226	ERP016935	SAMEA4429027	ERS1340476	fimH30
ESC_IA9816AA_AS	SCK09-01	ERR1618913;ILLUMINA;Paired;375;ERX1689302	Human		Europe	Netherlands	Amphia Hospital	PRJEB15226	ERP016935	SAMEA4429021	ERS1340470	fimH30
ESC_JA0191AA_AS	SCP03-60	ERR1618876;ILLUMINA;Paired;375;ERX1689265	Human		Europe	Netherlands	Amphia Hospital	PRJEB15226	ERP016935	SAMEA4429010	ERS1340459	fimH30
ESC_JA0190AA_AS	SCK08-72	ERR1618875;ILLUMINA;Paired;375;ERX1689264	Human		Europe	Netherlands	Amphia Hospital	PRJEB15226	ERP016935	SAMEA4429009	ERS1340458	fimH30
ESC_IA9800AA_AS	SCP03-53	ERR1618870;ILLUMINA;Paired;375;ERX1689259	Human		Europe	Netherlands	Amphia Hospital	PRJEB15226	ERP016935	SAMEA4429004	ERS1340453	fimH30
ESC_JA0188AA_AS	SCP03-52	ERR1618868;ILLUMINA;Paired;375;ERX1689257	Human		Europe	Netherlands	Amphia Hospital	PRJEB15226	ERP016935	SAMEA4429002	ERS1340451	fimH30
ESC_JA0187AA_AS	SCK04-46	ERR1618867;ILLUMINA;Paired;375;ERX1689256	Human		Europe	Netherlands	Amphia Hospital	PRJEB15226	ERP016935	SAMEA4429001	ERS1340450	fimH30
ESC_JA0436AA_AS	SCP03-46	ERR1618866;ILLUMINA;Paired;375;ERX1689255	Human		Europe	Netherlands	Amphia Hospital	PRJEB15226	ERP016935	SAMEA4429000	ERS1340449	fimH30
ESC_JA0185AA_AS	SCP03-42	ERR1618864;ILLUMINA;Paired;375;ERX1689253	Human		Europe	Netherlands	Amphia Hospital	PRJEB15226	ERP016935	SAMEA4428998	ERS1340447	fimH30
ESC_IA9787AA_AS	SCK02-65	ERR1618857;ILLUMINA;Paired;375;ERX1689246	Human		Europe	Netherlands	Amphia Hospital	PRJEB15226	ERP016935	SAMEA4428991	ERS1340440	fimH30
ESC_JA0435AA_AS	SCP03-30	ERR1618855;ILLUMINA;Paired;375;ERX1689244	Human		Europe	Netherlands	Amphia Hospital	PRJEB15226	ERP016935	SAMEA4428989	ERS1340438	fimH30
ESC_JA0401AA_AS	SCP29-74	ERR1618825;ILLUMINA;Paired;75;ERX1689214	Human		Europe	Netherlands	Amphia Hospital	PRJEB15226	ERP016935	SAMEA4428959	ERS1340408	fimH30
ESC_JA0140AA_AS	SCP29-22	ERR1618798;ILLUMINA;Paired;75;ERX1689187	Human		Europe	Netherlands	Amphia Hospital	PRJEB15226	ERP016935	SAMEA4428932	ERS1340381	fimH30
ESC_JA0135AA_AS	SCP27-19	ERR1618486;ILLUMINA;Paired;75;ERX1688875	Human		Europe	Netherlands	Amphia Hospital	PRJEB15226	ERP016935	SAMEA4428618	ERS1340067	fimH30
ESC_JA0134AA_AS	SCP27-18	ERR1618485;ILLUMINA;Paired;75;ERX1688874	Human		Europe	Netherlands	Amphia Hospital	PRJEB15226	ERP016935	SAMEA4428617	ERS1340066	fimH30
ESC_IA9748AA_AS	SCP27-10	ERR1618482;ILLUMINA;Paired;75;ERX1688871	Human		Europe	Netherlands	Amphia Hospital	PRJEB15226	ERP016935	SAMEA4428607	ERS1340056	fimH30
ESC_IA9747AA_AS	SCP27-09	ERR1618481;ILLUMINA;Paired;75;ERX1688870	Human		Europe	Netherlands	Amphia Hospital	PRJEB15226	ERP016935	SAMEA4428606	ERS1340055	fimH30
ESC_IA9743AA_AS	SCP26-17	ERR1618471;ILLUMINA;Paired;75;ERX1688860	Human		Europe	Netherlands	Amphia Hospital	PRJEB15226	ERP016935	SAMEA4428596	ERS1340045	fimH30
ESC_IA9706AA_AS	SCP24-13	ERR1618438;ILLUMINA;Paired;75;ERX1688827	Human		Europe	Netherlands	Amphia Hospital	PRJEB15226	ERP016935	SAMEA4428563	ERS1340012	fimH30
ESC_IA9699AA_AS	SCP23-06	ERR1618406;ILLUMINA;Paired;75;ERX1688795	Human		Europe	Netherlands	Amphia Hospital	PRJEB15226	ERP016935	SAMEA4428531	ERS1339980	fimH30
ESC_JA0119AA_AS	SCP22-49	ERR1618403;ILLUMINA;Paired;75;ERX1688792	Human		Europe	Netherlands	Amphia Hospital	PRJEB15226	ERP016935	SAMEA4428528	ERS1339977	fimH30
ESC_JA0388AA_AS	SCP21-68-2	ERR1618397;ILLUMINA;Paired;75;ERX1688786	Human		Europe	Netherlands	Amphia Hospital	PRJEB15226	ERP016935	SAMEA4428522	ERS1339971	fimH30
ESC_IA9673AA_AS	SCP21-62	ERR1618395;ILLUMINA;Paired;75;ERX1688784	Human		Europe	Netherlands	Amphia Hospital	PRJEB15226	ERP016935	SAMEA4428520	ERS1339969	fimH30
ESC_JA0105AA_AS	SCP21-16	ERR1618382;ILLUMINA;Paired;75;ERX1688771	Human		Europe	Netherlands	Amphia Hospital	PRJEB15226	ERP016935	SAMEA4428507	ERS1339956	fimH30
ESC_IA9617AA_AS	SCP20-06	ERR1618361;ILLUMINA;Paired;75;ERX1688750	Human		Europe	Netherlands	Amphia Hospital	PRJEB15226	ERP016935	SAMEA4428486	ERS1339935	fimH30
ESC_IA9615AA_AS	SCP20-03	ERR1618359;ILLUMINA;Paired;75;ERX1688748	Human		Europe	Netherlands	Amphia Hospital	PRJEB15226	ERP016935	SAMEA4428484	ERS1339933	fimH30
ESC_JA0372AA_AS	SCP19-42	ERR1618350;ILLUMINA;Paired;75;ERX1688739	Human		Europe	Netherlands	Amphia Hospital	PRJEB15226	ERP016935	SAMEA4428475	ERS1339924	fimH30
ESC_JA0538AA_AS	SCP18-70	ERR1618339;ILLUMINA;Paired;75;ERX1688728	Human		Europe	Netherlands	Amphia Hospital	PRJEB15226	ERP016935	SAMEA4428464	ERS1339913	fimH30
ESC_IA9529AA_AS	SCP18-38	ERR1618337;ILLUMINA;Paired;75;ERX1688726	Human		Europe	Netherlands	Amphia Hospital	PRJEB15226	ERP016935	SAMEA4428462	ERS1339911	fimH30
ESC_IA9528AA_AS	SCP18-37	ERR1618336;ILLUMINA;Paired;75;ERX1688725	Human		Europe	Netherlands	Amphia Hospital	PRJEB15226	ERP016935	SAMEA4428461	ERS1339910	fimH30
ESC_JA0365AA_AS	SCP18-35	ERR1618335;ILLUMINA;Paired;75;ERX1688724	Human		Europe	Netherlands	Amphia Hospital	PRJEB15226	ERP016935	SAMEA4428460	ERS1339909	fimH30
ESC_IA9525AA_AS	SCP18-32	ERR1618333;ILLUMINA;Paired;75;ERX1688722	Human		Europe	Netherlands	Amphia Hospital	PRJEB15226	ERP016935	SAMEA4428458	ERS1339907	fimH30
ESC_JA0013AA_AS	SCP18-27	ERR1618331;ILLUMINA;Paired;75;ERX1688720	Human		Europe	Netherlands	Amphia Hospital	PRJEB15226	ERP016935	SAMEA4428456	ERS1339905	fimH30
ESC_JA0363AA_AS	SCP18-24	ERR1618330;ILLUMINA;Paired;75;ERX1688719	Human		Europe	Netherlands	Amphia Hospital	PRJEB15226	ERP016935	SAMEA4428455	ERS1339904	fimH30
ESC_IA9961AA_AS	SCP17-76-2	ERR1618319;ILLUMINA;Paired;75;ERX1688708	Human		Europe	Netherlands	Amphia Hospital	PRJEB15226	ERP016935	SAMEA4428444	ERS1339893	fimH30
ESC_IA9959AA_AS	SCP17-55	ERR1618312;ILLUMINA;Paired;75;ERX1688701	Human		Europe	Netherlands	Amphia Hospital	PRJEB15226	ERP016935	SAMEA4428437	ERS1339886	fimH30
ESC_IA9497AA_AS	SCP17-17	ERR1618305;ILLUMINA;Paired;75;ERX1688694	Human		Europe	Netherlands	Amphia Hospital	PRJEB15226	ERP016935	SAMEA4428430	ERS1339879	fimH30
ESC_IA9478AA_AS	SCP16-62	ERR1618298;ILLUMINA;Paired;75;ERX1688687	Human		Europe	Netherlands	Amphia Hospital	PRJEB15226	ERP016935	SAMEA4428423	ERS1339872	fimH30
ESC_IA9950AA_AS	SCP16-31	ERR1618294;ILLUMINA;Paired;75;ERX1688683	Human		Europe	Netherlands	Amphia Hospital	PRJEB15226	ERP016935	SAMEA4428419	ERS1339868	fimH30
ESC_IA9467AA_AS	SCP16-05	ERR1618287;ILLUMINA;Paired;75;ERX1688676	Human		Europe	Netherlands	Amphia Hospital	PRJEB15226	ERP016935	SAMEA4428412	ERS1339861	fimH30
ESC_IA9466AA_AS	SCP15-80	ERR1618286;ILLUMINA;Paired;75;ERX1688675	Human		Europe	Netherlands	Amphia Hospital	PRJEB15226	ERP016935	SAMEA4428411	ERS1339860	fimH30
ESC_IA9465AA_AS	SCP15-79	ERR1618285;ILLUMINA;Paired;75;ERX1688674	Human		Europe	Netherlands	Amphia Hospital	PRJEB15226	ERP016935	SAMEA4428410	ERS1339859	fimH30
ESC_IA9458AA_AS	SCP15-70	ERR1618278;ILLUMINA;Paired;75;ERX1688667	Human		Europe	Netherlands	Amphia Hospital	PRJEB15226	ERP016935	SAMEA4428403	ERS1339852	fimH30
ESC_IA9421AA_AS	SCP14-09	ERR1618244;ILLUMINA;Paired;75;ERX1688633	Human		Europe	Netherlands	Amphia Hospital	PRJEB15226	ERP016935	SAMEA4428368	ERS1339817	fimH30
ESC_IA9420AA_AS	SCP14-03	ERR1618243;ILLUMINA;Paired;75;ERX1688632	Human		Europe	Netherlands	Amphia Hospital	PRJEB15226	ERP016935	SAMEA4428367	ERS1339816	fimH30
ESC_IA9397AA_AS	SCP13-23	ERR1618220;ILLUMINA;Paired;75;ERX1688609	Human		Europe	Netherlands	Amphia Hospital	PRJEB15226	ERP016935	SAMEA4428344	ERS1339793	fimH30
ESC_IA9892AA_AS	SCP13-09	ERR1618216;ILLUMINA;Paired;75;ERX1688605	Human		Europe	Netherlands	Amphia Hospital	PRJEB15226	ERP016935	SAMEA4428340	ERS1339789	fimH30
ESC_IA9390AA_AS	SCP12-80	ERR1618213;ILLUMINA;Paired;75;ERX1688602	Human		Europe	Netherlands	Amphia Hospital	PRJEB15226	ERP016935	SAMEA4428337	ERS1339786	fimH30
ESC_IA9377AA_AS	SCP12-68	ERR1618207;ILLUMINA;Paired;75;ERX1688596	Human		Europe	Netherlands	Amphia Hospital	PRJEB15226	ERP016935	SAMEA4428331	ERS1339780	fimH30
ESC_IA9362AA_AS	SCP12-04-2	ERR1618192;ILLUMINA;Paired;75;ERX1688581	Human		Europe	Netherlands	Amphia Hospital	PRJEB15226	ERP016935	SAMEA4428316	ERS1339765	fimH30
ESC_IA9356AA_AS	SCP11-39	ERR1618186;ILLUMINA;Paired;75;ERX1688575	Human		Europe	Netherlands	Amphia Hospital	PRJEB15226	ERP016935	SAMEA4428310	ERS1339759	fimH30
ESC_IA9835AA_AS	SCP11-38	ERR1618185;ILLUMINA;Paired;75;ERX1688574	Human		Europe	Netherlands	Amphia Hospital	PRJEB15226	ERP016935	SAMEA4428309	ERS1339758	fimH30
ESC_IA9350AA_AS	SCP11-25	ERR1618180;ILLUMINA;Paired;75;ERX1688569	Human		Europe	Netherlands	Amphia Hospital	PRJEB15226	ERP016935	SAMEA4428304	ERS1339753	fimH30
ESC_IA9349AA_AS	SCP11-21	ERR1618179;ILLUMINA;Paired;75;ERX1688568	Human		Europe	Netherlands	Amphia Hospital	PRJEB15226	ERP016935	SAMEA4428303	ERS1339752	fimH30
ESC_IA9344AA_AS	SCP11-09	ERR1618174;ILLUMINA;Paired;75;ERX1688563	Human		Europe	Netherlands	Amphia Hospital	PRJEB15226	ERP016935	SAMEA4428298	ERS1339747	fimH30
ESC_IA9306AA_AS	SCP09-13	ERR1618147;ILLUMINA;Paired;75;ERX1688536	Human		Europe	Netherlands	Amphia Hospital	PRJEB15226	ERP016935	SAMEA4428271	ERS1339720	fimH30
ESC_IA9303AA_AS	SCP08-76	ERR1618144;ILLUMINA;Paired;75;ERX1688533	Human		Europe	Netherlands	Amphia Hospital	PRJEB15226	ERP016935	SAMEA4428268	ERS1339717	fimH30
ESC_IA9279AA_AS	SCP08-47-2	ERR1618138;ILLUMINA;Paired;75;ERX1688527	Human		Europe	Netherlands	Amphia Hospital	PRJEB15226	ERP016935	SAMEA4428262	ERS1339711	fimH30
ESC_IA9273AA_AS	SCP08-05	ERR1618132;ILLUMINA;Paired;75;ERX1688521	Human		Europe	Netherlands	Amphia Hospital	PRJEB15226	ERP016935	SAMEA4428256	ERS1339705	fimH30
ESC_IA9694AA_AS	SCP07-70	ERR1618129;ILLUMINA;Paired;75;ERX1688518	Human		Europe	Netherlands	Amphia Hospital	PRJEB15226	ERP016935	SAMEA4428253	ERS1339702	fimH30
ESC_IA9263AA_AS	SCP07-41	ERR1618122;ILLUMINA;Paired;75;ERX1688511	Human		Europe	Netherlands	Amphia Hospital	PRJEB15226	ERP016935	SAMEA4428246	ERS1339695	fimH30
ESC_IA9689AA_AS	SCP07-39	ERR1618121;ILLUMINA;Paired;75;ERX1688510	Human		Europe	Netherlands	Amphia Hospital	PRJEB15226	ERP016935	SAMEA4428245	ERS1339694	fimH30
ESC_IA9261AA_AS	SCP07-38	ERR1618120;ILLUMINA;Paired;75;ERX1688509	Human		Europe	Netherlands	Amphia Hospital	PRJEB15226	ERP016935	SAMEA4428244	ERS1339693	fimH30
ESC_JA0096AA_AS	SCP07-33	ERR1618119;ILLUMINA;Paired;75;ERX1688508	Human		Europe	Netherlands	Amphia Hospital	PRJEB15226	ERP016935	SAMEA4428243	ERS1339692	fimH30
ESC_JA0095AA_AS	SCP07-31	ERR1618118;ILLUMINA;Paired;75;ERX1688507	Human		Europe	Netherlands	Amphia Hospital	PRJEB15226	ERP016935	SAMEA4428242	ERS1339691	fimH30
ESC_IA9255AA_AS	SCP07-23	ERR1618114;ILLUMINA;Paired;75;ERX1688503	Human		Europe	Netherlands	Amphia Hospital	PRJEB15226	ERP016935	SAMEA4428238	ERS1339687	fimH30
ESC_IA9252AA_AS	SCP07-14	ERR1618111;ILLUMINA;Paired;75;ERX1688500	Human		Europe	Netherlands	Amphia Hospital	PRJEB15226	ERP016935	SAMEA4428235	ERS1339684	fimH30
ESC_JA0091AA_AS	SCP06-50	ERR1618109;ILLUMINA;Paired;75;ERX1688498	Human		Europe	Netherlands	Amphia Hospital	PRJEB15226	ERP016935	SAMEA4428233	ERS1339682	fimH30
ESC_IA9648AA_AS	SCP06-49	ERR1618108;ILLUMINA;Paired;75;ERX1688497	Human		Europe	Netherlands	Amphia Hospital	PRJEB15226	ERP016935	SAMEA4428232	ERS1339681	fimH30
ESC_IA9243AA_AS	SCP06-42	ERR1618102;ILLUMINA;Paired;75;ERX1688491	Human		Europe	Netherlands	Amphia Hospital	PRJEB15226	ERP016935	SAMEA4428226	ERS1339675	fimH30
ESC_IA9642AA_AS	SCP06-07-2	ERR1618096;ILLUMINA;Paired;75;ERX1688485	Human		Europe	Netherlands	Amphia Hospital	PRJEB15226	ERP016935	SAMEA4428220	ERS1339669	fimH30
ESC_JA0357AA_AS	SCP05-32	ERR1618086;ILLUMINA;Paired;75;ERX1688475	Human		Europe	Netherlands	Amphia Hospital	PRJEB15226	ERP016935	SAMEA4428210	ERS1339659	fimH30
ESC_IA9213AA_AS	SCP05-08	ERR1618079;ILLUMINA;Paired;75;ERX1688468	Human		Europe	Netherlands	Amphia Hospital	PRJEB15226	ERP016935	SAMEA4428203	ERS1339652	fimH30
ESC_IA9211AA_AS	SCP04-80	ERR1618077;ILLUMINA;Paired;75;ERX1688466	Human		Europe	Netherlands	Amphia Hospital	PRJEB15226	ERP016935	SAMEA4428201	ERS1339650	fimH30
ESC_JA0355AA_AS	SCP04-66	ERR1618075;ILLUMINA;Paired;75;ERX1688464	Human		Europe	Netherlands	Amphia Hospital	PRJEB15226	ERP016935	SAMEA4428199	ERS1339648	fimH30
ESC_IA9203AA_AS	SCP04-26	ERR1618069;ILLUMINA;Paired;75;ERX1688458	Human		Europe	Netherlands	Amphia Hospital	PRJEB15226	ERP016935	SAMEA4428193	ERS1339642	fimH30
ESC_IA9591AA_AS	SCP03-69	ERR1618058;ILLUMINA;Paired;75;ERX1688447	Human		Europe	Netherlands	Amphia Hospital	PRJEB15226	ERP016935	SAMEA4428182	ERS1339631	fimH30
ESC_IA9190AA_AS	SCP03-67	ERR1618056;ILLUMINA;Paired;75;ERX1688445	Human		Europe	Netherlands	Amphia Hospital	PRJEB15226	ERP016935	SAMEA4428180	ERS1339629	fimH30
ESC_JA0352AA_AS	SCP03-62	ERR1618052;ILLUMINA;Paired;75;ERX1688441	Human		Europe	Netherlands	Amphia Hospital	PRJEB15226	ERP016935	SAMEA4428176	ERS1339625	fimH30
ESC_JA0350AA_AS	SCP03-45	ERR1618046;ILLUMINA;Paired;75;ERX1688435	Human		Europe	Netherlands	Amphia Hospital	PRJEB15226	ERP016935	SAMEA4428170	ERS1339619	fimH30
ESC_IA9172AA_AS	SCP03-21	ERR1618040;ILLUMINA;Paired;75;ERX1688429	Human		Europe	Netherlands	Amphia Hospital	PRJEB15226	ERP016935	SAMEA4428164	ERS1339613	fimH30
ESC_IA9171AA_AS	SCP03-19	ERR1618039;ILLUMINA;Paired;75;ERX1688428	Human		Europe	Netherlands	Amphia Hospital	PRJEB15226	ERP016935	SAMEA4428163	ERS1339612	fimH30
ESC_IA9166AA_AS	SCP03-10	ERR1618034;ILLUMINA;Paired;75;ERX1688423	Human		Europe	Netherlands	Amphia Hospital	PRJEB15226	ERP016935	SAMEA4428158	ERS1339607	fimH30
ESC_IA9570AA_AS	SCP02-23	ERR1618010;ILLUMINA;Paired;75;ERX1688399	Human		Europe	Netherlands	Amphia Hospital	PRJEB15226	ERP016935	SAMEA4428134	ERS1339583	fimH30
ESC_IA9555AA_AS	SCP01-05	ERR1617991;ILLUMINA;Paired;75;ERX1688380	Human		Europe	Netherlands	Amphia Hospital	PRJEB15226	ERP016935	SAMEA4428115	ERS1339564	fimH30
ESC_IA9107AA_AS	SCK76-08	ERR1617988;ILLUMINA;Paired;75;ERX1688377	Human		Europe	Netherlands	Amphia Hospital	PRJEB15226	ERP016935	SAMEA4428112	ERS1339561	fimH30
ESC_IA9552AA_AS	SCK67-64	ERR1617985;ILLUMINA;Paired;75;ERX1688374	Human		Europe	Netherlands	Amphia Hospital	PRJEB15226	ERP016935	SAMEA4428107	ERS1339556	fimH30
ESC_IA9987AA_AS	SCK67-61	ERR1617982;ILLUMINA;Paired;75;ERX1688371	Human		Europe	Netherlands	Amphia Hospital	PRJEB15226	ERP016935	SAMEA4428047	ERS1339496	fimH30
ESC_IA9095AA_AS	SCK67-05	ERR1617976;ILLUMINA;Paired;75;ERX1688365	Human		Europe	Netherlands	Amphia Hospital	PRJEB15226	ERP016935	SAMEA4428041	ERS1339490	fimH30
ESC_IA9090AA_AS	SCK63-26	ERR1617971;ILLUMINA;Paired;75;ERX1688360	Human		Europe	Netherlands	Amphia Hospital	PRJEB15226	ERP016935	SAMEA4428036	ERS1339485	fimH30
ESC_JA0485AA_AS	SCK63-25	ERR1617970;ILLUMINA;Paired;75;ERX1688359	Human		Europe	Netherlands	Amphia Hospital	PRJEB15226	ERP016935	SAMEA4428035	ERS1339484	fimH30
ESC_IA9078AA_AS	SCK63-05	ERR1617960;ILLUMINA;Paired;75;ERX1688349	Human		Europe	Netherlands	Amphia Hospital	PRJEB15226	ERP016935	SAMEA4428025	ERS1339474	fimH30
ESC_IA9076AA_AS	SCK63-03	ERR1617958;ILLUMINA;Paired;75;ERX1688347	Human		Europe	Netherlands	Amphia Hospital	PRJEB15226	ERP016935	SAMEA4428023	ERS1339472	fimH30
ESC_IA9072AA_AS	SCK62-68	ERR1617954;ILLUMINA;Paired;75;ERX1688343	Human		Europe	Netherlands	Amphia Hospital	PRJEB15226	ERP016935	SAMEA4428019	ERS1339468	fimH30
ESC_JA0285AA_AS	SCK62-43	ERR1617947;ILLUMINA;Paired;75;ERX1688336	Human		Europe	Netherlands	Amphia Hospital	PRJEB15226	ERP016935	SAMEA4428012	ERS1339461	fimH30
ESC_IA9060AA_AS	SCK46-61	ERR1617942;ILLUMINA;Paired;75;ERX1688331	Human		Europe	Netherlands	Amphia Hospital	PRJEB15226	ERP016935	SAMEA4428007	ERS1339456	fimH30
ESC_IA9389AA_AS	SCK27-64	ERR1617914;ILLUMINA;Paired;75;ERX1688303	Human		Europe	Netherlands	Amphia Hospital	PRJEB15226	ERP016935	SAMEA4427979	ERS1339428	fimH30
ESC_IA9024AA_AS	SCK22-48-2	ERR1617910;ILLUMINA;Paired;75;ERX1688299	Human		Europe	Netherlands	Amphia Hospital	PRJEB15226	ERP016935	SAMEA4427975	ERS1339424	fimH30
ESC_IA9023AA_AS	SCK22-06	ERR1617909;ILLUMINA;Paired;75;ERX1688298	Human		Europe	Netherlands	Amphia Hospital	PRJEB15226	ERP016935	SAMEA4427974	ERS1339423	fimH30
ESC_IA9022AA_AS	SCK21-74	ERR1617908;ILLUMINA;Paired;75;ERX1688297	Human		Europe	Netherlands	Amphia Hospital	PRJEB15226	ERP016935	SAMEA4427973	ERS1339422	fimH30
ESC_IA9016AA_AS	SCK12-55	ERR1617902;ILLUMINA;Paired;75;ERX1688291	Human		Europe	Netherlands	Amphia Hospital	PRJEB15226	ERP016935	SAMEA4427967	ERS1339416	fimH30
ESC_JA0483AA_AS	SCK12-31	ERR1617896;ILLUMINA;Paired;75;ERX1688285	Human		Europe	Netherlands	Amphia Hospital	PRJEB15226	ERP016935	SAMEA4427961	ERS1339410	fimH30
ESC_IA8998AA_AS	SCK09-50	ERR1617884;ILLUMINA;Paired;75;ERX1688273	Human		Europe	Netherlands	Amphia Hospital	PRJEB15226	ERP016935	SAMEA4427949	ERS1339398	fimH30
ESC_IA8997AA_AS	SCK09-47	ERR1617883;ILLUMINA;Paired;75;ERX1688272	Human		Europe	Netherlands	Amphia Hospital	PRJEB15226	ERP016935	SAMEA4427948	ERS1339397	fimH30
ESC_IA8991AA_AS	SCK09-24	ERR1617877;ILLUMINA;Paired;75;ERX1688266	Human		Europe	Netherlands	Amphia Hospital	PRJEB15226	ERP016935	SAMEA4427942	ERS1339391	fimH30
ESC_IA9784AA_AS	SCK09-21	ERR1617876;ILLUMINA;Paired;75;ERX1688265	Human		Europe	Netherlands	Amphia Hospital	PRJEB15226	ERP016935	SAMEA4427941	ERS1339390	fimH30
ESC_IA8987AA_AS	SCK09-04	ERR1617873;ILLUMINA;Paired;75;ERX1688262	Human		Europe	Netherlands	Amphia Hospital	PRJEB15226	ERP016935	SAMEA4427938	ERS1339387	fimH30
ESC_IA9339AA_AS	SCK08-48	ERR1617863;ILLUMINA;Paired;75;ERX1688252	Human		Europe	Netherlands	Amphia Hospital	PRJEB15226	ERP016935	SAMEA4427928	ERS1339377	fimH30
ESC_IA8976AA_AS	SCK08-46	ERR1617862;ILLUMINA;Paired;75;ERX1688251	Human		Europe	Netherlands	Amphia Hospital	PRJEB15226	ERP016935	SAMEA4427927	ERS1339376	fimH30
ESC_IA9337AA_AS	SCK08-37	ERR1617857;ILLUMINA;Paired;75;ERX1688246	Human		Europe	Netherlands	Amphia Hospital	PRJEB15226	ERP016935	SAMEA4427922	ERS1339371	fimH30
ESC_IA8962AA_AS	SCK03-18	ERR1617848;ILLUMINA;Paired;75;ERX1688237	Human		Europe	Netherlands	Amphia Hospital	PRJEB15226	ERP016935	SAMEA4427913	ERS1339362	fimH30
ESC_IA8958AA_AS	SCK02-58	ERR1617844;ILLUMINA;Paired;75;ERX1688233	Human		Europe	Netherlands	Amphia Hospital	PRJEB15226	ERP016935	SAMEA4427909	ERS1339358	fimH30
ESC_IA8956AA_AS	SCK02-54	ERR1617842;ILLUMINA;Paired;75;ERX1688231	Human		Europe	Netherlands	Amphia Hospital	PRJEB15226	ERP016935	SAMEA4427907	ERS1339356	fimH30
ESC_IA8952AA_AS	SCK02-45	ERR1617838;ILLUMINA;Paired;75;ERX1688227	Human		Europe	Netherlands	Amphia Hospital	PRJEB15226	ERP016935	SAMEA4427903	ERS1339352	fimH30
ESC_IA9297AA_AS	SCK01-79	ERR1617826;ILLUMINA;Paired;75;ERX1688215	Human		Europe	Netherlands	Amphia Hospital	PRJEB15226	ERP016935	SAMEA4427891	ERS1339340	fimH30
ESC_IA8935AA_AS	SCK01-29	ERR1617821;ILLUMINA;Paired;75;ERX1688210	Human		Europe	Netherlands	Amphia Hospital	PRJEB15226	ERP016935	SAMEA4427886	ERS1339335	fimH30
ESC_IA9686AA_AS	SCK01-04-2	ERR1617817;ILLUMINA;Paired;75;ERX1688206	Human		Europe	Netherlands	Amphia Hospital	PRJEB15226	ERP016935	SAMEA4427882	ERS1339331	fimH30
ESC_IA9685AA_AS	SCP17-44-2	ERR1617813;ILLUMINA;Paired;75;ERX1688202	Human		Europe	Netherlands	Amphia Hospital	PRJEB15226	ERP016935	SAMEA4427878	ERS1339327	fimH30
ESC_IA9684AA_AS	SCP16-43-2	ERR1617811;ILLUMINA;Paired;75;ERX1688200	Human		Europe	Netherlands	Amphia Hospital	PRJEB15226	ERP016935	SAMEA4427876	ERS1339325	fimH30
ESC_IA8910AA_AS	SCP01-04-3	ERR1617796;ILLUMINA;Paired;75;ERX1688185	Human		Europe	Netherlands	Amphia Hospital	PRJEB15226	ERP016935	SAMEA4427861	ERS1339310	fimH30
ESC_IA9234AA_AS	SCK52-62	ERR1617782;ILLUMINA;Paired;75;ERX1688171	Human		Europe	Netherlands	Amphia Hospital	PRJEB15226	ERP016935	SAMEA4427847	ERS1339296	fimH30
ESC_IA8894AA_AS	SCK52-34	ERR1617780;ILLUMINA;Paired;75;ERX1688169	Human		Europe	Netherlands	Amphia Hospital	PRJEB15226	ERP016935	SAMEA4427845	ERS1339294	fimH30
ESC_IA8893AA_AS	SCK52-31	ERR1617779;ILLUMINA;Paired;75;ERX1688168	Human		Europe	Netherlands	Amphia Hospital	PRJEB15226	ERP016935	SAMEA4427844	ERS1339293	fimH30
ESC_IA8892AA_AS	SCK52-30	ERR1617778;ILLUMINA;Paired;75;ERX1688167	Human		Europe	Netherlands	Amphia Hospital	PRJEB15226	ERP016935	SAMEA4427843	ERS1339292	fimH30
ESC_IA8890AA_AS	SCK50-05-2	ERR1617776;ILLUMINA;Paired;75;ERX1688165	Human		Europe	Netherlands	Amphia Hospital	PRJEB15226	ERP016935	SAMEA4427841	ERS1339290	fimH30
ESC_IA9542AA_AS	SCK12-32	ERR1617752;ILLUMINA;Paired;75;ERX1688141	Human		Europe	Netherlands	Amphia Hospital	PRJEB15226	ERP016935	SAMEA4427817	ERS1339266	fimH30
ESC_IA8865AA_AS	SCK12-26	ERR1617751;ILLUMINA;Paired;75;ERX1688140	Human		Europe	Netherlands	Amphia Hospital	PRJEB15226	ERP016935	SAMEA4427816	ERS1339265	fimH30
ESC_IA8857AA_AS	SCK09-52-2	ERR1617743;ILLUMINA;Paired;75;ERX1688132	Human		Europe	Netherlands	Amphia Hospital	PRJEB15226	ERP016935	SAMEA4427808	ERS1339257	fimH30
ESC_IA9538AA_AS	SCK09-42	ERR1617740;ILLUMINA;Paired;75;ERX1688129	Human		Europe	Netherlands	Amphia Hospital	PRJEB15226	ERP016935	SAMEA4427805	ERS1339254	fimH30
ESC_IA9537AA_AS	SCK08-53	ERR1617731;ILLUMINA;Paired;75;ERX1688120	Human		Europe	Netherlands	Amphia Hospital	PRJEB15226	ERP016935	SAMEA4427796	ERS1339245	fimH30
ESC_IA9133AA_AS	SCK08-32	ERR1617727;ILLUMINA;Paired;75;ERX1688116	Human		Europe	Netherlands	Amphia Hospital	PRJEB15226	ERP016935	SAMEA4427792	ERS1339241	fimH30
ESC_IA8840AA_AS	SCK08-31	ERR1617726;ILLUMINA;Paired;75;ERX1688115	Human		Europe	Netherlands	Amphia Hospital	PRJEB15226	ERP016935	SAMEA4427791	ERS1339240	fimH30
ESC_IA8839AA_AS	SCK08-30	ERR1617725;ILLUMINA;Paired;75;ERX1688114	Human		Europe	Netherlands	Amphia Hospital	PRJEB15226	ERP016935	SAMEA4427790	ERS1339239	fimH30
ESC_IA9083AA_AS	SCK08-27	ERR1617722;ILLUMINA;Paired;75;ERX1688111	Human		Europe	Netherlands	Amphia Hospital	PRJEB15226	ERP016935	SAMEA4427787	ERS1339236	fimH30
ESC_VA3915AA_AS	6004	traces-0BxbrjF;ILLUMINA;Paired;;NA,traces-0CSPNqh;ILLUMINA;Paired;;NA			Europe	Sweden	Clinical Microbiology, Uppsala University					fimH30
ESC_VA3947AA_AS	15024	traces-0VzgjuA;ILLUMINA;Paired;;NA,traces-0SMpjYu;ILLUMINA;Paired;;NA			Europe	Sweden	Clinical Microbiology, Uppsala University					fimH30
ESC_VA3879AA_AS	1001-A	traces-0BWzmgl;ILLUMINA;Paired;;NA,traces-0ZRHpUQ;ILLUMINA;Paired;;NA	Human		Europe	Sweden	Clinical Microbiology, Uppsala University					fimH30
ESC_VA3878AA_AS	1001-D	traces-0lsPhyE;ILLUMINA;Paired;;NA,traces-0OqhzTg;ILLUMINA;Paired;;NA	Human		Europe	Sweden	Clinical Microbiology, Uppsala University					fimH30
ESC_UA7784AA_AS	17003	traces-0xpawtt;ILLUMINA;Paired;;NA,traces-0UvXZek;ILLUMINA;Paired;;NA,traces-0olcKne;ILLUMINA;Paired;;NA	Human		Europe	Sweden	Clinical Microbiology, Uppsala University					fimH30
ESC_VA3880AA_AS	1001-B	traces-0DbZYqN;ILLUMINA;Paired;;NA,traces-0nMgBGh;ILLUMINA;Paired;;NA	Human		Europe	Sweden	Clinical Microbiology, Uppsala University					fimH30
ESC_VA3882AA_AS	1001-C	traces-0AlgeYU;ILLUMINA;Paired;;NA,traces-0ThJUUE;ILLUMINA;Paired;;NA	Human		Europe	Sweden	Clinical Microbiology, Uppsala University					fimH30
ESC_UA7284AA_AS	17012	traces-0AQYZnm;ILLUMINA;Paired;;NA,traces-0vgumxP;ILLUMINA;Paired;;NA	Human		Europe	Sweden	Clinical Microbiology, Uppsala University					fimH30
ESC_UA7321AA_AS	17022	traces-0pYFluW;ILLUMINA;Paired;;NA,traces-0QogQGV;ILLUMINA;Paired;;NA	Human		Europe	Sweden	Clinical Microbiology, Uppsala University					fimH30
ESC_UA7403AA_AS	17026	traces-0TcVliR;ILLUMINA;Paired;;NA,traces-0YClzVV;ILLUMINA;Paired;;NA	Human		Europe	Sweden	Clinical Microbiology, Uppsala University					fimH30
ESC_UA7936AA_AS	17031	traces-0DtaoLh;ILLUMINA;Paired;;NA,traces-0xhCfLl;ILLUMINA;Paired;;NA	Human		Europe	Sweden	Clinical Microbiology, Uppsala University					fimH30
ESC_UA7937AA_AS	17032	traces-0OJXbAw;ILLUMINA;Paired;;NA,traces-0WHsOGt;ILLUMINA;Paired;;NA	Human		Europe	Sweden	Clinical Microbiology, Uppsala University					fimH30
ESC_UA7938AA_AS	17033	traces-0USQJYE;ILLUMINA;Paired;;NA,traces-0gqFFyn;ILLUMINA;Paired;;NA	Human		Europe	Sweden	Clinical Microbiology, Uppsala University					fimH30
ESC_VA4394AA_AS	1012	traces-0UuQCGE;ILLUMINA;Paired;;NA,traces-0dgPUDI;ILLUMINA;Paired;;NA	Human		Europe	Sweden	Clinical Microbiology, Uppsala University					fimH30
ESC_VA3942AA_AS	15023	traces-0ObTJXC;ILLUMINA;Paired;;NA,traces-0dvGiGV;ILLUMINA;Paired;;NA	Human		Europe	Sweden	Clinical Microbiology, Uppsala University					fimH30
ESC_VA3898AA_AS	1011-A	traces-0LMEPqp;ILLUMINA;Paired;;NA,traces-0veKRJP;ILLUMINA;Paired;;NA			Europe	Sweden	Clinical Microbiology, Uppsala Universit					fimH30
ESC_VA3895AA_AS	1011-B	traces-0tHAYnB;ILLUMINA;Paired;;NA,traces-0GVYRLI;ILLUMINA;Paired;;NA			Europe	Sweden	Clinical Microbiology, Uppsala University					fimH30
ESC_VA3897AA_AS	1011-C	traces-0iBkOge;ILLUMINA;Paired;;NA,traces-0LFEyHO;ILLUMINA;Paired;;NA			Europe	Sweden	Clinical Microbiology, Uppsala University					fimH30
ESC_VA3896AA_AS	1011-D	traces-0qQLkSH;ILLUMINA;Paired;;NA,traces-0HIKeHG;ILLUMINA;Paired;;NA			Europe	Sweden	Clinical Microbiology, Uppsala University					fimH30
ESC_VA3902AA_AS	4001	traces-0rNSeau;ILLUMINA;Paired;;NA,traces-0MURqAy;ILLUMINA;Paired;;NA			Europe	Sweden	Clinical Microbiology, Uppsala University					fimH30
ESC_VA3913AA_AS	4007-A	traces-0JqBkMs;ILLUMINA;Paired;;NA,traces-0dqweRh;ILLUMINA;Paired;;NA			Europe	Sweden	Clinical Microbiology, Uppsala University					fimH30
ESC_VA3907AA_AS	4007-B	traces-0fiBihm;ILLUMINA;Paired;;NA,traces-0aSzMTz;ILLUMINA;Paired;;NA			Europe	Sweden	Clinical Microbiology, Uppsala University					fimH30
ESC_VA3910AA_AS	6002-A	traces-0uDYbyZ;ILLUMINA;Paired;;NA,traces-0FnepRJ;ILLUMINA;Paired;;NA			Europe	Sweden	Clinical Microbiology, Uppsala University					fimH30
ESC_VA3930AA_AS	9006	traces-0ccJuMc;ILLUMINA;Paired;;NA,traces-0MERaZD;ILLUMINA;Paired;;NA			Europe	Sweden	Clinical Microbiology, Uppsala University					fimH30
ESC_VA3940AA_AS	15013	traces-0SNBsvf;ILLUMINA;Paired;;NA,traces-0KxbshY;ILLUMINA;Paired;;NA			Europe	Sweden	Clinical Microbiology, Uppsala University					fimH30
ESC_VA3943AA_AS	15028	traces-0DhizOr;ILLUMINA;Paired;;NA,traces-0nDVxao;ILLUMINA;Paired;;NA			Europe	Sweden	Clinical Microbiology, Uppsala University					fimH30
ESC_VA3949AA_AS	16002-A	traces-0kCRKAM;ILLUMINA;Paired;;NA,traces-0AIiGMk;ILLUMINA;Paired;;NA			Europe	Sweden	Clinical Microbiology, Uppsala University					fimH30
ESC_VA3952AA_AS	16002-B	traces-0IsfCyl;ILLUMINA;Paired;;NA,traces-0dwWsMw;ILLUMINA;Paired;;NA			Europe	Sweden	Clinical Microbiology, Uppsala University					fimH30
ESC_VA3958AA_AS	16015	traces-0xyyCbc;ILLUMINA;Paired;;NA,traces-0avJAiF;ILLUMINA;Paired;;NA			Europe	Sweden	Clinical Microbiology, Uppsala University					fimH30
ESC_VA3964AA_AS	18002	traces-0xvYNHk;ILLUMINA;Paired;;NA,traces-0OnnBYA;ILLUMINA;Paired;;NA			Europe	Sweden	Clinical Microbiology, Uppsala University					fimH30
ESC_LA4627AA_AS	ESBL17	traces-0kuZEDL;ILLUMINA;Paired;;NA			Europe	Switzerland	R_Allen					fimH30
ESC_LA5063AA_AS	707797	traces-0tNjxLb;ILLUMINA;Paired;;NA			Europe	Switzerland	R_Allen					fimH30
ESC_OA1786AA_AS	GH_48	traces-0QkTRsU;Complete Genome;Single;;NA	Aquatic		Europe	United Kingdom	University of Warwick					fimH30
ESC_OA1805AA_AS	GH_40	traces-0ktsMDC;Complete Genome;Single;;NA	Aquatic		Europe	United Kingdom	University of Warwick					fimH30
ESC_OA1817AA_AS	GH_66	traces-0hBheGp;Complete Genome;Single;;NA	Aquatic		Europe	United Kingdom	University of Warwick					fimH30
ESC_VA7708AA_AS	ValSMG-19-3	traces-0CywsNv;ILLUMINA;Paired;;NA	Laboratory		Europe	United Kingdom	SSSCDRL					fimH30
ESC_TA0354AA_AS	SMG-18-1073	traces-0geEtqM;ILLUMINA;Paired;;NA			Europe	United Kingdom	SSSCDRL					fimH30
ESC_TA0355AA_AS	SMG-18-1056	traces-0jMCLhb;ILLUMINA;Paired;;NA			Europe	United Kingdom	SSSCDRL					fimH30
ESC_IA9738AA_AS	SCP10-19-3	ERR1618160;ILLUMINA;Paired;75;ERX1688549	Human		Europe	Netherlands	Amphia Hospital	PRJEB15226	ERP016935	SAMEA4428284	ERS1339733	fimH35
ESC_JA0819AA_AS	SCK69-54	ERR1619517;ILLUMINA;Paired;375;ERX1689906	Human		Europe	Netherlands	Amphia Hospital	PRJEB15226	ERP016935	SAMEA4429733	ERS1341182	fimH41
ESC_JA0900AA_AS	SCP28-68	ERR1619546;ILLUMINA;Paired;375;ERX1689935	Human		Europe	Netherlands	Amphia Hospital	PRJEB15226	ERP016935	SAMEA4429780	ERS1341229	fimH41
ESC_JA0793AA_AS	SCK67-60	ERR1619491;ILLUMINA;Paired;375;ERX1689880	Human		Europe	Netherlands	Amphia Hospital	PRJEB15226	ERP016935	SAMEA4429707	ERS1341156	fimH41
ESC_JA0753AA_AS	SCP24-41	ERR1619452;ILLUMINA;Paired;375;ERX1689841	Human		Europe	Netherlands	Amphia Hospital	PRJEB15226	ERP016935	SAMEA4429673	ERS1341122	fimH41
ESC_JA0579AA_AS	SCK52-21	ERR1619305;ILLUMINA;Paired;375;ERX1689694	Human		Europe	Netherlands	Amphia Hospital	PRJEB15226	ERP016935	SAMEA4429547	ERS1340996	fimH41
ESC_JA0431AA_AS	SCP17-26	ERR1619172;ILLUMINA;Paired;375;ERX1689561	Human		Europe	Netherlands	Amphia Hospital	PRJEB15226	ERP016935	SAMEA4429461	ERS1340910	fimH41
ESC_JA0642AA_AS	SCK46-33	ERR1619142;ILLUMINA;Paired;375;ERX1689531	Human		Europe	Netherlands	Amphia Hospital	PRJEB15226	ERP016935	SAMEA4429431	ERS1340880	fimH41
ESC_JA0502AA_AS	SCP15-04	ERR1619135;ILLUMINA;Paired;375;ERX1689524	Human		Europe	Netherlands	Amphia Hospital	PRJEB15226	ERP016935	SAMEA4429424	ERS1340873	fimH41
ESC_JA0210AA_AS	SCK37-58	ERR1619099;ILLUMINA;Paired;375;ERX1689488	Human		Europe	Netherlands	Amphia Hospital	PRJEB15226	ERP016935	SAMEA4429207	ERS1340656	fimH41
ESC_JA0155AA_AS	SCP10-70	ERR1619064;ILLUMINA;Paired;375;ERX1689453	Human		Europe	Netherlands	Amphia Hospital	PRJEB15226	ERP016935	SAMEA4429172	ERS1340621	fimH41
ESC_JA0154AA_AS	SCK32-64	ERR1619063;ILLUMINA;Paired;375;ERX1689452	Human		Europe	Netherlands	Amphia Hospital	PRJEB15226	ERP016935	SAMEA4429171	ERS1340620	fimH41
ESC_JA0683AA_AS	SCP09-78	ERR1619033;ILLUMINA;Paired;375;ERX1689422	Human		Europe	Netherlands	Amphia Hospital	PRJEB15226	ERP016935	SAMEA4429141	ERS1340590	fimH41
ESC_JA0406AA_AS	SCK31-06	ERR1619023;ILLUMINA;Paired;375;ERX1689412	Human		Europe	Netherlands	Amphia Hospital	PRJEB15226	ERP016935	SAMEA4429131	ERS1340580	fimH41
ESC_IA9928AA_AS	SCK27-54	ERR1618992;ILLUMINA;Paired;375;ERX1689381	Human		Europe	Netherlands	Amphia Hospital	PRJEB15226	ERP016935	SAMEA4429100	ERS1340549	fimH41
ESC_IA9851AA_AS	SCK12-46	ERR1618940;ILLUMINA;Paired;375;ERX1689329	Human		Europe	Netherlands	Amphia Hospital	PRJEB15226	ERP016935	SAMEA4429048	ERS1340497	fimH41
ESC_IA9821AA_AS	SCK09-06	ERR1618918;ILLUMINA;Paired;375;ERX1689307	Human		Europe	Netherlands	Amphia Hospital	PRJEB15226	ERP016935	SAMEA4429026	ERS1340475	fimH41
ESC_IA9788AA_AS	SCP03-33	ERR1618858;ILLUMINA;Paired;375;ERX1689247	Human		Europe	Netherlands	Amphia Hospital	PRJEB15226	ERP016935	SAMEA4428992	ERS1340441	fimH41
ESC_IA9513AA_AS	SCP17-80	ERR1618321;ILLUMINA;Paired;75;ERX1688710	Human		Europe	Netherlands	Amphia Hospital	PRJEB15226	ERP016935	SAMEA4428446	ERS1339895	fimH41
ESC_JA0301AA_AS	SCP15-35	ERR1618273;ILLUMINA;Paired;75;ERX1688662	Human		Europe	Netherlands	Amphia Hospital	PRJEB15226	ERP016935	SAMEA4428398	ERS1339847	fimH41
ESC_IA9406AA_AS	SCP13-44	ERR1618229;ILLUMINA;Paired;75;ERX1688618	Human		Europe	Netherlands	Amphia Hospital	PRJEB15226	ERP016935	SAMEA4428353	ERS1339802	fimH41
ESC_IA9886AA_AS	SCP12-51	ERR1618204;ILLUMINA;Paired;75;ERX1688593	Human		Europe	Netherlands	Amphia Hospital	PRJEB15226	ERP016935	SAMEA4428328	ERS1339777	fimH41
ESC_JA0093AA_AS	SCP07-24	ERR1618115;ILLUMINA;Paired;75;ERX1688504	Human		Europe	Netherlands	Amphia Hospital	PRJEB15226	ERP016935	SAMEA4428239	ERS1339688	fimH41
ESC_JA0354AA_AS	SCP04-20	ERR1618067;ILLUMINA;Paired;75;ERX1688456	Human		Europe	Netherlands	Amphia Hospital	PRJEB15226	ERP016935	SAMEA4428191	ERS1339640	fimH41
ESC_IA9193AA_AS	SCP03-74	ERR1618059;ILLUMINA;Paired;75;ERX1688448	Human		Europe	Netherlands	Amphia Hospital	PRJEB15226	ERP016935	SAMEA4428183	ERS1339632	fimH41
ESC_IA9146AA_AS	SCP02-30	ERR1618014;ILLUMINA;Paired;75;ERX1688403	Human		Europe	Netherlands	Amphia Hospital	PRJEB15226	ERP016935	SAMEA4428138	ERS1339587	fimH41
ESC_IA9936AA_AS	SCK63-13	ERR1617963;ILLUMINA;Paired;75;ERX1688352	Human		Europe	Netherlands	Amphia Hospital	PRJEB15226	ERP016935	SAMEA4428028	ERS1339477	fimH41
ESC_JA0287AA_AS	SCK62-80	ERR1617957;ILLUMINA;Paired;75;ERX1688346	Human		Europe	Netherlands	Amphia Hospital	PRJEB15226	ERP016935	SAMEA4428022	ERS1339471	fimH41
ESC_IA8951AA_AS	SCK02-44	ERR1617837;ILLUMINA;Paired;75;ERX1688226	Human		Europe	Netherlands	Amphia Hospital	PRJEB15226	ERP016935	SAMEA4427902	ERS1339351	fimH41
ESC_IA8944AA_AS	SCK02-04	ERR1617830;ILLUMINA;Paired;75;ERX1688219	Human		Europe	Netherlands	Amphia Hospital	PRJEB15226	ERP016935	SAMEA4427895	ERS1339344	fimH41
ESC_IA8874AA_AS	SCK19-69	ERR1617760;ILLUMINA;Paired;75;ERX1688149	Human		Europe	Netherlands	Amphia Hospital	PRJEB15226	ERP016935	SAMEA4427825	ERS1339274	fimH41
ESC_IA8838AA_AS	SCK08-29	ERR1617724;ILLUMINA;Paired;75;ERX1688113	Human		Europe	Netherlands	Amphia Hospital	PRJEB15226	ERP016935	SAMEA4427789	ERS1339238	fimH41
ESC_IA8830AA_AS	SCK02-40	ERR1617714;ILLUMINA;Paired;75;ERX1688103	Human		Europe	Netherlands	Amphia Hospital	PRJEB15226	ERP016935	SAMEA4427782	ERS1339231	fimH41
ESC_UA7285AA_AS	17015	traces-0RzidGH;ILLUMINA;Paired;;NA,traces-0KQdpNV;ILLUMINA;Paired;;NA	Human		Europe	Sweden	Clinical Microbiology, Uppsala University					fimH41
ESC_UA7286AA_AS	17016	traces-0YyhqQB;ILLUMINA;Paired;;NA,traces-0ecOwKV;ILLUMINA;Paired;;NA	Human		Europe	Sweden	Clinical Microbiology, Uppsala University					fimH41
ESC_VA2022AA_AS	DA33135	GCF_003181035;Complete Genome;;;	Human		Europe	Sweden	Uppsala University	PRJNA224116		SAMN09245744		fimH41
ESC_VA3894AA_AS	1009-B	traces-0JbcwNA;ILLUMINA;Paired;;NA,traces-0JoPlHP;ILLUMINA;Paired;;NA			Europe	Sweden	Clinical Microbiology, Uppsala University					fimH41
ESC_VA3919AA_AS	8002	traces-0cxBJii;ILLUMINA;Paired;;NA,traces-0ZIXaLl;ILLUMINA;Paired;;NA			Europe	Sweden	Clinical Microbiology, Uppsala University					fimH41
ESC_VA3950AA_AS	16006	traces-0DfLOKC;ILLUMINA;Paired;;NA,traces-0IdfQFR;ILLUMINA;Paired;;NA			Europe	Sweden	Clinical Microbiology, Uppsala University					fimH41
ESC_VA3953AA_AS	16005	traces-0wSMySz;ILLUMINA;Paired;;NA,traces-0tSPLFu;ILLUMINA;Paired;;NA			Europe	Sweden	Clinical Microbiology, Uppsala University					fimH41
ESC_LA5061AA_AS	707622	traces-0XHIVSE;ILLUMINA;Paired;;NA			Europe	Switzerland	R_Allen					fimH41
ESC_LA5062AA_AS	707708	traces-0tDGPMA;ILLUMINA;Paired;;NA			Europe	Switzerland	R_Allen					fimH41
ESC_OA1840AA_AS	GH_102	traces-0ToVVpl;Complete Genome;Single;;NA	Aquatic		Europe	United Kingdom	University of Warwick					fimH41
ESC_IA9554AA_AS	SCK72-46	ERR1617987;ILLUMINA;Paired;75;ERX1688376	Human		Europe	Netherlands	Amphia Hospital	PRJEB15226	ERP016935	SAMEA4428111	ERS1339560	fimH412
ESC_IA9030AA_AS	SCK27-66	ERR1617916;ILLUMINA;Paired;75;ERX1688305	Human		Europe	Netherlands	Amphia Hospital	PRJEB15226	ERP016935	SAMEA4427981	ERS1339430	fimH412
ESC_IA9029AA_AS	SCK27-65	ERR1617915;ILLUMINA;Paired;75;ERX1688304	Human		Europe	Netherlands	Amphia Hospital	PRJEB15226	ERP016935	SAMEA4427980	ERS1339429	fimH412
ESC_VA3886AA_AS	1005-A	traces-0WHHWGy;ILLUMINA;Paired;;NA,traces-0XtVnVV;ILLUMINA;Paired;;NA	Human		Europe	Sweden	Clinical Microbiology, Uppsala University					fimH54
ESC_VA3888AA_AS	1005-C	traces-0vdKGoT;ILLUMINA;Paired;;NA,traces-0mdGYfP;ILLUMINA;Paired;;NA			Europe	Sweden	Clinical Microbiology, Uppsala University					fimH54
ESC_VA3887AA_AS	1005-D	traces-0mPTWNL;ILLUMINA;Paired;;NA,traces-0NYpUGr;ILLUMINA;Paired;;NA			Europe	Sweden	Clinical Microbiology, Uppsala University					fimH54
ESC_IA9808AA_AS	SCK08-77	ERR1618905;ILLUMINA;Paired;375;ERX1689294	Human		Europe	Netherlands	Amphia Hospital	PRJEB15226	ERP016935	SAMEA4429013	ERS1340462	Unknown
ESC_JA0755AA_AS	SCP24-55	ERR1619454;ILLUMINA;Paired;375;ERX1689843	Human		Europe	Netherlands	Amphia Hospital	PRJEB15226	ERP016935	SAMEA4429675	ERS1341124	Unknown
ESC_JA0612AA_AS	SCK52-41	ERR1619330;ILLUMINA;Paired;375;ERX1689719	Human		Europe	Netherlands	Amphia Hospital	PRJEB15226	ERP016935	SAMEA4429565	ERS1341014	Unknown
ESC_IA9611AA_AS	SCP19-66	ERR1618355;ILLUMINA;Paired;75;ERX1688744	Human		Europe	Netherlands	Amphia Hospital	PRJEB15226	ERP016935	SAMEA4428480	ERS1339929	Unknown
ESC_BA5786AA_AS	CD471	SRR933357;ILLUMINA;Paired;;SRX321639	ND	1967	North America	United States	THE TRANSLATIONAL GENOMICS RESEARCH INSTITUTE	PRJNA211153	SRP027327	SAMN02228458	SRS456860	fimH22
ESC_RA9117AA_AS	PSU-0525	SRR6986385;ILLUMINA;Paired;500;SRX3926119	Poultry	1982	North America	United States	FDA Center for Food Safety and Applied Nutrition	PRJNA357722	SRP101500	SAMN08902758	SRS3160084	fimH22
ESC_BA2665AA_AS	CD505	SRR933359;ILLUMINA;Paired;;SRX321640	ND	1983	North America	United States	THE TRANSLATIONAL GENOMICS RESEARCH INSTITUTE	PRJNA211153	SRP027327	SAMN02228459	SRS456861	fimH22
ESC_RA9099AA_AS	PSU-0528	SRR6986225;ILLUMINA;Paired;500;SRX3925966	Poultry	1983	North America	United States	FDA Center for Food Safety and Applied Nutrition	PRJNA357722	SRP101500	SAMN08902743	SRS3160039	fimH22
ESC_BA4271AA_AS	H17	SRR933381;ILLUMINA;Paired;;SRX321651	Human	1985	North America	United States	THE TRANSLATIONAL GENOMICS RESEARCH INSTITUTE	PRJNA211153	SRP027327	SAMN02228470	SRS456872	fimH27
ESC_IA2222AA_AS	MOD1-EC671	SRR4261173;ILLUMINA;Paired;300;SRX2176002	Human	1985	North America	United States	FDA Center for Food Safety and Applied Nutrition	PRJNA230969	SRP058582	SAMN05591558	SRS1703296	fimH27
ESC_BA4043AA_AS	CD466	SRR933353;ILLUMINA;Paired;;SRX321637	Human	1990	North America	United States	THE TRANSLATIONAL GENOMICS RESEARCH INSTITUTE	PRJNA211153	SRP027327	SAMN02228456	SRS456858	fimH22
ESC_UA2505AA_AS	PSU-1483	SRR8112931;ILLUMINA;Paired;500;SRX4939312	Poultry	1990	North America	United States	FDA Center for Food Safety and Applied Nutrition	PRJNA357722	SRP101500	SAMN10316109	SRS3983189	fimH22
ESC_UA2473AA_AS	PSU-1479	SRR8112823;ILLUMINA;Paired;500;SRX4939204	Poultry	1990	North America	United States	FDA Center for Food Safety and Applied Nutrition	PRJNA357722	SRP101500	SAMN10315919	SRS3983084	fimH22
ESC_BA8444AA_AS	CD400	SRR933351;ILLUMINA;Paired;;SRX321636	Human	1992	North America	United States	THE TRANSLATIONAL GENOMICS RESEARCH INSTITUTE	PRJNA211153	SRP027327	SAMN02228455	SRS456857	fimH22
ESC_HA8700AA_AS	MOD1-EC5458	SRR3989612;ILLUMINA;Paired;300;SRX1991212	Environment	1993	North America	United States	FDA Center for Food Safety and Applied Nutrition	PRJNA230969	SRP058582	SAMN05440287	SRS1594012	fimH22
ESC_BA9325AA_AS	CD436	SRR933405;ILLUMINA;Paired;;SRX321662	Human	1997	North America	United States	THE TRANSLATIONAL GENOMICS RESEARCH INSTITUTE	PRJNA211153	SRP027327	SAMN02228481	SRS456883	fimH161
ESC_CA3727AA_AS	S121	ERR161284;ILLUMINA;Paired;219;ERX137134	Human	2000	North America	Canada	THE SANGER CENTER	PRJEB2968	ERP001354	SAMEA1486669	ERS126601	fimH30
ESC_RA9760AA_AS	PSU-0640	SRR7066534;ILLUMINA;Paired;500;SRX3997343	Poultry	2000	North America	United States	FDA Center for Food Safety and Applied Nutrition	PRJNA357722	SRP101500	SAMN08978091	SRS3221421	fimH22
ESC_CA1569AA_AS	S123	ERR161286;ILLUMINA;Paired;219;ERX137136	Human	2001	North America	Canada	THE SANGER CENTER	PRJEB2968	ERP001354	SAMEA1486635	ERS126603	fimH30
ESC_TA4428AA_AS	PSU-1194	SRR7786745;ILLUMINA;Paired;500;SRX4641694	ND	2001	North America	United States	FDA Center for Food Safety and Applied Nutrition	PRJNA357722	SRP101500	SAMN09954414	SRS3739807	fimH22
ESC_CA1912AA_AS	CD301	SRR933457;ILLUMINA;Paired;;SRX321689	Poultry	2001	North America	United States	THE TRANSLATIONAL GENOMICS RESEARCH INSTITUTE	PRJNA211153	SRP027327	SAMN02228508	SRS456910	fimH22
ESC_BA3170AA_AS	S125	ERR161288;ILLUMINA;Paired;219;ERX137138	Human	2002	North America	Canada	THE SANGER CENTER	PRJEB2968	ERP001354	SAMEA1486665	ERS126605	fimH30
ESC_BA0944AA_AS	S126	ERR161289;ILLUMINA;Paired;219;ERX137139	Human	2002	North America	Canada	THE SANGER CENTER	PRJEB2968	ERP001354	SAMEA1486594	ERS126606	fimH30
ESC_CA4425AA_AS	S127	ERR161290;ILLUMINA;Paired;219;ERX137140	Human	2002	North America	Canada	THE SANGER CENTER	PRJEB2968	ERP001354	SAMEA1486619	ERS126607	fimH30
ESC_CA4333AA_AS	S131	ERR161294;ILLUMINA;Paired;219;ERX137144	Human	2002	North America	Canada	THE SANGER CENTER	PRJEB2968	ERP001354	SAMEA1486655	ERS126611	fimH30
ESC_BA6126AA_AS	ZH063	SRR933449;ILLUMINA;Paired;;SRX321684	Human	2002	North America	Canada	THE TRANSLATIONAL GENOMICS RESEARCH INSTITUTE	PRJNA211153	SRP027327	SAMN02228503	SRS456905	fimH22
ESC_GA4663AA_AS	ZH063	GCF_001577325;Complete Genome;;;	Human	2002	North America	Canada	University of Minnesota	PRJNA224116		SAMN04381853		fimH22
ESC_BA2053AA_AS	CD311	SRR933463;ILLUMINA;Paired;;SRX321692	Food	2002	North America	United States	THE TRANSLATIONAL GENOMICS RESEARCH INSTITUTE	PRJNA211153	SRP027327	SAMN02228511	SRS456913	fimH22
ESC_GA4681AA_AS	CD306	GCF_001513615;Complete Genome;;;	Companion Animal	2002	North America	United States	University of Minnesota	PRJNA224116		SAMN04381845	SRS1231950	fimH30
ESC_BA5429AA_AS	ZH071	SRR933451;ILLUMINA;Paired;;SRX321685	Human	2002	North America	Canada	THE TRANSLATIONAL GENOMICS RESEARCH INSTITUTE	PRJNA211153	SRP027327	SAMN02228504	SRS456906	fimH94
ESC_BA7700AA_AS	S122	ERR161285;ILLUMINA;Paired;219;ERX137135	Human	2003	North America	Canada	THE SANGER CENTER	PRJEB2968	ERP001354	SAMEA1486638	ERS126602	fimH30
ESC_CA5510AA_AS	S124	ERR161287;ILLUMINA;Paired;219;ERX137137	Human	2003	North America	Canada	THE SANGER CENTER	PRJEB2968	ERP001354	SAMEA1486656	ERS126604	fimH30
ESC_CA2137AA_AS	JJ2087	SRR933415;ILLUMINA;Paired;;SRX321667	Human	2003	North America	United States	THE TRANSLATIONAL GENOMICS RESEARCH INSTITUTE	PRJNA211153	SRP027327	SAMN02228486	SRS456888	fimH162
ESC_CA0494AA_AS	SaT142	SRR933439;ILLUMINA;Paired;;SRX321679	Human	2003	North America	United States	THE TRANSLATIONAL GENOMICS RESEARCH INSTITUTE	PRJNA211153	SRP027327	SAMN02228498	SRS456900	fimH22
ESC_AA9960AA_AS	SaT158	SRR933441;ILLUMINA;Paired;;SRX321680	Human	2003	North America	United States	THE TRANSLATIONAL GENOMICS RESEARCH INSTITUTE	PRJNA211153	SRP027327	SAMN02228499	SRS456901	fimH30
ESC_BA1740AA_AS	S128	ERR161291;ILLUMINA;Paired;219;ERX137141	Human	2004	North America	Canada	THE SANGER CENTER	PRJEB2968	ERP001354	SAMEA1486636	ERS126608	fimH22
ESC_BA4887AA_AS	S130	ERR161293;ILLUMINA;Paired;219;ERX137143	Human	2004	North America	Canada	THE SANGER CENTER	PRJEB2968	ERP001354	SAMEA1486595	ERS126610	fimH30
ESC_BA6920AA_AS	S129	ERR161292;ILLUMINA;Paired;219;ERX137142	Human	2004	North America	Canada	THE SANGER CENTER	PRJEB2968	ERP001354	SAMEA1486654	ERS126609	fimH30
ESC_BA3173AA_AS	JJ1897	SRR933383;ILLUMINA;Paired;;SRX321652	Environment	2004	North America	United States	THE TRANSLATIONAL GENOMICS RESEARCH INSTITUTE	PRJNA211153	SRP027327	SAMN02228471	SRS456873	fimH22
ESC_BA9536AA_AS	JJ1901	SRR933385;ILLUMINA;Paired;;SRX321653	Human	2004	North America	United States	THE TRANSLATIONAL GENOMICS RESEARCH INSTITUTE	PRJNA211153	SRP027327	SAMN02228472	SRS456874	fimH22
ESC_AA9641AA_AS	ZH193	SRR933455;ILLUMINA;Paired;;SRX321687	Human	2004	North America	Canada	THE TRANSLATIONAL GENOMICS RESEARCH INSTITUTE	PRJNA211153	SRP027327	SAMN02228506	SRS456908	fimH30
ESC_BA2131AA_AS	ZH164	SRR933453;ILLUMINA;Paired;;SRX321686	Human	2004	North America	Canada	THE TRANSLATIONAL GENOMICS RESEARCH INSTITUTE	PRJNA211153	SRP027327	SAMN02228505	SRS456907	fimH30
ESC_GA4664AA_AS	ZH193	GCF_001566675;Complete Genome;;;	Human	2004	North America	Canada	University of Minnesota	PRJNA224116		SAMN04381846		fimH30
ESC_BA1729AA_AS	S132	ERR161295;ILLUMINA;Paired;219;ERX137145	Human	2005	North America	Canada	THE SANGER CENTER	PRJEB2968	ERP001354	SAMEA1486639	ERS126612	fimH30
ESC_BA7706AA_AS	S134	ERR161297;ILLUMINA;Paired;219;ERX137147	Human	2005	North America	Canada	THE SANGER CENTER	PRJEB2968	ERP001354	SAMEA1486598	ERS126614	fimH30
ESC_AA7866AA_AS	S135	ERR161298;ILLUMINA;Paired;219;ERX137148	Human	2005	North America	Canada	THE SANGER CENTER	PRJEB2968	ERP001354	SAMEA1486666	ERS126615	fimH30
ESC_BA7717AA_AS	S133	ERR161296;ILLUMINA;Paired;219;ERX137146	Human	2005	North America	Canada	THE SANGER CENTER	PRJEB2968	ERP001354	SAMEA1486615	ERS126613	fimH30
ESC_BA1601AA_AS	CD249	SRR933347;ILLUMINA;Paired;;SRX321634	ND	2005	North America	United States	THE TRANSLATIONAL GENOMICS RESEARCH INSTITUTE	PRJNA211153	SRP027327	SAMN02228453	SRS456855	fimH22
ESC_HA5599AA_AS	GN02388	SRR3098819;ILLUMINA;Paired;;SRX1528772	Human	2005	North America	United States	JCVI	PRJNA290784	SRP068372	SAMN03922965	SRS1246385	fimH30
ESC_BA2017AA_AS	CD340	SRR933467;ILLUMINA;Paired;;SRX321694	ND	2005	North America	United States	THE TRANSLATIONAL GENOMICS RESEARCH INSTITUTE	PRJNA211153	SRP027327	SAMN02228513	SRS456915	fimH30
ESC_RA3878AA_AS	MOD1-EC5414	SRR6512561;ILLUMINA;Paired;500;SRX3600599	Poultry	2006	North America	United States	FDA Center for Food Safety and Applied Nutrition	PRJNA230969	SRP058582	SAMN08395877	SRS2868628	fimH22
ESC_HA5619AA_AS	GN02501	SRR3098841;ILLUMINA;Paired;;SRX1528793	Human	2006	North America	United States	JCVI	PRJNA290784	SRP068372	SAMN03922989	SRS1246405	fimH30
ESC_BA3334AA_AS	JMI268	SRR933391;ILLUMINA;Paired;;SRX321656	Human	2006	North America	United States	THE TRANSLATIONAL GENOMICS RESEARCH INSTITUTE	PRJNA211153	SRP027327	SAMN02228475	SRS456877	fimH30
ESC_HA5618AA_AS	GN02500	SRR3098840;ILLUMINA;Paired;;SRX1528792	Human	2006	North America	United States	JCVI	PRJNA290784	SRP068372	SAMN03922988	SRS1246407	fimH30
ESC_HA5609AA_AS	GN02441	SRR3098831;ILLUMINA;Paired;;SRX1528782	Human	2006	North America	United States	JCVI	PRJNA290784	SRP068372	SAMN03922977	SRS1246394	fimH30
ESC_CA2460AA_AS	JJ2591	SRR933525;ILLUMINA;Paired;;SRX321723	Human	2006	North America	United States	THE TRANSLATIONAL GENOMICS RESEARCH INSTITUTE	PRJNA211153	SRP027327	SAMN02228542	SRS456944	fimH41
ESC_FA7783AA_AS	can_MS1007	SRR2970779;ILLUMINA;Paired;;SRX1460177	Human	2007	North America	Canada	University of Oxford	PRJNA297860	SRP066943	SAMN04159625	SRS1187618	fimH30
ESC_FA7907AA_AS	can_969	SRR2970642;ILLUMINA;Paired;;SRX1460040	Human	2007	North America	Canada	University of Oxford	PRJNA297860	SRP066943	SAMN04159636	SRS1187471	fimH41
ESC_RA4833AA_AS	pb25	SRR6703041;ILLUMINA;Paired;;SRX3677250	Human	2007	North America	Canada	Carleton University	PRJNA433633	SRP132562	SAMN08513244	SRS2937945	fimH41
ESC_FA7906AA_AS	can_1070	SRR2970643;ILLUMINA;Paired;;SRX1460041	Human	2007	North America	Canada	University of Oxford	PRJNA297860	SRP066943	SAMN04159637	SRS1187470	fimH30
ESC_RA3881AA_AS	MOD1-EC5415	SRR6512637;ILLUMINA;Paired;500;SRX3600675	Companion Animal	2007	North America	United States	FDA Center for Food Safety and Applied Nutrition	PRJNA230969	SRP058582	SAMN08397033	SRS2868709	fimH30
ESC_HA5982AA_AS	MOD1-EC7007	SRR3825891;ILLUMINA;Paired;500;SRX1925680	Poultry	2007	North America	United States	FDA Center for Food Safety and Applied Nutrition	PRJNA230969	SRP058582	SAMN04992373	SRS1554269	fimH22
ESC_RA4834AA_AS	pb26	SRR6703040;ILLUMINA;Paired;;SRX3677251	Human	2007	North America	Canada	Carleton University	PRJNA433633	SRP132562	SAMN08513245	SRS2937946	fimH41
ESC_BA5492AA_AS	JJ2050	SRR933413;ILLUMINA;Paired;;SRX321666	Human	2007	North America	United States	THE TRANSLATIONAL GENOMICS RESEARCH INSTITUTE	PRJNA211153	SRP027327	SAMN02228485	SRS456887	fimH165
ESC_CA5233AA_AS	JJ1908	SRR933407;ILLUMINA;Paired;;SRX321663	Human	2007	North America	United States	THE TRANSLATIONAL GENOMICS RESEARCH INSTITUTE	PRJNA211153	SRP027327	SAMN02228482	SRS456884	fimH196
ESC_BA1572AA_AS	SaT040	SRR933435;ILLUMINA;Paired;;SRX321677	Human	2007	North America	United States	THE TRANSLATIONAL GENOMICS RESEARCH INSTITUTE	PRJNA211153	SRP027327	SAMN02228496	SRS456898	fimH22
ESC_GA4667AA_AS	SaT040	GCF_001566615;Complete Genome;;;	Human	2007	North America	United States	University of Minnesota	PRJNA224116		SAMN04381849		fimH22
ESC_HA5624AA_AS	GN02545	SRR3098846;ILLUMINA;Paired;;SRX1528798	Human	2007	North America	United States	JCVI	PRJNA290784	SRP068372	SAMN03922994	SRS1246410	fimH22
ESC_CA0011AA_AS	JJ2555	SRR933521;ILLUMINA;Paired;;SRX321721	Human	2007	North America	United States	THE TRANSLATIONAL GENOMICS RESEARCH INSTITUTE	PRJNA211153	SRP027327	SAMN02228540	SRS456942	fimH30
ESC_AA9460AA_AS	JJ2550	SRR933519;ILLUMINA;Paired;;SRX321720	Human	2007	North America	United States	THE TRANSLATIONAL GENOMICS RESEARCH INSTITUTE	PRJNA211153	SRP027327	SAMN02228539	SRS456941	fimH30
ESC_BA9115AA_AS	JJ2528	SRR933517;ILLUMINA;Paired;;SRX321719	Human	2007	North America	United States	THE TRANSLATIONAL GENOMICS RESEARCH INSTITUTE	PRJNA211153	SRP027327	SAMN02228538	SRS456940	fimH30
ESC_CA6142AA_AS	SaT049	SRR933437;ILLUMINA;Paired;;SRX321678	Human	2007	North America	United States	THE TRANSLATIONAL GENOMICS RESEARCH INSTITUTE	PRJNA211153	SRP027327	SAMN02228497	SRS456899	fimH30
ESC_HA5627AA_AS	GN02556	SRR3098849;ILLUMINA;Paired;;SRX1528801	Human	2007	North America	United States	JCVI	PRJNA290784	SRP068372	SAMN03922997	SRS1246414	fimH30
ESC_CA2480AA_AS	JJ2055	SRR933339;ILLUMINA;Paired;;SRX321631	ND	2007	North America	United States	THE TRANSLATIONAL GENOMICS RESEARCH INSTITUTE	PRJNA211153	SRP027327	SAMN02228450	SRS456852	fimH41
ESC_AA8268AA_AS	JJ2016	SRR933409;ILLUMINA;Paired;;SRX321664	Human	2007	North America	United States	THE TRANSLATIONAL GENOMICS RESEARCH INSTITUTE	PRJNA211153	SRP027327	SAMN02228483	SRS456885	Unknown
ESC_FA7909AA_AS	can_79159	SRR2970640;ILLUMINA;Paired;;SRX1460038	Human	2008	North America	Canada	University of Oxford	PRJNA297860	SRP066943	SAMN04159634	SRS1187473	fimH30
ESC_FA8148AA_AS	CAV1036	SRR2965628;ILLUMINA;Paired;;SRX1455101	Human	2008	North America	United States	University of Oxford	PRJNA246471	SRP047376	SAMN03733637	SRS1182705	fimH30
ESC_BA0699AA_AS	JJ2183	SRR933417;ILLUMINA;Paired;;SRX321668	Human	2008	North America	United States	THE TRANSLATIONAL GENOMICS RESEARCH INSTITUTE	PRJNA211153	SRP027327	SAMN02228487	SRS456889	fimH164
ESC_IA2477AA_AS	Ec 24	DRR051042;ILLUMINA;Paired;500;DRX045934	Human	2008	North America	Canada	CALGARY	PRJDB4303	DRP003215	SAMD00044977	DRS034177	fimH30
ESC_BA9754AA_AS	CU799	SRR933485;ILLUMINA;Paired;;SRX321703	Companion Animal	2008	North America	United States	THE TRANSLATIONAL GENOMICS RESEARCH INSTITUTE	PRJNA211153	SRP027327	SAMN02228522	SRS456924	fimH30
ESC_HA5938AA_AS	CU799	SRR3824751;ILLUMINA;Paired;;SRX1924730	Companion Animal	2008	North America	United States	Translational Genomics Research Institute	PRJNA327820	SRP078237	SAMN05360006	SRS1553389	fimH30
ESC_CA2158AA_AS	blood-08-1463	SRR1314231;ILLUMINA;Paired;;SRX560248	Human	2008	North America	United States	UNIVERSITY OF WASHINGTON	PRJNA248737	SRP042632	SAMN02801828	SRS624544	fimH30
ESC_BA0867AA_AS	blood-08-1462	SRR1314230;ILLUMINA;Paired;;SRX560247	Human	2008	North America	United States	UNIVERSITY OF WASHINGTON	PRJNA248737	SRP042632	SAMN02801827	SRS624543	fimH30
ESC_CA6313AA_AS	blood-08-1447	SRR1314229;ILLUMINA;Paired;;SRX560246	Human	2008	North America	United States	UNIVERSITY OF WASHINGTON	PRJNA248737	SRP042632	SAMN02801826	SRS624542	fimH30
ESC_CA2715AA_AS	blood-08-1318	SRR1314225;ILLUMINA;Paired;;SRX560242	Human	2008	North America	United States	UNIVERSITY OF WASHINGTON	PRJNA248737	SRP042632	SAMN02801822	SRS624538	fimH30
ESC_CA5893AA_AS	blood-08-0921	SRR1314222;ILLUMINA;Paired;;SRX560239	Human	2008	North America	United States	UNIVERSITY OF WASHINGTON	PRJNA248737	SRP042632	SAMN02801819	SRS624535	fimH30
ESC_AA8204AA_AS	JJ2608	SRR933527;ILLUMINA;Paired;;SRX321724	Human	2008	North America	United States	THE TRANSLATIONAL GENOMICS RESEARCH INSTITUTE	PRJNA211153	SRP027327	SAMN02228543	SRS456945	fimH30
ESC_CA0146AA_AS	JJ2578	SRR933523;ILLUMINA;Paired;;SRX321722	Human	2008	North America	United States	THE TRANSLATIONAL GENOMICS RESEARCH INSTITUTE	PRJNA211153	SRP027327	SAMN02228541	SRS456943	fimH30
ESC_FA7367AA_AS	JJ2508	SRR933515;ILLUMINA;Paired;;SRX321718	Human	2008	North America	United States	THE TRANSLATIONAL GENOMICS RESEARCH INSTITUTE	PRJNA211153	SRP027327	SAMN02228537	SRS456939	fimH30
ESC_BA3132AA_AS	JJ1887	SRR933489;ILLUMINA;Paired;;SRX321705	Human	2008	North America	United States	THE TRANSLATIONAL GENOMICS RESEARCH INSTITUTE	PRJNA211153	SRP027327	SAMN02228524	SRS456926	fimH30
ESC_BA9567AA_AS	JJ2193	SRR933419;ILLUMINA;Paired;;SRX321669	Human	2008	North America	United States	THE TRANSLATIONAL GENOMICS RESEARCH INSTITUTE	PRJNA211153	SRP027327	SAMN02228488	SRS456890	fimH30
ESC_BA8815AA_AS	JJ2118	SRR933341;ILLUMINA;Paired;;SRX321632	Human	2008	North America	United States	THE TRANSLATIONAL GENOMICS RESEARCH INSTITUTE	PRJNA211153	SRP027327	SAMN02228451	SRS456853	fimH30
ESC_BA9161AA_AS	JJ2134	SRR933343;ILLUMINA;Paired;;SRX321630	Human	2008	North America	United States	THE TRANSLATIONAL GENOMICS RESEARCH INSTITUTE	PRJNA211153	SRP027327	SAMN02228449	SRS456850	fimH30
ESC_GA4662AA_AS	JJ1887	GCF_001593565;Complete Genome;;;	Human	2008	North America	United States	Translational Genomics Research Institute	PRJNA224116		SAMN04481707		fimH30
ESC_GA4680AA_AS	JJ2434	GCF_001513635;Complete Genome;;;	Human	2008	North America	United States	University of Minnesota	PRJNA224116		SAMN04381854		fimH30
ESC_GA4805AA_AS	JJ1886	GCF_000493755;Complete Genome;;;	Human	2008	North America	United States	NCBI	PRJNA218163		SAMN02603887		fimH30
ESC_HA5640AA_AS	GN02657	SRR3098865;ILLUMINA;Paired;;SRX1528816	Human	2008	North America	United States	JCVI	PRJNA290784	SRP068372	SAMN04388529	SRS1246430	fimH30
ESC_IA2520AA_AS	USA 14	DRR051038;ILLUMINA;Paired;500;DRX045930	Human	2008	North America	United States	CALGARY	PRJDB4303	DRP003215	SAMD00044973	DRS034173	fimH30
ESC_BA8293AA_AS	JJ2444	SRR933513;ILLUMINA;Paired;;SRX321717	Human	2008	North America	United States	THE TRANSLATIONAL GENOMICS RESEARCH INSTITUTE	PRJNA211153	SRP027327	SAMN02228536	SRS456938	fimH30
ESC_BA4036AA_AS	JJ2643	SRR933421;ILLUMINA;Paired;;SRX321670	Human	2008	North America	United States	THE TRANSLATIONAL GENOMICS RESEARCH INSTITUTE	PRJNA211153	SRP027327	SAMN02228489	SRS456891	fimH35
ESC_RA4828AA_AS	pb30	SRR6703046;ILLUMINA;Paired;;SRX3677245	Human	2009	North America	Canada	Carleton University	PRJNA433633	SRP132562	SAMN08513249	SRS2937940	fimH41
ESC_BA3542AA_AS	S120	ERR161283;ILLUMINA;Paired;219;ERX137133	Human	2009	North America	Canada	THE SANGER CENTER	PRJEB2968	ERP001354	SAMEA1486584	ERS126600	fimH41
ESC_AA8317AA_AS	CD467	SRR933355;ILLUMINA;Paired;;SRX321638	ND	2009	North America	United States	THE TRANSLATIONAL GENOMICS RESEARCH INSTITUTE	PRJNA211153	SRP027327	SAMN02228457	SRS456859	fimH22
ESC_JA1123AA_AS	Ec 58	DRR051044;ILLUMINA;Paired;500;DRX045936	Human	2009	North America	Canada	CALGARY	PRJDB4303	DRP003215	SAMD00044979	DRS034179	fimH30
ESC_IA2430AA_AS	Ec 31	DRR051043;ILLUMINA;Paired;500;DRX045935	Human	2009	North America	Canada	CALGARY	PRJDB4303	DRP003215	SAMD00044978	DRS034178	fimH30
ESC_CA2242AA_AS	blood-90145	SRR1314305;ILLUMINA;Paired;;SRX560322	Human	2009	North America	United States	UNIVERSITY OF WASHINGTON	PRJNA248737	SRP042632	SAMN02801902	SRS624618	fimH30
ESC_BA0379AA_AS	blood-09-0558	SRR1314249;ILLUMINA;Paired;;SRX560266	Human	2009	North America	United States	UNIVERSITY OF WASHINGTON	PRJNA248737	SRP042632	SAMN02801846	SRS624562	fimH30
ESC_BA5015AA_AS	blood-09-0450	SRR1314247;ILLUMINA;Paired;;SRX560264	Human	2009	North America	United States	UNIVERSITY OF WASHINGTON	PRJNA248737	SRP042632	SAMN02801844	SRS624560	fimH30
ESC_BA6942AA_AS	blood-09-0341	SRR1314243;ILLUMINA;Paired;;SRX560260	Human	2009	North America	United States	UNIVERSITY OF WASHINGTON	PRJNA248737	SRP042632	SAMN02801840	SRS624556	fimH30
ESC_BA2774AA_AS	blood-09-0074	SRR1314241;ILLUMINA;Paired;;SRX560258	Human	2009	North America	United States	UNIVERSITY OF WASHINGTON	PRJNA248737	SRP042632	SAMN02801838	SRS624554	fimH30
ESC_BA1047AA_AS	JJ2668	SRR933531;ILLUMINA;Paired;;SRX321726	Human	2009	North America	United States	THE TRANSLATIONAL GENOMICS RESEARCH INSTITUTE	PRJNA211153	SRP027327	SAMN02228545	SRS456947	fimH30
ESC_BA2797AA_AS	JJ2657	SRR933529;ILLUMINA;Paired;;SRX321725	Human	2009	North America	United States	THE TRANSLATIONAL GENOMICS RESEARCH INSTITUTE	PRJNA211153	SRP027327	SAMN02228544	SRS456946	fimH30
ESC_BA8475AA_AS	CU758	SRR933361;ILLUMINA;Paired;;SRX321641	Human	2009	North America	United States	THE TRANSLATIONAL GENOMICS RESEARCH INSTITUTE	PRJNA211153	SRP027327	SAMN02228460	SRS456862	fimH30
ESC_HA5659AA_AS	GN03204	SRR3098899;ILLUMINA;Paired;;SRX1528849	Human	2009	North America	United States	JCVI	PRJNA290784	SRP068372	SAMN04388548	SRS1246464	fimH41
ESC_HA2061AA_AS	WU31	SRR1610134;ILLUMINA;Paired;;SRX730757,SRR1610065;ILLUMINA;Paired;;SRX730688	Human	2010	North America	United States	Washington University	PRJNA261540	SRP048823	SAMN03074787	SRS719882	fimH30
ESC_HA2056AA_AS	WU44	SRR1610072;ILLUMINA;Paired;;SRX730695	Human	2010	North America	United States	Washington University	PRJNA261540	SRP048823	SAMN03074794	SRS719889	fimH30
ESC_HA2052AA_AS	WU34	SRR1610068;ILLUMINA;Paired;;SRX730691	Human	2010	North America	United States	Washington University	PRJNA261540	SRP048823	SAMN03074790	SRS719885	fimH30
ESC_TA7683AA_AS	ST131	SRR7839790;ILLUMINA;Paired;;SRX4690794	Human	2010	North America	United States	University of Michigan	PRJNA435617	SRP161802	SAMN10039318	SRS3784152	fimH30
ESC_TA7672AA_AS	ST131	SRR7839875;ILLUMINA;Paired;;SRX4690709	Human	2010	North America	United States	University of Michigan	PRJNA435617	SRP161802	SAMN10039383	SRS3784068	fimH30
ESC_TA7634AA_AS	ST131	SRR7839426;ILLUMINA;Paired;;SRX4690571	Human	2010	North America	United States	University of Michigan	PRJNA435617	SRP161802	SAMN10039321	SRS3783931	fimH30
ESC_TA7614AA_AS	ST131	SRR7839493;ILLUMINA;Paired;;SRX4690504	Human	2010	North America	United States	University of Michigan	PRJNA435617	SRP161802	SAMN10039374	SRS3783863	fimH30
ESC_TA7621AA_AS	ST131	SRR7839486;ILLUMINA;Paired;;SRX4690511	Human	2010	North America	United States	University of Michigan	PRJNA435617	SRP161802	SAMN10039378	SRS3783871	fimH30
ESC_TA7602AA_AS	ST131	SRR7839525;ILLUMINA;Paired;;SRX4690472	Human	2010	North America	United States	University of Michigan	PRJNA435617	SRP161802	SAMN10039368	SRS3783831	fimH30
ESC_TA7595AA_AS	ST131	SRR7839532;ILLUMINA;Paired;;SRX4690465	Human	2010	North America	United States	University of Michigan	PRJNA435617	SRP161802	SAMN10039359	SRS3783924	fimH30
ESC_TA7594AA_AS	ST131	SRR7839533;ILLUMINA;Paired;;SRX4690464	Human	2010	North America	United States	University of Michigan	PRJNA435617	SRP161802	SAMN10039360	SRS3783824	fimH30
ESC_TA7576AA_AS	ST131	SRR7839621;ILLUMINA;Paired;;SRX4690376	Human	2010	North America	United States	University of Michigan	PRJNA435617	SRP161802	SAMN10039503	SRS3783735	fimH30
ESC_TA7667AA_AS	ST131	SRR7839900;ILLUMINA;Paired;;SRX4690684	Human	2010	North America	United States	University of Michigan	PRJNA435617	SRP161802	SAMN10039456	SRS3784043	fimH30
ESC_TA7666AA_AS	ST131	SRR7839901;ILLUMINA;Paired;;SRX4690683	Human	2010	North America	United States	University of Michigan	PRJNA435617	SRP161802	SAMN10039453	SRS3784042	fimH30
ESC_TA7659AA_AS	ST131	SRR7839908;ILLUMINA;Paired;;SRX4690676	Human	2010	North America	United States	University of Michigan	PRJNA435617	SRP161802	SAMN10039457	SRS3784035	fimH30
ESC_TA7573AA_AS	ST131	SRR7839624;ILLUMINA;Paired;;SRX4690373	Human	2010	North America	United States	University of Michigan	PRJNA435617	SRP161802	SAMN10039399	SRS3783732	fimH30
ESC_TA7557AA_AS	ST131	SRR7839649;ILLUMINA;Paired;;SRX4690348	Human	2010	North America	United States	University of Michigan	PRJNA435617	SRP161802	SAMN10039411	SRS3783707	fimH30
ESC_TA7735AA_AS	ST131	SRR7840081;ILLUMINA;Paired;;SRX4690999	Human	2010	North America	United States	University of Michigan	PRJNA435617	SRP161802	SAMN10039460	SRS3784472	fimH30
ESC_TA7694AA_AS	ST131	SRR7839769;ILLUMINA;Paired;;SRX4690815	Human	2010	North America	United States	University of Michigan	PRJNA435617	SRP161802	SAMN10039479	SRS3784172	fimH30
ESC_TA7658AA_AS	ST131	SRR7839909;ILLUMINA;Paired;;SRX4690675	Human	2010	North America	United States	University of Michigan	PRJNA435617	SRP161802	SAMN10039458	SRS3784034	fimH30
ESC_TA7609AA_AS	ST131	SRR7839518;ILLUMINA;Paired;;SRX4690479	Human	2010	North America	United States	University of Michigan	PRJNA435617	SRP161802	SAMN10039467	SRS3783836	fimH30
ESC_TA7607AA_AS	ST131	SRR7839520;ILLUMINA;Paired;;SRX4690477	Human	2010	North America	United States	University of Michigan	PRJNA435617	SRP161802	SAMN10039464	SRS3783834	fimH30
ESC_TA7606AA_AS	ST131	SRR7839521;ILLUMINA;Paired;;SRX4690476	Human	2010	North America	United States	University of Michigan	PRJNA435617	SRP161802	SAMN10039463	SRS3783839	fimH30
ESC_TA7605AA_AS	ST131	SRR7839522;ILLUMINA;Paired;;SRX4690475	Human	2010	North America	United States	University of Michigan	PRJNA435617	SRP161802	SAMN10039466	SRS3783838	fimH30
ESC_TA7653AA_AS	ST131	SRR7839397;ILLUMINA;Paired;;SRX4690600	Human	2010	North America	United States	University of Michigan	PRJNA435617	SRP161802	SAMN10039489	SRS3783960	fimH30
ESC_TA7652AA_AS	ST131	SRR7839398;ILLUMINA;Paired;;SRX4690599	Human	2010	North America	United States	University of Michigan	PRJNA435617	SRP161802	SAMN10039490	SRS3783959	fimH30
ESC_TA7651AA_AS	ST131	SRR7839400;ILLUMINA;Paired;;SRX4690597	Human	2010	North America	United States	University of Michigan	PRJNA435617	SRP161802	SAMN10039496	SRS3783957	fimH30
ESC_TA7577AA_AS	ST131	SRR7839620;ILLUMINA;Paired;;SRX4690377	Human	2010	North America	United States	University of Michigan	PRJNA435617	SRP161802	SAMN10039504	SRS3783736	fimH30
ESC_TA7734AA_AS	ST131	SRR7840082;ILLUMINA;Paired;;SRX4690998	Human	2010	North America	United States	University of Michigan	PRJNA435617	SRP161802	SAMN10039511	SRS3784352	fimH30
ESC_TA7733AA_AS	ST131	SRR7840083;ILLUMINA;Paired;;SRX4690997	Human	2010	North America	United States	University of Michigan	PRJNA435617	SRP161802	SAMN10039512	SRS3784354	fimH30
ESC_TA7729AA_AS	ST131	SRR7840143;ILLUMINA;Paired;;SRX4690937	Human	2010	North America	United States	University of Michigan	PRJNA435617	SRP161802	SAMN10039514	SRS3784294	fimH30
ESC_TA7727AA_AS	ST131	SRR7840145;ILLUMINA;Paired;;SRX4690935	Human	2010	North America	United States	University of Michigan	PRJNA435617	SRP161802	SAMN10039509	SRS3784289	fimH30
ESC_TA7684AA_AS	ST131	SRR7839789;ILLUMINA;Paired;;SRX4690795	Human	2010	North America	United States	University of Michigan	PRJNA435617	SRP161802	SAMN10039317	SRS3784153	fimH30
ESC_BA9984AA_AS	G132	SRR933363;ILLUMINA;Paired;;SRX321642	Human	2010	North America	United States	THE TRANSLATIONAL GENOMICS RESEARCH INSTITUTE	PRJNA211153	SRP027327	SAMN02228461	SRS456863	fimH126
ESC_GA4666AA_AS	G749	GCF_001566635;Complete Genome;;;	Human	2010	North America	United States	University of Minnesota	PRJNA224116		SAMN04381851		fimH22
ESC_NA2659AA_AS	HE-MDREc31	DRR061455;ILLUMINA;Paired;500;DRX055699	Human	2010	North America	United States	UNI_NORTH_CAROLINA	PRJDB4868	DRP003614	SAMD00052651	DRS043514	fimH30
ESC_BA9253AA_AS	blood-10-1610	SRR1314293;ILLUMINA;Paired;;SRX560310	Human	2010	North America	United States	UNIVERSITY OF WASHINGTON	PRJNA248737	SRP042632	SAMN02801890	SRS624605	fimH30
ESC_AA8604AA_AS	blood-10-1607	SRR1314292;ILLUMINA;Paired;;SRX560309	Human	2010	North America	United States	UNIVERSITY OF WASHINGTON	PRJNA248737	SRP042632	SAMN02801889	SRS624606	fimH30
ESC_AA9595AA_AS	blood-10-0913	SRR1314281;ILLUMINA;Paired;;SRX560298	Human	2010	North America	United States	UNIVERSITY OF WASHINGTON	PRJNA248737	SRP042632	SAMN02801878	SRS624594	fimH30
ESC_CA3060AA_AS	blood-10-0899rep2	SRR1314280;ILLUMINA;Paired;;SRX560297	Human	2010	North America	United States	UNIVERSITY OF WASHINGTON	PRJNA248737	SRP042632	SAMN02801877	SRS624593	fimH30
ESC_BA2600AA_AS	blood-10-0899rep1	SRR1314279;ILLUMINA;Paired;;SRX560296	Human	2010	North America	United States	UNIVERSITY OF WASHINGTON	PRJNA248737	SRP042632	SAMN02801876	SRS624592	fimH30
ESC_CA3641AA_AS	U024	SRR933445;ILLUMINA;Paired;;SRX321682	Human	2010	North America	United States	THE TRANSLATIONAL GENOMICS RESEARCH INSTITUTE	PRJNA211153	SRP027327	SAMN02228501	SRS456903	fimH30
ESC_FA2295AA_AS	MVAST179	SRR933433;ILLUMINA;Paired;;SRX321676	Human	2010	North America	United States	THE TRANSLATIONAL GENOMICS RESEARCH INSTITUTE	PRJNA211153	SRP027327	SAMN02228495	SRS456897	fimH30
ESC_BA7166AA_AS	MVAST158	SRR933429;ILLUMINA;Paired;;SRX321674	Human	2010	North America	United States	THE TRANSLATIONAL GENOMICS RESEARCH INSTITUTE	PRJNA211153	SRP027327	SAMN02228493	SRS456895	fimH30
ESC_CA3364AA_AS	MVAST131	SRR933427;ILLUMINA;Paired;;SRX321673	Human	2010	North America	United States	THE TRANSLATIONAL GENOMICS RESEARCH INSTITUTE	PRJNA211153	SRP027327	SAMN02228492	SRS456894	fimH30
ESC_CA0416AA_AS	MVAST046	SRR933401;ILLUMINA;Paired;;SRX321660	Human	2010	North America	United States	THE TRANSLATIONAL GENOMICS RESEARCH INSTITUTE	PRJNA211153	SRP027327	SAMN02228479	SRS456881	fimH30
ESC_BA8765AA_AS	MVAST038	SRR933399;ILLUMINA;Paired;;SRX321659	Human	2010	North America	United States	THE TRANSLATIONAL GENOMICS RESEARCH INSTITUTE	PRJNA211153	SRP027327	SAMN02228478	SRS456880	fimH30
ESC_AA7885AA_AS	MVAST014	SRR933393;ILLUMINA;Paired;;SRX321657	Human	2010	North America	United States	THE TRANSLATIONAL GENOMICS RESEARCH INSTITUTE	PRJNA211153	SRP027327	SAMN02228476	SRS456878	fimH30
ESC_BA4007AA_AS	H016	SRR933377;ILLUMINA;Paired;;SRX321649	Human	2010	North America	United States	THE TRANSLATIONAL GENOMICS RESEARCH INSTITUTE	PRJNA211153	SRP027327	SAMN02228468	SRS456870	fimH30
ESC_AA8464AA_AS	H006	SRR933375;ILLUMINA;Paired;;SRX321648	Human	2010	North America	United States	THE TRANSLATIONAL GENOMICS RESEARCH INSTITUTE	PRJNA211153	SRP027327	SAMN02228467	SRS456869	fimH30
ESC_BA1452AA_AS	H003	SRR933373;ILLUMINA;Paired;;SRX321647	Human	2010	North America	United States	THE TRANSLATIONAL GENOMICS RESEARCH INSTITUTE	PRJNA211153	SRP027327	SAMN02228466	SRS456868	fimH30
ESC_BA0408AA_AS	G213	SRR933369;ILLUMINA;Paired;;SRX321645	Human	2010	North America	United States	THE TRANSLATIONAL GENOMICS RESEARCH INSTITUTE	PRJNA211153	SRP027327	SAMN02228464	SRS456866	fimH30
ESC_CA4199AA_AS	G199	SRR933367;ILLUMINA;Paired;;SRX321644	Human	2010	North America	United States	THE TRANSLATIONAL GENOMICS RESEARCH INSTITUTE	PRJNA211153	SRP027327	SAMN02228463	SRS456865	fimH30
ESC_BA8095AA_AS	G150	SRR933365;ILLUMINA;Paired;;SRX321643	Human	2010	North America	United States	THE TRANSLATIONAL GENOMICS RESEARCH INSTITUTE	PRJNA211153	SRP027327	SAMN02228462	SRS456864	fimH30
ESC_CA4229AA_AS	C001	SRR933345;ILLUMINA;Paired;;SRX321633	Human	2010	North America	United States	THE TRANSLATIONAL GENOMICS RESEARCH INSTITUTE	PRJNA211153	SRP027327	SAMN02228452	SRS456854	fimH30
ESC_CA4571AA_AS	MVAST0036	SRR933397;ILLUMINA;Paired;;SRX321629	Human	2010	North America	United States	THE TRANSLATIONAL GENOMICS RESEARCH INSTITUTE	PRJNA211153	SRP027327	SAMN02228448	SRS456851	fimH30
ESC_HA5666AA_AS	GN03415	SRR3098921;ILLUMINA;Paired;;SRX1528871	Human	2010	North America	United States	JCVI	PRJNA290784	SRP068372	SAMN04388555	SRS1246484	fimH30
ESC_NA2670AA_AS	HE-MDREc42	DRR061466;ILLUMINA;Paired;500;DRX055710	Human	2010	North America	United States	UNI_NORTH_CAROLINA	PRJDB4868	DRP003614	SAMD00052662	DRS043525	fimH30
ESC_NA2667AA_AS	HE-MDREc39	DRR061463;ILLUMINA;Paired;500;DRX055707	Human	2010	North America	United States	UNI_NORTH_CAROLINA	PRJDB4868	DRP003614	SAMD00052659	DRS043522	fimH30
ESC_NA2666AA_AS	HE-MDREc38	DRR061462;ILLUMINA;Paired;500;DRX055706	Human	2010	North America	United States	UNI_NORTH_CAROLINA	PRJDB4868	DRP003614	SAMD00052658	DRS043521	fimH30
ESC_NA2665AA_AS	HE-MDREc37	DRR061461;ILLUMINA;Paired;500;DRX055705	Human	2010	North America	United States	UNI_NORTH_CAROLINA	PRJDB4868	DRP003614	SAMD00052657	DRS043520	fimH30
ESC_NA2664AA_AS	HE-MDREc36	DRR061460;ILLUMINA;Paired;500;DRX055704	Human	2010	North America	United States	UNI_NORTH_CAROLINA	PRJDB4868	DRP003614	SAMD00052656	DRS043519	fimH30
ESC_NA2662AA_AS	HE-MDREc34	DRR061458;ILLUMINA;Paired;500;DRX055702	Human	2010	North America	United States	UNI_NORTH_CAROLINA	PRJDB4868	DRP003614	SAMD00052654	DRS043517	fimH30
ESC_NA2661AA_AS	HE-MDREc33	DRR061457;ILLUMINA;Paired;500;DRX055701	Human	2010	North America	United States	UNI_NORTH_CAROLINA	PRJDB4868	DRP003614	SAMD00052653	DRS043516	fimH30
ESC_NA2660AA_AS	HE-MDREc32	DRR061456;ILLUMINA;Paired;500;DRX055700	Human	2010	North America	United States	UNI_NORTH_CAROLINA	PRJDB4868	DRP003614	SAMD00052652	DRS043515	fimH30
ESC_VA2417AA_AS	Ecol_276	SRR3999062;ILLUMINA;Paired;;SRX1999790,GCF_002011965;Complete Genome;;;	Human	2010	North America	United States	Modernising Medical Microbiology, NDM, Oxford University	PRJNA316786	SRP080908	SAMN05511184	SRS1600616	fimH30
ESC_CA5485AA_AS	U004	SRR933443;ILLUMINA;Paired;;SRX321681	Human	2010	North America	United States	THE TRANSLATIONAL GENOMICS RESEARCH INSTITUTE	PRJNA211153	SRP027327	SAMN02228500	SRS456902	fimH35
ESC_CA2815AA_AS	MVAST167	SRR933431;ILLUMINA;Paired;;SRX321675	Human	2010	North America	United States	THE TRANSLATIONAL GENOMICS RESEARCH INSTITUTE	PRJNA211153	SRP027327	SAMN02228494	SRS456896	fimH41
ESC_AA8761AA_AS	MVAST020	SRR933395;ILLUMINA;Paired;;SRX321658	Human	2010	North America	United States	THE TRANSLATIONAL GENOMICS RESEARCH INSTITUTE	PRJNA211153	SRP027327	SAMN02228477	SRS456879	fimH41
ESC_KA7853AA_AS	MVAST0167	GCA_001566655;Complete Genome;;;,GCF_001566655;Complete Genome;;;	Human	2010	North America	United States	University of Minnesota	PRJNA307507		SAMN04381852		fimH41
ESC_BA0593AA_AS	U054	SRR933447;ILLUMINA;Paired;;SRX321683	Human	2010	North America	United States	THE TRANSLATIONAL GENOMICS RESEARCH INSTITUTE	PRJNA211153	SRP027327	SAMN02228502	SRS456904	fimH89
ESC_RA4827AA_AS	pb20	SRR6703047;ILLUMINA;Paired;;SRX3677244	Human	2011	North America	Canada	Carleton University	PRJNA433633	SRP132562	SAMN08513239	SRS2937939	fimH30
ESC_RA4826AA_AS	pb21	SRR6703048;ILLUMINA;Paired;;SRX3677243	Human	2011	North America	Canada	Carleton University	PRJNA433633	SRP132562	SAMN08513240	SRS2937938	fimH30
ESC_RA4825AA_AS	pb18	SRR6703049;ILLUMINA;Paired;;SRX3677242	Human	2011	North America	Canada	Carleton University	PRJNA433633	SRP132562	SAMN08513237	SRS2937937	fimH30
ESC_RA4824AA_AS	pb19	SRR6703050;ILLUMINA;Paired;;SRX3677241	Human	2011	North America	Canada	Carleton University	PRJNA433633	SRP132562	SAMN08513238	SRS2937936	fimH30
ESC_RA4822AA_AS	pb17	SRR6703052;ILLUMINA;Paired;;SRX3677239	Human	2011	North America	Canada	Carleton University	PRJNA433633	SRP132562	SAMN08513236	SRS2937934	fimH30
ESC_RA4814AA_AS	pb35	SRR6703060;ILLUMINA;Paired;;SRX3677231	Human	2011	North America	Canada	Carleton University	PRJNA433633	SRP132562	SAMN08513254	SRS2937926	fimH30
ESC_MA2658AA_AS	S59	SRR5381110;ILLUMINA;Paired;;SRX2676288	Human	2011	North America	United States	University of Pittsburgh School of Medicine	PRJNA380635	SRP102540	SAMN06645555	SRS2074805	fimH30
ESC_TA7642AA_AS	ST131	SRR7839419;ILLUMINA;Paired;;SRX4690578	Human	2011	North America	United States	University of Michigan	PRJNA435617	SRP161802	SAMN10039324	SRS3783938	fimH30
ESC_TA7638AA_AS	ST131	SRR7839422;ILLUMINA;Paired;;SRX4690575	Human	2011	North America	United States	University of Michigan	PRJNA435617	SRP161802	SAMN10039325	SRS3783935	fimH30
ESC_TA7637AA_AS	ST131	SRR7839423;ILLUMINA;Paired;;SRX4690574	Human	2011	North America	United States	University of Michigan	PRJNA435617	SRP161802	SAMN10039320	SRS3783934	fimH30
ESC_TA7633AA_AS	ST131	SRR7839429;ILLUMINA;Paired;;SRX4690568	Human	2011	North America	United States	University of Michigan	PRJNA435617	SRP161802	SAMN10039328	SRS3783928	fimH30
ESC_TA7632AA_AS	ST131	SRR7839430;ILLUMINA;Paired;;SRX4690567	Human	2011	North America	United States	University of Michigan	PRJNA435617	SRP161802	SAMN10039327	SRS3783927	fimH30
ESC_RA4832AA_AS	pb24	SRR6703042;ILLUMINA;Paired;;SRX3677249	Human	2011	North America	Canada	Carleton University	PRJNA433633	SRP132562	SAMN08513243	SRS2937944	fimH30
ESC_TA7639AA_AS	ST131	SRR7839421;ILLUMINA;Paired;;SRX4690576	Human	2011	North America	United States	University of Michigan	PRJNA435617	SRP161802	SAMN10039326	SRS3783936	fimH30
ESC_TA7589AA_AS	ST131	SRR7839538;ILLUMINA;Paired;;SRX4690459	Human	2011	North America	United States	University of Michigan	PRJNA435617	SRP161802	SAMN10039329	SRS3783819	fimH30
ESC_RA4809AA_AS	pb40	SRR6703065;ILLUMINA;Paired;;SRX3677226	Human	2011	North America	Canada	Carleton University	PRJNA433633	SRP132562	SAMN08513259	SRS2937921	fimH54
ESC_RA4813AA_AS	pb36	SRR6703061;ILLUMINA;Paired;;SRX3677230	Human	2011	North America	Canada	Carleton University	PRJNA433633	SRP132562	SAMN08513255	SRS2937925	fimH30
ESC_TA7645AA_AS	ST131	SRR7839406;ILLUMINA;Paired;;SRX4690591	Human	2011	North America	United States	University of Michigan	PRJNA435617	SRP161802	SAMN10039335	SRS3783952	fimH30
ESC_TA7688AA_AS	ST131	SRR7839776;ILLUMINA;Paired;;SRX4690808	Human	2011	North America	United States	University of Michigan	PRJNA435617	SRP161802	SAMN10039339	SRS3784165	fimH30
ESC_TA7716AA_AS	ST131	SRR7839403;ILLUMINA;Paired;;SRX4690594	Human	2011	North America	United States	University of Michigan	PRJNA435617	SRP161802	SAMN10039334	SRS3783954	fimH30
ESC_TA7585AA_AS	ST131	SRR7839542;ILLUMINA;Paired;;SRX4690455	Human	2011	North America	United States	University of Michigan	PRJNA435617	SRP161802	SAMN10039337	SRS3783813	fimH30
ESC_TA7732AA_AS	ST131	SRR7840092;ILLUMINA;Paired;;SRX4690988	Human	2011	North America	United States	University of Michigan	PRJNA435617	SRP161802	SAMN10039347	SRS3784346	fimH30
ESC_TA7691AA_AS	ST131	SRR7839773;ILLUMINA;Paired;;SRX4690811	Human	2011	North America	United States	University of Michigan	PRJNA435617	SRP161802	SAMN10039344	SRS3784168	fimH30
ESC_TA7744AA_AS	ST131	SRR7840049;ILLUMINA;Paired;;SRX4691031	Human	2011	North America	United States	University of Michigan	PRJNA435617	SRP161802	SAMN10039352	SRS3784386	fimH30
ESC_TA7743AA_AS	ST131	SRR7840050;ILLUMINA;Paired;;SRX4691030	Human	2011	North America	United States	University of Michigan	PRJNA435617	SRP161802	SAMN10039351	SRS3784385	fimH30
ESC_TA7742AA_AS	ST131	SRR7840051;ILLUMINA;Paired;;SRX4691029	Human	2011	North America	United States	University of Michigan	PRJNA435617	SRP161802	SAMN10039350	SRS3784388	fimH30
ESC_TA7739AA_AS	ST131	SRR7840055;ILLUMINA;Paired;;SRX4691025	Human	2011	North America	United States	University of Michigan	PRJNA435617	SRP161802	SAMN10039354	SRS3784381	fimH30
ESC_TA7749AA_AS	ST131	SRR7840043;ILLUMINA;Paired;;SRX4691037	Human	2011	North America	United States	University of Michigan	PRJNA435617	SRP161802	SAMN10039358	SRS3784393	fimH30
ESC_TA7748AA_AS	ST131	SRR7840044;ILLUMINA;Paired;;SRX4691036	Human	2011	North America	United States	University of Michigan	PRJNA435617	SRP161802	SAMN10039357	SRS3784394	fimH30
ESC_TA7598AA_AS	ST131	SRR7839529;ILLUMINA;Paired;;SRX4690468	Human	2011	North America	United States	University of Michigan	PRJNA435617	SRP161802	SAMN10039364	SRS3783828	fimH30
ESC_TA7597AA_AS	ST131	SRR7839530;ILLUMINA;Paired;;SRX4690467	Human	2011	North America	United States	University of Michigan	PRJNA435617	SRP161802	SAMN10039365	SRS3783826	fimH30
ESC_TA7596AA_AS	ST131	SRR7839531;ILLUMINA;Paired;;SRX4690466	Human	2011	North America	United States	University of Michigan	PRJNA435617	SRP161802	SAMN10039366	SRS3783825	fimH30
ESC_TA7680AA_AS	ST131	SRR7839867;ILLUMINA;Paired;;SRX4690717	Human	2011	North America	United States	University of Michigan	PRJNA435617	SRP161802	SAMN10039387	SRS3784076	fimH30
ESC_TA7679AA_AS	ST131	SRR7839868;ILLUMINA;Paired;;SRX4690716	Human	2011	North America	United States	University of Michigan	PRJNA435617	SRP161802	SAMN10039388	SRS3784075	fimH30
ESC_TA7715AA_AS	ST131	SRR7840153;ILLUMINA;Paired;;SRX4690927	Human	2011	North America	United States	University of Michigan	PRJNA435617	SRP161802	SAMN10039392	SRS3784470	fimH30
ESC_TA7721AA_AS	ST131	SRR7840151;ILLUMINA;Paired;;SRX4690929	Human	2011	North America	United States	University of Michigan	PRJNA435617	SRP161802	SAMN10039394	SRS3784286	fimH30
ESC_TA7754AA_AS	ST131	SRR7840152;ILLUMINA;Paired;;SRX4690928	Human	2011	North America	United States	University of Michigan	PRJNA435617	SRP161802	SAMN10039393	SRS3784284	fimH30
ESC_CA3489AA_AS	upec-110	SRR1314324;ILLUMINA;Paired;;SRX560341	Human	2011	North America	United States	UNIVERSITY OF WASHINGTON	PRJNA248737	SRP042632	SAMN02801921	SRS624636	fimH22
ESC_BA3073AA_AS	H061	SRR933379;ILLUMINA;Paired;;SRX321650	Human	2011	North America	United States	THE TRANSLATIONAL GENOMICS RESEARCH INSTITUTE	PRJNA211153	SRP027327	SAMN02228469	SRS456871	fimH22
ESC_HA5678AA_AS	GN04124	SRR3098950;ILLUMINA;Paired;;SRX1528896	Human	2011	North America	United States	JCVI	PRJNA290784	SRP068372	SAMN04388567	SRS1246508	fimH27
ESC_NA2686AA_AS	HE-MDREc59	DRR061482;ILLUMINA;Paired;500;DRX055726	Human	2011	North America	United States	UNI_NORTH_CAROLINA	PRJDB4868	DRP003614	SAMD00052678	DRS043541	fimH30
ESC_CA6573AA_AS	upec-97	SRR1314596;ILLUMINA;Paired;;SRX560613	Human	2011	North America	United States	UNIVERSITY OF WASHINGTON	PRJNA248737	SRP042632	SAMN02802193	SRS624910	fimH30
ESC_AA9690AA_AS	upec-90	SRR1314589;ILLUMINA;Paired;;SRX560606	Human	2011	North America	United States	UNIVERSITY OF WASHINGTON	PRJNA248737	SRP042632	SAMN02802186	SRS624902	fimH30
ESC_BA6165AA_AS	upec-74	SRR1314571;ILLUMINA;Paired;;SRX560588	Human	2011	North America	United States	UNIVERSITY OF WASHINGTON	PRJNA248737	SRP042632	SAMN02802168	SRS624884	fimH30
ESC_CA3442AA_AS	upec-57	SRR1314552;ILLUMINA;Paired;;SRX560569	Human	2011	North America	United States	UNIVERSITY OF WASHINGTON	PRJNA248737	SRP042632	SAMN02802149	SRS624865	fimH30
ESC_BA9967AA_AS	upec-50	SRR1314545;ILLUMINA;Paired;;SRX560562	Human	2011	North America	United States	UNIVERSITY OF WASHINGTON	PRJNA248737	SRP042632	SAMN02802142	SRS624858	fimH30
ESC_EA6185AA_AS	upec-248	SRR1314476;ILLUMINA;Paired;;SRX560493	Human	2011	North America	United States	UNIVERSITY OF WASHINGTON	PRJNA248737	SRP042632	SAMN02802073	SRS624789	fimH30
ESC_CA2053AA_AS	upec-220	SRR1314446;ILLUMINA;Paired;;SRX560463	Human	2011	North America	United States	UNIVERSITY OF WASHINGTON	PRJNA248737	SRP042632	SAMN02802043	SRS624759	fimH30
ESC_CA5848AA_AS	upec-212	SRR1314437;ILLUMINA;Paired;;SRX560454	Human	2011	North America	United States	UNIVERSITY OF WASHINGTON	PRJNA248737	SRP042632	SAMN02802034	SRS624750	fimH30
ESC_BA6701AA_AS	upec-189	SRR1314410;ILLUMINA;Paired;;SRX560427	Human	2011	North America	United States	UNIVERSITY OF WASHINGTON	PRJNA248737	SRP042632	SAMN02802007	SRS624722	fimH30
ESC_BA4216AA_AS	upec-177	SRR1314397;ILLUMINA;Paired;;SRX560414	Human	2011	North America	United States	UNIVERSITY OF WASHINGTON	PRJNA248737	SRP042632	SAMN02801994	SRS624710	fimH30
ESC_BA4427AA_AS	upec-176	SRR1314396;ILLUMINA;Paired;;SRX560413	Human	2011	North America	United States	UNIVERSITY OF WASHINGTON	PRJNA248737	SRP042632	SAMN02801993	SRS624709	fimH30
ESC_BA5514AA_AS	upec-162	SRR1314381;ILLUMINA;Paired;;SRX560398	Human	2011	North America	United States	UNIVERSITY OF WASHINGTON	PRJNA248737	SRP042632	SAMN02801978	SRS624694	fimH30
ESC_CA3564AA_AS	upec-159	SRR1314377;ILLUMINA;Paired;;SRX560394	Human	2011	North America	United States	UNIVERSITY OF WASHINGTON	PRJNA248737	SRP042632	SAMN02801974	SRS624690	fimH30
ESC_BA4065AA_AS	upec-15	SRR1314367;ILLUMINA;Paired;;SRX560384	Human	2011	North America	United States	UNIVERSITY OF WASHINGTON	PRJNA248737	SRP042632	SAMN02801964	SRS624680	fimH30
ESC_CA2563AA_AS	upec-148	SRR1314365;ILLUMINA;Paired;;SRX560382	Human	2011	North America	United States	UNIVERSITY OF WASHINGTON	PRJNA248737	SRP042632	SAMN02801962	SRS624678	fimH30
ESC_CA3515AA_AS	upec-143	SRR1314360;ILLUMINA;Paired;;SRX560377	Human	2011	North America	United States	UNIVERSITY OF WASHINGTON	PRJNA248737	SRP042632	SAMN02801957	SRS624673	fimH30
ESC_CA0953AA_AS	upec-142	SRR1314359;ILLUMINA;Paired;;SRX560376	Human	2011	North America	United States	UNIVERSITY OF WASHINGTON	PRJNA248737	SRP042632	SAMN02801956	SRS624671	fimH30
ESC_CA3590AA_AS	upec-125	SRR1314340;ILLUMINA;Paired;;SRX560357	Human	2011	North America	United States	UNIVERSITY OF WASHINGTON	PRJNA248737	SRP042632	SAMN02801937	SRS624652	fimH30
ESC_BA2958AA_AS	upec-108	SRR1314321;ILLUMINA;Paired;;SRX560338	Human	2011	North America	United States	UNIVERSITY OF WASHINGTON	PRJNA248737	SRP042632	SAMN02801918	SRS624634	fimH30
ESC_BA5217AA_AS	blood-B11-136	SRR1314310;ILLUMINA;Paired;;SRX560327	Human	2011	North America	United States	UNIVERSITY OF WASHINGTON	PRJNA248737	SRP042632	SAMN02801907	SRS624623	fimH30
ESC_BA4335AA_AS	blood-B-11-184	SRR1314309;ILLUMINA;Paired;;SRX560326	Human	2011	North America	United States	UNIVERSITY OF WASHINGTON	PRJNA248737	SRP042632	SAMN02801906	SRS624622	fimH30
ESC_BA8586AA_AS	blood-11-0254	SRR1314299;ILLUMINA;Paired;;SRX560316	Human	2011	North America	United States	UNIVERSITY OF WASHINGTON	PRJNA248737	SRP042632	SAMN02801896	SRS624611	fimH30
ESC_BA2569AA_AS	blood-11-0068	SRR1314298;ILLUMINA;Paired;;SRX560315	Human	2011	North America	United States	UNIVERSITY OF WASHINGTON	PRJNA248737	SRP042632	SAMN02801895	SRS624610	fimH30
ESC_BA3618AA_AS	blood-11-0067	SRR1314297;ILLUMINA;Paired;;SRX560314	Human	2011	North America	United States	UNIVERSITY OF WASHINGTON	PRJNA248737	SRP042632	SAMN02801894	SRS624609	fimH30
ESC_HA5681AA_AS	GN04228	SRR3098953;ILLUMINA;Paired;;SRX1528899	Human	2011	North America	United States	JCVI	PRJNA290784	SRP068372	SAMN04388570	SRS1246512	fimH30
ESC_NA2697AA_AS	HE-MDREc71	DRR061493;ILLUMINA;Paired;500;DRX055737	Human	2011	North America	United States	UNI_NORTH_CAROLINA	PRJDB4868	DRP003614	SAMD00052689	DRS043552	fimH30
ESC_NA2695AA_AS	HE-MDREc68	DRR061491;ILLUMINA;Paired;500;DRX055735	Human	2011	North America	United States	UNI_NORTH_CAROLINA	PRJDB4868	DRP003614	SAMD00052687	DRS043550	fimH30
ESC_NA2691AA_AS	HE-MDREc64	DRR061487;ILLUMINA;Paired;500;DRX055731	Human	2011	North America	United States	UNI_NORTH_CAROLINA	PRJDB4868	DRP003614	SAMD00052683	DRS043546	fimH30
ESC_NA2688AA_AS	HE-MDREc61	DRR061484;ILLUMINA;Paired;500;DRX055728	Human	2011	North America	United States	UNI_NORTH_CAROLINA	PRJDB4868	DRP003614	SAMD00052680	DRS043543	fimH30
ESC_NA2687AA_AS	HE-MDREc60	DRR061483;ILLUMINA;Paired;500;DRX055727	Human	2011	North America	United States	UNI_NORTH_CAROLINA	PRJDB4868	DRP003614	SAMD00052679	DRS043542	fimH30
ESC_NA2685AA_AS	HE-MDREc58	DRR061481;ILLUMINA;Paired;500;DRX055725	Human	2011	North America	United States	UNI_NORTH_CAROLINA	PRJDB4868	DRP003614	SAMD00052677	DRS043540	fimH30
ESC_NA2679AA_AS	HE-MDREc51	DRR061475;ILLUMINA;Paired;500;DRX055719	Human	2011	North America	United States	UNI_NORTH_CAROLINA	PRJDB4868	DRP003614	SAMD00052671	DRS043534	fimH30
ESC_NA2677AA_AS	HE-MDREc49	DRR061473;ILLUMINA;Paired;500;DRX055717	Human	2011	North America	United States	UNI_NORTH_CAROLINA	PRJDB4868	DRP003614	SAMD00052669	DRS043532	fimH30
ESC_LA5355AA_AS	Ecol_356	SRR3999083;ILLUMINA;Paired;;SRX1999811	Human	2011	North America	United States	Modernising Medical Microbiology, NDM, Oxford University	PRJNA316786	SRP080908	SAMN05511164	SRS1600636	fimH30
ESC_HA8567AA_AS	MOD1-EC6093	SRR3988071;ILLUMINA;Paired;300;SRX1989625	Wild Animal	2011	North America	United States	FDA Center for Food Safety and Applied Nutrition	PRJNA230969	SRP058582	SAMN05439516	SRS1593352	fimH30
ESC_NA2696AA_AS	HE-MDREc70	DRR061492;ILLUMINA;Paired;500;DRX055736	Human	2011	North America	United States	UNI_NORTH_CAROLINA	PRJDB4868	DRP003614	SAMD00052688	DRS043551	fimH35
ESC_NA2690AA_AS	HE-MDREc63	DRR061486;ILLUMINA;Paired;500;DRX055730	Human	2011	North America	United States	UNI_NORTH_CAROLINA	PRJDB4868	DRP003614	SAMD00052682	DRS043545	fimH35
ESC_BA8458AA_AS	upec-88	SRR1314586;ILLUMINA;Paired;;SRX560603	Human	2011	North America	United States	UNIVERSITY OF WASHINGTON	PRJNA248737	SRP042632	SAMN02802183	SRS624898	fimH41
ESC_AA8258AA_AS	upec-29	SRR1314521;ILLUMINA;Paired;;SRX560538	Human	2011	North America	United States	UNIVERSITY OF WASHINGTON	PRJNA248737	SRP042632	SAMN02802118	SRS624834	fimH41
ESC_BA3487AA_AS	upec-134	SRR1314350;ILLUMINA;Paired;;SRX560367	Human	2011	North America	United States	UNIVERSITY OF WASHINGTON	PRJNA248737	SRP042632	SAMN02801947	SRS624663	fimH41
ESC_RA4802AA_AS	pb1	SRR6703072;ILLUMINA;Paired;;SRX3677219	Human	2012	North America	Canada	Carleton University	PRJNA433633	SRP132562	SAMN08513221	SRS2937916	fimH22
ESC_RA4823AA_AS	pb16	SRR6703051;ILLUMINA;Paired;;SRX3677240	Human	2012	North America	Canada	Carleton University	PRJNA433633	SRP132562	SAMN08513235	SRS2937935	fimH30
ESC_RA4821AA_AS	pb14	SRR6703053;ILLUMINA;Paired;;SRX3677238	Human	2012	North America	Canada	Carleton University	PRJNA433633	SRP132562	SAMN08513233	SRS2937933	fimH30
ESC_RA4819AA_AS	pb12	SRR6703055;ILLUMINA;Paired;;SRX3677236	Human	2012	North America	Canada	Carleton University	PRJNA433633	SRP132562	SAMN08513231	SRS2937931	fimH30
ESC_RA4818AA_AS	pb13	SRR6703056;ILLUMINA;Paired;;SRX3677235	Human	2012	North America	Canada	Carleton University	PRJNA433633	SRP132562	SAMN08513232	SRS2937930	fimH30
ESC_RA4800AA_AS	pb10	SRR6703074;ILLUMINA;Paired;;SRX3677217	Human	2012	North America	Canada	Carleton University	PRJNA433633	SRP132562	SAMN08513229	SRS2937950	fimH30
ESC_RA4799AA_AS	pb11	SRR6703075;ILLUMINA;Paired;;SRX3677216	Human	2012	North America	Canada	Carleton University	PRJNA433633	SRP132562	SAMN08513230	SRS2937914	fimH30
ESC_TA7670AA_AS	ST131	SRR7839887;ILLUMINA;Paired;;SRX4690697	Human	2012	North America	United States	University of Michigan	PRJNA435617	SRP161802	SAMN10039401	SRS3784056	fimH30
ESC_TA7572AA_AS	ST131	SRR7839625;ILLUMINA;Paired;;SRX4690372	Human	2012	North America	United States	University of Michigan	PRJNA435617	SRP161802	SAMN10039400	SRS3783731	fimH30
ESC_RA4805AA_AS	pb6	SRR6703069;ILLUMINA;Paired;;SRX3677222	Human	2012	North America	Canada	Carleton University	PRJNA433633	SRP132562	SAMN08513226	SRS2937917	fimH683
ESC_TA7571AA_AS	ST131	SRR7839628;ILLUMINA;Paired;;SRX4690369	Human	2012	North America	United States	University of Michigan	PRJNA435617	SRP161802	SAMN10039403	SRS3783728	fimH30
ESC_TA7570AA_AS	ST131	SRR7839629;ILLUMINA;Paired;;SRX4690368	Human	2012	North America	United States	University of Michigan	PRJNA435617	SRP161802	SAMN10039404	SRS3783727	fimH30
ESC_TA7664AA_AS	ST131	SRR7839903;ILLUMINA;Paired;;SRX4690681	Human	2012	North America	United States	University of Michigan	PRJNA435617	SRP161802	SAMN10039407	SRS3784040	fimH30
ESC_TA8740AA_AS	ST131	SRR7839631;ILLUMINA;Paired;;SRX4690366	Human	2012	North America	United States	University of Michigan	PRJNA435617	SRP161802	SAMN10039406	SRS3783726	fimH30
ESC_TA7559AA_AS	ST131	SRR7839647;ILLUMINA;Paired;;SRX4690350	Human	2012	North America	United States	University of Michigan	PRJNA435617	SRP161802	SAMN10039409	SRS3783710	fimH30
ESC_TA7558AA_AS	ST131	SRR7839648;ILLUMINA;Paired;;SRX4690349	Human	2012	North America	United States	University of Michigan	PRJNA435617	SRP161802	SAMN10039412	SRS3783709	fimH30
ESC_GA4765AA_AS	MNCRE44	GCF_000931565;Complete Genome;;;	Human	2012	North America	United States	University of Minnesota	PRJNA224116		SAMN03287565	SRS837412	fimH30
ESC_TA7564AA_AS	ST131	SRR7839642;ILLUMINA;Paired;;SRX4690355	Human	2012	North America	United States	University of Michigan	PRJNA435617	SRP161802	SAMN10039414	SRS3783716	fimH30
ESC_TA7562AA_AS	ST131	SRR7839644;ILLUMINA;Paired;;SRX4690353	Human	2012	North America	United States	University of Michigan	PRJNA435617	SRP161802	SAMN10039416	SRS3783713	fimH30
ESC_TA7565AA_AS	ST131	SRR7839641;ILLUMINA;Paired;;SRX4690356	Human	2012	North America	United States	University of Michigan	PRJNA435617	SRP161802	SAMN10039417	SRS3783715	fimH30
ESC_HA8134AA_AS	DHQP1202952	SRR3982177;ILLUMINA;Paired;;SRX1986490	Human	2012	North America	United States	CDC Division of Healthcare Quality Promotion	PRJNA288601	SRP074197	SAMN05170071	SRS1590874	fimH22
ESC_HA8133AA_AS	DHQP1202951	SRR3982153;ILLUMINA;Paired;;SRX1986486	Human	2012	North America	United States	CDC Division of Healthcare Quality Promotion	PRJNA288601	SRP074197	SAMN05170070	SRS1590873	fimH30
ESC_CA1792AA_AS	BIDMC 38	SRR850818;ILLUMINA;Paired;5000;SRX277754,SRR850820;ILLUMINA;Paired;180;SRX277756,SRR850819;ILLUMINA;Paired;180;SRX277755,SRR850821;ILLUMINA;Paired;5000;SRX277754		2012	North America	United States	Broad Institute	PRJNA202050	SRP022640	SAMN02138669	SRS420798	fimH30
ESC_TA7627AA_AS	ST131	SRR7839436;ILLUMINA;Paired;;SRX4690561	Human	2012	North America	United States	University of Michigan	PRJNA435617	SRP161802	SAMN10039423	SRS3783920	fimH30
ESC_TA7630AA_AS	ST131	SRR7839433;ILLUMINA;Paired;;SRX4690564	Human	2012	North America	United States	University of Michigan	PRJNA435617	SRP161802	SAMN10039428	SRS3783923	fimH30
ESC_TA7629AA_AS	ST131	SRR7839434;ILLUMINA;Paired;;SRX4690563	Human	2012	North America	United States	University of Michigan	PRJNA435617	SRP161802	SAMN10039425	SRS3783922	fimH30
ESC_TA7628AA_AS	ST131	SRR7839435;ILLUMINA;Paired;;SRX4690562	Human	2012	North America	United States	University of Michigan	PRJNA435617	SRP161802	SAMN10039426	SRS3783921	fimH30
ESC_LA8467AA_AS	S63	SRR5381106;ILLUMINA;Paired;;SRX2676284	Human	2012	North America	United States	University of Pittsburgh School of Medicine	PRJNA380635	SRP102540	SAMN06645559	SRS2074801	fimH30
ESC_LA8537AA_AS	S64	SRR5381105;ILLUMINA;Paired;;SRX2676283	Human	2012	North America	United States	University of Pittsburgh School of Medicine	PRJNA380635	SRP102540	SAMN06645560	SRS2074800	fimH30
ESC_TA7550AA_AS	ST131	SRR7839660;ILLUMINA;Paired;;SRX4690337	Human	2012	North America	United States	University of Michigan	PRJNA435617	SRP161802	SAMN10039429	SRS3783697	fimH30
ESC_TA8718AA_AS	P1033	SRR7879949;ILLUMINA;Paired;;SRX4718592	Human	2012	North America	United States	The Broad Institute	PRJNA448593	SRP162179	SAMN10093648	SRS3803977	fimH22
ESC_TA8678AA_AS	P6092	SRR7879886;ILLUMINA;Paired;;SRX4718529	Human	2012	North America	United States	The Broad Institute	PRJNA448593	SRP162179	SAMN10093577	SRS3803913	fimH30
ESC_BA2812AA_AS	upec-281	SRR1314512;ILLUMINA;Paired;;SRX560529	Human	2012	North America	United States	UNIVERSITY OF WASHINGTON	PRJNA248737	SRP042632	SAMN02802109	SRS624825	fimH30
ESC_CA1741AA_AS	upec-259	SRR1314488;ILLUMINA;Paired;;SRX560505	Human	2012	North America	United States	UNIVERSITY OF WASHINGTON	PRJNA248737	SRP042632	SAMN02802085	SRS624801	fimH30
ESC_TA8661AA_AS	P6084	SRR7879868;ILLUMINA;Paired;;SRX4718511	Human	2012	North America	United States	The Broad Institute	PRJNA448593	SRP162179	SAMN10093575	SRS3803896	fimH30
ESC_WA9520AA_AS	U12A	GCA_004141955;Complete Genome;;;,GCF_004141955;Complete Genome;;;	Human	2012	North America	United States	The University of Queensland	PRJNA516746		SAMN10817475		fimH30
ESC_HA5801AA_AS	F283	SRR3143607;ILLUMINA;Paired;;SRX1559732	Wild Animal	2012	North America	United States	Swansea University	PRJNA295914	SRP068897	SAMN04273110	SRS1274395	fimH30
ESC_HA8732AA_AS	MOD1-EC6135	SRR3989709;ILLUMINA;Paired;300;SRX1991249	Wild Animal	2012	North America	United States	FDA Center for Food Safety and Applied Nutrition	PRJNA230969	SRP058582	SAMN05440246	SRS1594049	fimH30
ESC_HA8728AA_AS	MOD1-EC6130	SRR3989704;ILLUMINA;Paired;300;SRX1991244	Wild Animal	2012	North America	United States	FDA Center for Food Safety and Applied Nutrition	PRJNA230969	SRP058582	SAMN05439565	SRS1594044	fimH30
ESC_TA8836AA_AS	P6066	SRR7879945;ILLUMINA;Paired;;SRX4718588	Human	2012	North America	United States	The Broad Institute	PRJNA448593	SRP162179	SAMN10093631	SRS3803973	fimH41
ESC_AA8306AA_AS	upec-271	SRR1314502;ILLUMINA;Paired;;SRX560519	Human	2012	North America	United States	UNIVERSITY OF WASHINGTON	PRJNA248737	SRP042632	SAMN02802099	SRS624815	fimH41
ESC_TA7549AA_AS	ST131	SRR7839661;ILLUMINA;Paired;;SRX4690336	Human	2013	North America	United States	University of Michigan	PRJNA435617	SRP161802	SAMN10039430	SRS3783696	fimH30
ESC_TA7548AA_AS	ST131	SRR7839662;ILLUMINA;Paired;;SRX4690335	Human	2013	North America	United States	University of Michigan	PRJNA435617	SRP161802	SAMN10039431	SRS3783695	fimH30
ESC_TA7556AA_AS	ST131	SRR7839654;ILLUMINA;Paired;;SRX4690343	Human	2013	North America	United States	University of Michigan	PRJNA435617	SRP161802	SAMN10039437	SRS3783703	fimH30
ESC_HA8137AA_AS	DHQP1300764	SRR3982375;ILLUMINA;Paired;;SRX1986535	Human	2013	North America	United States	CDC Division of Healthcare Quality Promotion	PRJNA288601	SRP074197	SAMN05170085	SRS1590895	fimH30
ESC_HA8136AA_AS	DHQP1300756	SRR3982317;ILLUMINA;Paired;;SRX1986529	Human	2013	North America	United States	CDC Division of Healthcare Quality Promotion	PRJNA288601	SRP074197	SAMN05170083	SRS1590892	fimH30
ESC_TA7709AA_AS	ST131	SRR7839673;ILLUMINA;Paired;;SRX4690911	Human	2013	North America	United States	University of Michigan	PRJNA435617	SRP161802	SAMN10039442	SRS3784265	fimH30
ESC_TA7707AA_AS	ST131	SRR7839675;ILLUMINA;Paired;;SRX4690909	Human	2013	North America	United States	University of Michigan	PRJNA435617	SRP161802	SAMN10039440	SRS3784266	fimH30
ESC_TA7555AA_AS	ST131	SRR7839655;ILLUMINA;Paired;;SRX4690342	Human	2013	North America	United States	University of Michigan	PRJNA435617	SRP161802	SAMN10039438	SRS3783702	fimH30
ESC_TA7552AA_AS	ST131	SRR7839658;ILLUMINA;Paired;;SRX4690339	Human	2013	North America	United States	University of Michigan	PRJNA435617	SRP161802	SAMN10039435	SRS3783699	fimH30
ESC_TA7551AA_AS	ST131	SRR7839659;ILLUMINA;Paired;;SRX4690338	Human	2013	North America	United States	University of Michigan	PRJNA435617	SRP161802	SAMN10039436	SRS3783698	fimH30
ESC_TA7703AA_AS	ST131	SRR7839679;ILLUMINA;Paired;;SRX4690905	Human	2013	North America	United States	University of Michigan	PRJNA435617	SRP161802	SAMN10039444	SRS3784261	fimH30
ESC_TA7702AA_AS	ST131	SRR7839680;ILLUMINA;Paired;;SRX4690904	Human	2013	North America	United States	University of Michigan	PRJNA435617	SRP161802	SAMN10039443	SRS3784260	fimH30
ESC_BA0101AA_AS	AZ-TG60445	SRR1178255;ILLUMINA;Paired;500;SRX477342	Food	2013	North America	United States	FOOD AND DRUG ADMINISTRATION, CENTER FOR FOOD SAFETY AND APPLIED NUTRITION	PRJNA230968	SRP038995	SAMN02442854	SRS563011	fimH22
ESC_BA0122AA_AS	AZ-TG60933	SRR1185814;ILLUMINA;Paired;500;SRX483195	Food	2013	North America	United States	FSIS SRCAMB	PRJNA230968	SRP038995	SAMN02442811	SRS567688	fimH22
ESC_HA9155AA_AS	DHQP1301413	SRR3996243;ILLUMINA;Paired;;SRX1997201	Human	2013	North America	United States	CDC Division of Healthcare Quality Promotion	PRJNA288601	SRP074197	SAMN05170126	SRS1598669	fimH30
ESC_HA9154AA_AS	DHQP1301379	SRR3996237;ILLUMINA;Paired;;SRX1997195	Human	2013	North America	United States	CDC Division of Healthcare Quality Promotion	PRJNA288601	SRP074197	SAMN05170120	SRS1598662	fimH30
ESC_CA6222AA_AS	AZ-TG73179	SRR1198936;ILLUMINA;Paired;500;SRX495431	Food	2013	North America	United States	FSIS SRCAMB	PRJNA230968	SRP038995	SAMN02628549	SRS577636	fimH22
ESC_CA1697AA_AS	AZ-TG73171	SRR1198929;ILLUMINA;Paired;500;SRX495424	Food	2013	North America	United States	FSIS SRCAMB	PRJNA230968	SRP038995	SAMN02628547	SRS577628	fimH22
ESC_BA9078AA_AS	AZ-TG73391	SRR1220791;ILLUMINA;Paired;500;SRX512478	Food	2013	North America	United States	FOOD AND DRUG ADMINISTRATION, CENTER FOR FOOD SAFETY AND APPLIED NUTRITION	PRJNA230968	SRP038995	SAMN02628602	SRS589800	fimH22
ESC_CA5288AA_AS	AZ-TG73383	SRR1220712;ILLUMINA;Paired;500;SRX512400	Food	2013	North America	United States	FOOD AND DRUG ADMINISTRATION, CENTER FOR FOOD SAFETY AND APPLIED NUTRITION	PRJNA230968	SRP038995	SAMN02628600	SRS589723	fimH22
ESC_BA1188AA_AS	AZ-TG73203	SRR1201320;ILLUMINA;Paired;500;SRX498184	Food	2013	North America	United States	FOOD AND DRUG ADMINISTRATION, CENTER FOR FOOD SAFETY AND APPLIED NUTRITION	PRJNA230968	SRP038995	SAMN02628555	SRS580051	fimH22
ESC_RA4867AA_AS	1256/2131	SRR6710189;ILLUMINA;Paired;;SRX3683631	Human	2013	North America	United States	JCVI	PRJNA433394	SRP132707	SAMN08513432	SRS2943649	fimH30
ESC_HA9303AA_AS	DHQP1302011	SRR4017814;ILLUMINA;Paired;;SRX2011601	Human	2013	North America	United States	CDC Division of Healthcare Quality Promotion	PRJNA288601	SRP074197	SAMN05170159	SRS1608945	fimH30
ESC_HA9158AA_AS	DHQP1301844	SRR3996259;ILLUMINA;Paired;;SRX1997217	Human	2013	North America	United States	CDC Division of Healthcare Quality Promotion	PRJNA288601	SRP074197	SAMN05170142	SRS1598685	fimH30
ESC_TA7581AA_AS	ST131	SRR7839616;ILLUMINA;Paired;;SRX4690381	Human	2013	North America	United States	University of Michigan	PRJNA435617	SRP161802	SAMN10039500	SRS3783740	fimH30
ESC_TA8426AA_AS	P6116	SRR7879866;ILLUMINA;Paired;;SRX4718509	Human	2013	North America	United States	The Broad Institute	PRJNA448593	SRP162179	SAMN10093579	SRS3803894	fimH22
ESC_TA8662AA_AS	P6240	SRR7879870;ILLUMINA;Paired;;SRX4718513	Human	2013	North America	United States	The Broad Institute	PRJNA448593	SRP162179	SAMN10093580	SRS3803898	fimH22
ESC_VA2405AA_AS	Ecol_867	GCF_002012205;Complete Genome;;;,SRR3999101;ILLUMINA;Paired;;SRX1999829	Human	2013	North America	Canada	Modernising Medical Microbiology, NDM, Oxford University	PRJNA316786	SRP080908	SAMN05511148	SRS1600653	fimH30
ESC_NA2645AA_AS	HE-MDREc13	DRR061440;ILLUMINA;Paired;500;DRX055684	Human	2013	North America	United States	UNI_NORTH_CAROLINA	PRJDB4868	DRP003614	SAMD00052636	DRS043499	fimH30
ESC_TA8672AA_AS	R9514	SRR7879880;ILLUMINA;Paired;;SRX4718523	Human	2013	North America	United States	The Broad Institute	PRJNA448593	SRP162179	SAMN10093595	SRS3803908	fimH30
ESC_TA8670AA_AS	P6164	SRR7879878;ILLUMINA;Paired;;SRX4718521	Human	2013	North America	United States	The Broad Institute	PRJNA448593	SRP162179	SAMN10093603	SRS3803906	fimH30
ESC_TA8425AA_AS	P6172	SRR7879865;ILLUMINA;Paired;;SRX4718508	Human	2013	North America	United States	The Broad Institute	PRJNA448593	SRP162179	SAMN10093604	SRS3803893	fimH30
ESC_CA2785AA_AS	BIDMC 78	SRR1187825;ILLUMINA;Paired;180;SRX484986,SRR1187791;ILLUMINA;Paired;180;SRX484986,SRR1180871;ILLUMINA;Paired;635;SRX479947,SRR1180919;ILLUMINA;Paired;635;SRX479947	Human	2013	North America	United States	Broad Institute	PRJNA234166	SRP039292	SAMN02581299	SRS565168	fimH30
ESC_CA6176AA_AS	UCI 51	SRR1187773;ILLUMINA;Paired;180;SRX484981,SRR1187848;ILLUMINA;Paired;180;SRX484981,SRR1180961;ILLUMINA;Paired;650;SRX479934,SRR1180851;ILLUMINA;Paired;650;SRX479934	Human	2013	North America	United States	Broad Institute	PRJNA234124	SRP039282	SAMN02581257	SRS565153	fimH30
ESC_CA3870AA_AS	BIDMC 62	SRR1187770;ILLUMINA;Paired;180;SRX484979,SRR1187780;ILLUMINA;Paired;180;SRX484979,SRR1181054;ILLUMINA;Paired;663;SRX479964,SRR1180899;ILLUMINA;Paired;663;SRX479964	Human	2013	North America	United States	Broad Institute	PRJNA234150	SRP039305	SAMN02581283	SRS565183	fimH30
ESC_CA6211AA_AS	BIDMC 75	SRR1180918;ILLUMINA;Paired;651;SRX479918,SRR1180825;ILLUMINA;Paired;651;SRX479918,SRR1187762;ILLUMINA;Paired;180;SRX484973,SRR1187772;ILLUMINA;Paired;180;SRX484973	Human	2013	North America	United States	Broad Institute	PRJNA234163	SRP039271	SAMN02581296	SRS565138	fimH30
ESC_CA6629AA_AS	BIDMC 63	SRR1187757;ILLUMINA;Paired;180;SRX484969,SRR1183618;ILLUMINA;Paired;661;SRX479844,SRR1180699;ILLUMINA;Paired;661;SRX479844,SRR1187796;ILLUMINA;Paired;180;SRX484969	Human	2013	North America	United States	Broad Institute	PRJNA234151	SRP039245	SAMN02581284	SRS565085	fimH30
ESC_CA5460AA_AS	BIDMC 70	SRR1187781;ILLUMINA;Paired;180;SRX484964,SRR1180816;ILLUMINA;Paired;749;SRX479916,SRR1180965;ILLUMINA;Paired;749;SRX479916,SRR1187751;ILLUMINA;Paired;180;SRX484964	Human	2013	North America	United States	Broad Institute	PRJNA234158	SRP039270	SAMN02581291	SRS565136	fimH30
ESC_FA7185AA_AS	BIDMC 79	SRR1180942;ILLUMINA;Paired;672;SRX479892,SRR1180768;ILLUMINA;Paired;672;SRX479892,SRR1187740;ILLUMINA;Paired;180;SRX484955,SRR1187803;ILLUMINA;Paired;180;SRX484955	Human	2013	North America	United States	Broad Institute	PRJNA234167	SRP039261	SAMN02581300	SRS565119	fimH30
ESC_FA7211AA_AS	BIDMC 76	SRR1180987;ILLUMINA;Paired;692;SRX479927,SRR1187763;ILLUMINA;Paired;180;SRX484954,SRR1187739;ILLUMINA;Paired;180;SRX484954,SRR1180840;ILLUMINA;Paired;692;SRX479927	Human	2013	North America	United States	Broad Institute	PRJNA234164	SRP039278	SAMN02581297	SRS565148	fimH30
ESC_HA5686AA_AS	GN05705	SRR3098958;ILLUMINA;Paired;;SRX1528905	Human	2013	North America	United States	JCVI	PRJNA290784	SRP068372	SAMN04388575	SRS1246518	fimH30
ESC_HA2503AA_AS	UCD_JA62	SRR1824517;ILLUMINA;Paired;;SRX895888	Human	2013	North America	United States	UC Davis	PRJNA239030	SRP055771	SAMN02650899	SRS861681	fimH30
ESC_IA8536AA_AS	TX-ACB1303611	SRR4417902;ILLUMINA;Paired;500;SRX2240257	Human	2013	North America	United States	FDA Center for Food Safety and Applied Nutrition	PRJNA284275	SRP061878	SAMN05371134	SRS1741946	fimH30
ESC_NA2648AA_AS	HE-MDREc18	DRR061443;ILLUMINA;Paired;500;DRX055687	Human	2013	North America	United States	UNI_NORTH_CAROLINA	PRJDB4868	DRP003614	SAMD00052639	DRS043502	fimH30
ESC_NA2646AA_AS	HE-MDREc16	DRR061441;ILLUMINA;Paired;500;DRX055685	Human	2013	North America	United States	UNI_NORTH_CAROLINA	PRJDB4868	DRP003614	SAMD00052637	DRS043500	fimH30
ESC_NA9153AA_AS	Escherichia coli_29	SRR5642065;ILLUMINA;Paired;;SRX2880309	Human	2013	North America	United States	MD Anderson Cancer Center	PRJNA388450	SRP108482	SAMN07189561	SRS2248202	fimH30
ESC_NA9139AA_AS	Escherichia coli_14	SRR5642119;ILLUMINA;Paired;;SRX2880255	Human	2013	North America	United States	MD Anderson Cancer Center	PRJNA388450	SRP108482	SAMN07189546	SRS2248147	fimH30
ESC_NA9138AA_AS	Escherichia coli_13	SRR5642120;ILLUMINA;Paired;;SRX2880254	Human	2013	North America	United States	MD Anderson Cancer Center	PRJNA388450	SRP108482	SAMN07189545	SRS2248146	fimH30
ESC_NA9137AA_AS	Escherichia coli_12	SRR5642121;ILLUMINA;Paired;;SRX2880253	Human	2013	North America	United States	MD Anderson Cancer Center	PRJNA388450	SRP108482	SAMN07189544	SRS2248145	fimH30
ESC_NA9134AA_AS	Escherichia coli_17	SRR5642124;ILLUMINA;Paired;;SRX2880250	Human	2013	North America	United States	MD Anderson Cancer Center	PRJNA388450	SRP108482	SAMN07189549	SRS2248142	fimH30
ESC_NA9133AA_AS	Escherichia coli_16	SRR5642125;ILLUMINA;Paired;;SRX2880249	Human	2013	North America	United States	MD Anderson Cancer Center	PRJNA388450	SRP108482	SAMN07189548	SRS2248141	fimH30
ESC_NA9132AA_AS	Escherichia coli_15	SRR5642126;ILLUMINA;Paired;;SRX2880248	Human	2013	North America	United States	MD Anderson Cancer Center	PRJNA388450	SRP108482	SAMN07189547	SRS2248140	fimH30
ESC_TA8736AA_AS	P6211	SRR7879936;ILLUMINA;Paired;;SRX4718579	Human	2013	North America	United States	The Broad Institute	PRJNA448593	SRP162179	SAMN10093608	SRS3803964	fimH30
ESC_WA2336AA_AS	U13A	GCA_004135165;Complete Genome;;;,GCF_004135165;Complete Genome;;;	Human	2013	North America	United States	The University of Queensland	PRJNA516747		SAMN10817700		fimH30
ESC_VA2407AA_AS	Ecol_AZ162	GCF_002012165;Complete Genome;;;,SRR3999061;ILLUMINA;Paired;;SRX1999789	Human	2013	North America	United States	Modernising Medical Microbiology, NDM, Oxford University	PRJNA316786	SRP080908	SAMN05511185	SRS1600615	fimH30
ESC_VA2402AA_AS	Ecol_AZ161	GCF_002012265;Complete Genome;;;,SRR3999081;ILLUMINA;Paired;;SRX1999809	Human	2013	North America	United States	Modernising Medical Microbiology, NDM, Oxford University	PRJNA316786	SRP080908	SAMN05511166	SRS1600634	fimH30
ESC_LA5340AA_AS	Ecol_875	SRR3999068;ILLUMINA;Paired;;SRX1999796	Human	2013	North America	United States	Modernising Medical Microbiology, NDM, Oxford University	PRJNA316786	SRP080908	SAMN05511178	SRS1600622	fimH30
ESC_NA9159AA_AS	Escherichia coli_21	SRR5642059;ILLUMINA;Paired;;SRX2880315	Human	2013	North America	United States	MD Anderson Cancer Center	PRJNA388450	SRP108482	SAMN07189553	SRS2248207	fimH41
ESC_HA9306AA_AS	DHQP1400918	SRR4017839;ILLUMINA;Paired;;SRX2011626	Human	2014	North America	United States	CDC Division of Healthcare Quality Promotion	PRJNA288601	SRP074197	SAMN05170184	SRS1608969	fimH30
ESC_TA7685AA_AS	ST131	SRR7839782;ILLUMINA;Paired;;SRX4690802	Human	2014	North America	United States	University of Michigan	PRJNA435617	SRP161802	SAMN10039316	SRS3784159	fimH30
ESC_TA7636AA_AS	ST131	SRR7839424;ILLUMINA;Paired;;SRX4690573	Human	2014	North America	United States	University of Michigan	PRJNA435617	SRP161802	SAMN10039319	SRS3783932	fimH30
ESC_HA9305AA_AS	DHQP1400917	SRR4017838;ILLUMINA;Paired;;SRX2011625	Human	2014	North America	United States	CDC Division of Healthcare Quality Promotion	PRJNA288601	SRP074197	SAMN05170183	SRS1608968	fimH602
ESC_TA7710AA_AS	ST131	SRR7839672;ILLUMINA;Paired;;SRX4690912	Human	2014	North America	United States	University of Michigan	PRJNA435617	SRP161802	SAMN10039447	SRS3784269	fimH30
ESC_TA7676AA_AS	ST131	SRR7839871;ILLUMINA;Paired;;SRX4690713	Human	2014	North America	United States	University of Michigan	PRJNA435617	SRP161802	SAMN10039379	SRS3784073	fimH30
ESC_FA6067AA_AS	FDAARGOS_142	SRR2820644;PACBIO_SMRT;Single;;SRX1384949,SRR2820645;PACBIO_SMRT;Single;;SRX1384953,SRR2820646;PACBIO_SMRT;Single;;SRX1384952,SRR2820647;ILLUMINA;Paired;411;SRX1384950,SRR2820648;ILLUMINA;Paired;411;SRX1384951	Human	2014	North America	United States	University of Maryland Institute for Genome Sciences	PRJNA231221	SRP040661	SAMN03996286	SRS1135082	fimH30
ESC_TA7650AA_AS	ST131	SRR7839401;ILLUMINA;Paired;;SRX4690596	Human	2014	North America	United States	University of Michigan	PRJNA435617	SRP161802	SAMN10039493	SRS3783956	fimH30
ESC_HA9310AA_AS	DHQP1401414	SRR4017886;ILLUMINA;Paired;;SRX2011668	Human	2014	North America	United States	CDC Division of Healthcare Quality Promotion	PRJNA288601	SRP074197	SAMN05170210	SRS1609010	fimH27
ESC_HA9317AA_AS	DHQP1401544	SRR4017901;ILLUMINA;Paired;;SRX2011683	Human	2014	North America	United States	CDC Division of Healthcare Quality Promotion	PRJNA288601	SRP074197	SAMN05170225	SRS1609025	fimH30
ESC_HA9315AA_AS	DHQP1401541	SRR4017899;ILLUMINA;Paired;;SRX2011681	Human	2014	North America	United States	CDC Division of Healthcare Quality Promotion	PRJNA288601	SRP074197	SAMN05170223	SRS1609023	fimH30
ESC_HA9313AA_AS	DHQP1401419	SRR4017891;ILLUMINA;Paired;;SRX2011673	Human	2014	North America	United States	CDC Division of Healthcare Quality Promotion	PRJNA288601	SRP074197	SAMN05170215	SRS1609015	fimH30
ESC_HA9312AA_AS	DHQP1401417	SRR4017889;ILLUMINA;Paired;;SRX2011671	Human	2014	North America	United States	CDC Division of Healthcare Quality Promotion	PRJNA288601	SRP074197	SAMN05170213	SRS1609013	fimH30
ESC_TA7728AA_AS	ST131	SRR7840144;ILLUMINA;Paired;;SRX4690936	Human	2014	North America	United States	University of Michigan	PRJNA435617	SRP161802	SAMN10039515	SRS3784293	fimH30
ESC_TA7643AA_AS	ST131	SRR7839410;ILLUMINA;Paired;;SRX4690587	Human	2014	North America	United States	University of Michigan	PRJNA435617	SRP161802	SAMN10039331	SRS3783946	fimH30
ESC_TA7640AA_AS	ST131	SRR7839420;ILLUMINA;Paired;;SRX4690577	Human	2014	North America	United States	University of Michigan	PRJNA435617	SRP161802	SAMN10039323	SRS3783937	fimH30
ESC_TA7584AA_AS	ST131	SRR7839613;ILLUMINA;Paired;;SRX4690384	Human	2014	North America	United States	University of Michigan	PRJNA435617	SRP161802	SAMN10039508	SRS3783742	fimH30
ESC_TA7586AA_AS	ST131	SRR7839541;ILLUMINA;Paired;;SRX4690456	Human	2014	North America	United States	University of Michigan	PRJNA435617	SRP161802	SAMN10039338	SRS3783816	fimH30
ESC_TA7687AA_AS	ST131	SRR7839777;ILLUMINA;Paired;;SRX4690807	Human	2014	North America	United States	University of Michigan	PRJNA435617	SRP161802	SAMN10039340	SRS3784164	fimH30
ESC_TA7646AA_AS	ST131	SRR7839405;ILLUMINA;Paired;;SRX4690592	Human	2014	North America	United States	University of Michigan	PRJNA435617	SRP161802	SAMN10039336	SRS3783951	fimH30
ESC_TA7740AA_AS	ST131	SRR7840054;ILLUMINA;Paired;;SRX4691026	Human	2014	North America	United States	University of Michigan	PRJNA435617	SRP161802	SAMN10039355	SRS3784382	fimH30
ESC_TA7738AA_AS	ST131	SRR7840056;ILLUMINA;Paired;;SRX4691024	Human	2014	North America	United States	University of Michigan	PRJNA435617	SRP161802	SAMN10039353	SRS3784380	fimH30
ESC_TA7736AA_AS	ST131	SRR7840069;ILLUMINA;Paired;;SRX4691011	Human	2014	North America	United States	University of Michigan	PRJNA435617	SRP161802	SAMN10039343	SRS3784367	fimH30
ESC_TA7692AA_AS	ST131	SRR7839771;ILLUMINA;Paired;;SRX4690813	Human	2014	North America	United States	University of Michigan	PRJNA435617	SRP161802	SAMN10039346	SRS3784170	fimH30
ESC_TA7593AA_AS	ST131	SRR7839534;ILLUMINA;Paired;;SRX4690463	Human	2014	North America	United States	University of Michigan	PRJNA435617	SRP161802	SAMN10039361	SRS3783821	fimH30
ESC_TA7546AA_AS	ST131	SRR7839664;ILLUMINA;Paired;;SRX4690333	Human	2014	North America	United States	University of Michigan	PRJNA435617	SRP161802	SAMN10039356	SRS3783691	fimH30
ESC_MA8225AA_AS	NC_STEC95	SRR5470014;ILLUMINA;Paired;500;SRX2754916	Poultry	2014	North America	United States	FDA Center for Food Safety and Applied Nutrition	PRJNA293225	SRP103093	SAMN06645781	SRS2140066	fimH22
ESC_HA9850AA_AS	DHQP1401960	SRR4035122;ILLUMINA;Paired;;SRX2026398	Human	2014	North America	United States	CDC Division of Healthcare Quality Promotion	PRJNA288601	SRP074197	SAMN05170262	SRS1620799	fimH30
ESC_HA9847AA_AS	DHQP1401957	SRR4035119;ILLUMINA;Paired;;SRX2026395	Human	2014	North America	United States	CDC Division of Healthcare Quality Promotion	PRJNA288601	SRP074197	SAMN05170259	SRS1620797	fimH30
ESC_HA9846AA_AS	DHQP1401955	SRR4035117;ILLUMINA;Paired;;SRX2026393	Human	2014	North America	United States	CDC Division of Healthcare Quality Promotion	PRJNA288601	SRP074197	SAMN05170257	SRS1620796	fimH30
ESC_TA7616AA_AS	ST131	SRR7839491;ILLUMINA;Paired;;SRX4690506	Human	2014	North America	United States	University of Michigan	PRJNA435617	SRP161802	SAMN10039372	SRS3783865	fimH30
ESC_TA7615AA_AS	ST131	SRR7839492;ILLUMINA;Paired;;SRX4690505	Human	2014	North America	United States	University of Michigan	PRJNA435617	SRP161802	SAMN10039371	SRS3783866	fimH30
ESC_TA7613AA_AS	ST131	SRR7839494;ILLUMINA;Paired;;SRX4690503	Human	2014	North America	United States	University of Michigan	PRJNA435617	SRP161802	SAMN10039373	SRS3783862	fimH30
ESC_TA7603AA_AS	ST131	SRR7839524;ILLUMINA;Paired;;SRX4690473	Human	2014	North America	United States	University of Michigan	PRJNA435617	SRP161802	SAMN10039367	SRS3783833	fimH30
ESC_TA7678AA_AS	ST131	SRR7839869;ILLUMINA;Paired;;SRX4690715	Human	2014	North America	United States	University of Michigan	PRJNA435617	SRP161802	SAMN10039381	SRS3784074	fimH30
ESC_TA7718AA_AS	ST131	SRR7839872;ILLUMINA;Paired;;SRX4690712	Human	2014	North America	United States	University of Michigan	PRJNA435617	SRP161802	SAMN10039380	SRS3784071	fimH30
ESC_TA7671AA_AS	ST131	SRR7839876;ILLUMINA;Paired;;SRX4690708	Human	2014	North America	United States	University of Michigan	PRJNA435617	SRP161802	SAMN10039384	SRS3784067	fimH30
ESC_TA7612AA_AS	ST131	SRR7839495;ILLUMINA;Paired;;SRX4690502	Human	2014	North America	United States	University of Michigan	PRJNA435617	SRP161802	SAMN10039376	SRS3783861	fimH30
ESC_OA0089AA_AS	DHQP1500330	SRR5666624;ILLUMINA;Paired;;SRX2901988	Human	2014	North America	United States	Centers for Disease Control and Prevention	PRJNA288601	SRP074197	SAMN07212739	SRS2268772	fimH41
ESC_TA7725AA_AS	ST131	SRR7840147;ILLUMINA;Paired;;SRX4690933	Human	2014	North America	United States	University of Michigan	PRJNA435617	SRP161802	SAMN10039398	SRS3784291	fimH30
ESC_TA7724AA_AS	ST131	SRR7840148;ILLUMINA;Paired;;SRX4690932	Human	2014	North America	United States	University of Michigan	PRJNA435617	SRP161802	SAMN10039397	SRS3784290	fimH30
ESC_TA7660AA_AS	ST131	SRR7839907;ILLUMINA;Paired;;SRX4690677	Human	2014	North America	United States	University of Michigan	PRJNA435617	SRP161802	SAMN10039408	SRS3784036	fimH30
ESC_TA7569AA_AS	ST131	SRR7839630;ILLUMINA;Paired;;SRX4690367	Human	2014	North America	United States	University of Michigan	PRJNA435617	SRP161802	SAMN10039405	SRS3783768	fimH99
ESC_RA8210AA_AS	35126	SRR6892772;ILLUMINA;Paired;;SRX3842982	Human	2014	North America	United States	Columbia University	PRJNA445400	SRP136386	SAMN08783789	SRS3088719	fimH30
ESC_IA0609AA_AS	DHQP1500357	SRR4065706;ILLUMINA;Paired;;SRX2054006	Human	2014	North America	United States	CDC Division of Healthcare Quality Promotion	PRJNA288601	SRP074197	SAMN05170351	SRS1646085	fimH30
ESC_IA0601AA_AS	DHQP1500320	SRR4065650;ILLUMINA;Paired;;SRX2053971	Human	2014	North America	United States	CDC Division of Healthcare Quality Promotion	PRJNA288601	SRP074197	SAMN05170319	SRS1646051	fimH30
ESC_IA0612AA_AS	DHQP1500362	SRR4069214;ILLUMINA;Paired;;SRX2055982	Human	2014	North America	United States	CDC Division of Healthcare Quality Promotion	PRJNA288601	SRP074197	SAMN05170356	SRS1648001	fimH30
ESC_IA0611AA_AS	DHQP1500360	SRR4069212;ILLUMINA;Paired;;SRX2055980	Human	2014	North America	United States	CDC Division of Healthcare Quality Promotion	PRJNA288601	SRP074197	SAMN05170354	SRS1648003	fimH30
ESC_TA7567AA_AS	ST131	SRR7839640;ILLUMINA;Paired;;SRX4690357	Human	2014	North America	United States	University of Michigan	PRJNA435617	SRP161802	SAMN10039418	SRS3783719	fimH30
ESC_IA0600AA_AS	DHQP1500314	SRR4065649;ILLUMINA;Paired;;SRX2053970	Human	2014	North America	United States	CDC Division of Healthcare Quality Promotion	PRJNA288601	SRP074197	SAMN05170318	SRS1646049	fimH41
ESC_UA6216AA_AS	ST131	SRR7839677;ILLUMINA;Paired;;SRX4690907	Human	2014	North America	United States	University of Michigan	PRJNA435617	SRP161802	SAMN10039446	SRS3784263	fimH30
ESC_IA0608AA_AS	DHQP1500355	SRR4065704;ILLUMINA;Paired;;SRX2054004	Human	2014	North America	United States	CDC Division of Healthcare Quality Promotion	PRJNA288601	SRP074197	SAMN05170349	SRS1646084	fimH30
ESC_IA0607AA_AS	DHQP1500353	SRR4065703;ILLUMINA;Paired;;SRX2054003	Human	2014	North America	United States	CDC Division of Healthcare Quality Promotion	PRJNA288601	SRP074197	SAMN05170348	SRS1646083	fimH30
ESC_IA0605AA_AS	DHQP1500342	SRR4065676;ILLUMINA;Paired;;SRX2053990	Human	2014	North America	United States	CDC Division of Healthcare Quality Promotion	PRJNA288601	SRP074197	SAMN05170337	SRS1646069	fimH30
ESC_IA0604AA_AS	DHQP1500341	SRR4065675;ILLUMINA;Paired;;SRX2053989	Human	2014	North America	United States	CDC Division of Healthcare Quality Promotion	PRJNA288601	SRP074197	SAMN05170336	SRS1646070	fimH30
ESC_TA8705AA_AS	P1063	SRR7879927;ILLUMINA;Paired;;SRX4718570	Human	2014	North America	United States	The Broad Institute	PRJNA448593	SRP162179	SAMN10093598	SRS3803955	fimH22
ESC_TA8663AA_AS	P1054	SRR7879871;ILLUMINA;Paired;;SRX4718514	Human	2014	North America	United States	The Broad Institute	PRJNA448593	SRP162179	SAMN10093573	SRS3803899	fimH22
ESC_BA8492AA_AS	BWH55	SRR2127531;ILLUMINA;Paired;180;SRX1118298,SRR2127875;ILLUMINA;Paired;644;SRX1118677,SRR2132027;ILLUMINA;Paired;644;SRX1118677,SRR2131441;ILLUMINA;Paired;180;SRX1118298	Human	2014	North America	United States	Broad Institute	PRJNA271899	SRP051949	SAMN03280198	SRS1011285	fimH30
ESC_BA9092AA_AS	BWH61	SRR2131488;ILLUMINA;Paired;680;SRX1118215,SRR2127375;ILLUMINA;Paired;680;SRX1118215,SRR2127544;ILLUMINA;Paired;180;SRX1118373,SRR2135119;ILLUMINA;Paired;180;SRX1118373	Human	2014	North America	United States	Broad Institute	PRJNA271899	SRP051949	SAMN03280202	SRS1011200	fimH30
ESC_CA6110AA_AS	BWH60	SRR2127469;ILLUMINA;Paired;180;SRX1118310,SRR2135154;ILLUMINA;Paired;594;SRX1118133,SRR2127286;ILLUMINA;Paired;594;SRX1118133,SRR2127494;ILLUMINA;Paired;180;SRX1118310	Human	2014	North America	United States	Broad Institute	PRJNA271899	SRP051949	SAMN03280201	SRS1011131	fimH30
ESC_HA5689AA_AS	GN05779	SRR3098961;ILLUMINA;Paired;;SRX1528908	Human	2014	North America	United States	JCVI	PRJNA290784	SRP068372	SAMN04388578	SRS1246521	fimH30
ESC_HA6196AA_AS	HE-CRE153	DRR061424;ILLUMINA;Paired;500;DRX055670	Human	2014	North America	United States	UNI_NORTH_CAROLINA	PRJDB4867	DRP003187	SAMD00052622	DRS032411	fimH30
ESC_LA4535AA_AS	OS_09_001_TOC1	SRR5296383;ILLUMINA;Paired;;SRX2598657,SRR5291294;ILLUMINA;Paired;;SRX2593937,SRR5246537;ILLUMINA;Paired;;SRX2552977,SRR5296524;ILLUMINA;Paired;;SRX2598792,SRR5285408;ILLUMINA;Paired;;SRX2588952,SRR5246536;ILLUMINA;Paired;;SRX2552976,SRR5296500;ILLUMINA;Paired;;SRX2598768	Human	2014	North America	United States	The Broad Institute	PRJNA269984	SRP053140	SAMN04606408	SRS1970769	fimH30
ESC_LA4534AA_AS	OS_07_001_-1	SRR5291299;ILLUMINA;Paired;;SRX2593942,SRR5246541;ILLUMINA;Paired;;SRX2552981,SRR5296384;ILLUMINA;Paired;;SRX2598658,SRR5296501;ILLUMINA;Paired;;SRX2598769,SRR5296521;ILLUMINA;Paired;;SRX2598789,SRR5285407;ILLUMINA;Paired;;SRX2588951,SRR5246520;ILLUMINA;Paired;;SRX2552960	Human	2014	North America	United States	The Broad Institute	PRJNA269984	SRP053140	SAMN04606407	SRS1970759	fimH30
ESC_NA2657AA_AS	HE-MDREc29	DRR061453;ILLUMINA;Paired;500;DRX055697	Human	2014	North America	United States	UNI_NORTH_CAROLINA	PRJDB4868	DRP003614	SAMD00052649	DRS043512	fimH30
ESC_NA2656AA_AS	HE-MDREc27	DRR061451;ILLUMINA;Paired;500;DRX055695	Human	2014	North America	United States	UNI_NORTH_CAROLINA	PRJDB4868	DRP003614	SAMD00052647	DRS043510	fimH30
ESC_NA2654AA_AS	HE-MDREc25	DRR061449;ILLUMINA;Paired;500;DRX055693	Human	2014	North America	United States	UNI_NORTH_CAROLINA	PRJDB4868	DRP003614	SAMD00052645	DRS043508	fimH30
ESC_NA2652AA_AS	HE-MDREc23	DRR061447;ILLUMINA;Paired;500;DRX055691	Human	2014	North America	United States	UNI_NORTH_CAROLINA	PRJDB4868	DRP003614	SAMD00052643	DRS043506	fimH30
ESC_NA2651AA_AS	HE-MDREc21	DRR061446;ILLUMINA;Paired;500;DRX055690	Human	2014	North America	United States	UNI_NORTH_CAROLINA	PRJDB4868	DRP003614	SAMD00052642	DRS043505	fimH30
ESC_NA2643AA_AS	HE-MDREc10	DRR061438;ILLUMINA;Paired;500;DRX055682	Human	2014	North America	United States	UNI_NORTH_CAROLINA	PRJDB4868	DRP003614	SAMD00052634	DRS043497	fimH30
ESC_NA2642AA_AS	HE-MDREc09	DRR061437;ILLUMINA;Paired;500;DRX055681	Human	2014	North America	United States	UNI_NORTH_CAROLINA	PRJDB4868	DRP003614	SAMD00052633	DRS043496	fimH30
ESC_NA2641AA_AS	HE-MDREc07	DRR061436;ILLUMINA;Paired;500;DRX055680	Human	2014	North America	United States	UNI_NORTH_CAROLINA	PRJDB4868	DRP003614	SAMD00052632	DRS043495	fimH30
ESC_NA2639AA_AS	HE-MDREc05	DRR061434;ILLUMINA;Paired;500;DRX055678	Human	2014	North America	United States	UNI_NORTH_CAROLINA	PRJDB4868	DRP003614	SAMD00052630	DRS043493	fimH30
ESC_NA2638AA_AS	HE-MDREc04	DRR061433;ILLUMINA;Paired;500;DRX055677	Human	2014	North America	United States	UNI_NORTH_CAROLINA	PRJDB4868	DRP003614	SAMD00052629	DRS043492	fimH30
ESC_NA2637AA_AS	HE-MDREc03	DRR061432;ILLUMINA;Paired;500;DRX055676	Human	2014	North America	United States	UNI_NORTH_CAROLINA	PRJDB4868	DRP003614	SAMD00052628	DRS043491	fimH30
ESC_NA2636AA_AS	HE-MDREc02	DRR061431;ILLUMINA;Paired;500;DRX055675	Human	2014	North America	United States	UNI_NORTH_CAROLINA	PRJDB4868	DRP003614	SAMD00052627	DRS043490	fimH30
ESC_TA8712AA_AS	R9525	SRR7879890;ILLUMINA;Paired;;SRX4718533	Human	2014	North America	United States	The Broad Institute	PRJNA448593	SRP162179	SAMN10093596	SRS3803918	fimH30
ESC_TA8666AA_AS	P1061	SRR7879874;ILLUMINA;Paired;;SRX4718517	Human	2014	North America	United States	The Broad Institute	PRJNA448593	SRP162179	SAMN10093574	SRS3803902	fimH30
ESC_HA2619AA_AS	0000-0051-1881	SRR2134681;ILLUMINA;Paired;;SRX1124633	Human	2014	North America	United States	Brigham & Women's Hospital	PRJNA278886	SRP056445	SAMN03892121	SRS1016969	fimH30
ESC_IA0195AA_AS	0000-0057-9429	SRR3932418;ILLUMINA;Paired;;SRX1961756	Human	2014	North America	United States	Brigham & Women's Hospital	PRJNA278886	SRP056445	SAMN05374483	SRS1571654	fimH30
ESC_IA0197AA_AS	0000-0057-7736	SRR3932421;ILLUMINA;Paired;;SRX1961759	Human	2014	North America	United States	Brigham & Women's Hospital	PRJNA278886	SRP056445	SAMN05374486	SRS1571659	fimH30
ESC_IA0200AA_AS	0000-0057-9414	SRR3932427;ILLUMINA;Paired;;SRX1961765	Human	2014	North America	United States	Brigham & Women's Hospital	PRJNA278886	SRP056445	SAMN05374480	SRS1571664	fimH30
ESC_IA0202AA_AS	0000-0057-9426	SRR3932429;ILLUMINA;Paired;;SRX1961767	Human	2014	North America	United States	Brigham & Women's Hospital	PRJNA278886	SRP056445	SAMN05374482	SRS1571667	fimH30
ESC_IA0201AA_AS	0000-0057-9423	SRR3932428;ILLUMINA;Paired;;SRX1961766	Human	2014	North America	United States	Brigham & Women's Hospital	PRJNA278886	SRP056445	SAMN05374481	SRS1571666	fimH30
ESC_NA2640AA_AS	HE-MDREc06	DRR061435;ILLUMINA;Paired;500;DRX055679	Human	2014	North America	United States	UNI_NORTH_CAROLINA	PRJDB4868	DRP003614	SAMD00052631	DRS043494	fimH41
ESC_OA9362AA_AS	FDAARGOS_441	SRR5884798;ILLUMINA;Paired;564;SRX3050821,SRR5884797;PACBIO_SMRT;Single;;SRX3050820	Human	2015	North America	Canada	University of Maryland Institute for Genome Sciences	PRJNA231221	SRP040661	SAMN07312485	SRS2397404	fimH30
ESC_RA8217AA_AS	35195	SRR6892759;ILLUMINA;Paired;;SRX3842995	Human	2015	North America	United States	Columbia University	PRJNA445400	SRP136386	SAMN08783812	SRS3088731	fimH30
ESC_RA8214AA_AS	35214	SRR6892764;ILLUMINA;Paired;;SRX3842990	Human	2015	North America	United States	Columbia University	PRJNA445400	SRP136386	SAMN08783817	SRS3088728	fimH30
ESC_TA7711AA_AS	ST131	SRR7839974;ILLUMINA;Paired;;SRX4690913	Human	2015	North America	United States	University of Michigan	PRJNA435617	SRP161802	SAMN10039448	SRS3784270	fimH30
ESC_TA7663AA_AS	ST131	SRR7839904;ILLUMINA;Paired;;SRX4690680	Human	2015	North America	United States	University of Michigan	PRJNA435617	SRP161802	SAMN10039452	SRS3784037	fimH30
ESC_TA7668AA_AS	ST131	SRR7839899;ILLUMINA;Paired;;SRX4690685	Human	2015	North America	United States	University of Michigan	PRJNA435617	SRP161802	SAMN10039455	SRS3784044	fimH30
ESC_TA7665AA_AS	ST131	SRR7839902;ILLUMINA;Paired;;SRX4690682	Human	2015	North America	United States	University of Michigan	PRJNA435617	SRP161802	SAMN10039454	SRS3784041	fimH30
ESC_GA0612AA_AS	SCBT-1	SRR3137257;ILLUMINA;Paired;500;SRX1555735	ND	2015	North America	United States	FDA Center for Food Safety and Applied Nutrition	PRJNA230968	SRP038995	SAMN04447475	SRS1271243	fimH41
ESC_RA4868AA_AS	2051/3071	SRR6713250;ILLUMINA;Paired;;SRX3686690	Human	2015	North America	United States	JCVI	PRJNA433394	SRP132707	SAMN08513483	SRS2946705	fimH30
ESC_UA6448AA_AS	ST131	SRR7839488;ILLUMINA;Paired;;SRX4690509	Human	2015	North America	United States	University of Michigan	PRJNA435617	SRP161802	SAMN10039459	SRS3783867	fimH30
ESC_RA8226AA_AS	35280	SRR6892732;ILLUMINA;Paired;;SRX3843022	Human	2015	North America	United States	Columbia University	PRJNA445400	SRP136386	SAMN08783833	SRS3088760	fimH30
ESC_TA7747AA_AS	ST131	SRR7840045;ILLUMINA;Paired;;SRX4691035	Human	2015	North America	United States	University of Michigan	PRJNA435617	SRP161802	SAMN10039473	SRS3784392	fimH30
ESC_TA7591AA_AS	ST131	SRR7839536;ILLUMINA;Paired;;SRX4690461	Human	2015	North America	United States	University of Michigan	PRJNA435617	SRP161802	SAMN10039471	SRS3783822	fimH30
ESC_TA7588AA_AS	ST131	SRR7839539;ILLUMINA;Paired;;SRX4690458	Human	2015	North America	United States	University of Michigan	PRJNA435617	SRP161802	SAMN10039472	SRS3783818	fimH41
ESC_RA8225AA_AS	35291	SRR6892733;ILLUMINA;Paired;;SRX3843021	Human	2015	North America	United States	Columbia University	PRJNA445400	SRP136386	SAMN08783834	SRS3088759	fimH30
ESC_TA7737AA_AS	ST131	SRR7840066;ILLUMINA;Paired;;SRX4691014	Human	2015	North America	United States	University of Michigan	PRJNA435617	SRP161802	SAMN10039482	SRS3784370	fimH30
ESC_TA7700AA_AS	ST131	SRR7839762;ILLUMINA;Paired;;SRX4690822	Human	2015	North America	United States	University of Michigan	PRJNA435617	SRP161802	SAMN10039486	SRS3784180	fimH30
ESC_TA7696AA_AS	ST131	SRR7839767;ILLUMINA;Paired;;SRX4690817	Human	2015	North America	United States	University of Michigan	PRJNA435617	SRP161802	SAMN10039481	SRS3784174	fimH30
ESC_TA7695AA_AS	ST131	SRR7839768;ILLUMINA;Paired;;SRX4690816	Human	2015	North America	United States	University of Michigan	PRJNA435617	SRP161802	SAMN10039480	SRS3784173	fimH30
ESC_TA7697AA_AS	ST131	SRR7839765;ILLUMINA;Paired;;SRX4690819	Human	2015	North America	United States	University of Michigan	PRJNA435617	SRP161802	SAMN10039483	SRS3784177	fimH41
ESC_TA7655AA_AS	ST131	SRR7839395;ILLUMINA;Paired;;SRX4690602	Human	2015	North America	United States	University of Michigan	PRJNA435617	SRP161802	SAMN10039491	SRS3783962	*
ESC_TA7701AA_AS	ST131	SRR7839761;ILLUMINA;Paired;;SRX4690823	Human	2015	North America	United States	University of Michigan	PRJNA435617	SRP161802	SAMN10039487	SRS3784181	fimH27
ESC_TA7731AA_AS	ST131	SRR7840098;ILLUMINA;Paired;;SRX4690982	Human	2015	North America	United States	University of Michigan	PRJNA435617	SRP161802	SAMN10039494	SRS3784340	fimH30
ESC_TA7654AA_AS	ST131	SRR7839396;ILLUMINA;Paired;;SRX4690601	Human	2015	North America	United States	University of Michigan	PRJNA435617	SRP161802	SAMN10039492	SRS3783961	fimH30
ESC_TA7656AA_AS	ST131	SRR7839394;ILLUMINA;Paired;;SRX4690603	Human	2015	North America	United States	University of Michigan	PRJNA435617	SRP161802	SAMN10039498	SRS3783963	*
ESC_NA9447AA_AS	NC_STEC180	SRR5649634;ILLUMINA;Paired;500;SRX2886765	Poultry	2015	North America	United States	FDA Center for Food Safety and Applied Nutrition	PRJNA293225	SRP103093	SAMN06645873	SRS2254808	fimH22
ESC_HA3969AA_AS	PNUSAE001249	SRR2178042;ILLUMINA;Paired;;SRX1161938	Human	2015	North America	United States	EDLB-CDC	PRJNA218110	SRP046387	SAMN03993957	SRS1042815	fimH30
ESC_TA7657AA_AS	ST131	SRR7839393;ILLUMINA;Paired;;SRX4690604	Human	2015	North America	United States	University of Michigan	PRJNA435617	SRP161802	SAMN10039497	SRS3783964	fimH30
ESC_TA7580AA_AS	ST131	SRR7839617;ILLUMINA;Paired;;SRX4690380	Human	2015	North America	United States	University of Michigan	PRJNA435617	SRP161802	SAMN10039499	SRS3783739	fimH30
ESC_OA0091AA_AS	DHQP1600778	SRR5666528;ILLUMINA;Paired;;SRX2902084	Human	2015	North America	United States	Centers for Disease Control and Prevention	PRJNA288601	SRP074197	SAMN07212808	SRS2268867	fimH30
ESC_TA7579AA_AS	ST131	SRR7839618;ILLUMINA;Paired;;SRX4690379	Human	2015	North America	United States	University of Michigan	PRJNA435617	SRP161802	SAMN10039502	SRS3783738	fimH30
ESC_TA7578AA_AS	ST131	SRR7839619;ILLUMINA;Paired;;SRX4690378	Human	2015	North America	United States	University of Michigan	PRJNA435617	SRP161802	SAMN10039501	SRS3783737	fimH30
ESC_HA0199AA_AS	PNUSAE002929	SRR3657575;ILLUMINA;Paired;;SRX1837253	Human	2015	North America	United States	Centers for Disease Control and Prevention Enteric Diseases Laboratory Branch	PRJNA218110	SRP046387	SAMN05033859	SRS1496661	fimH30
ESC_OA0096AA_AS	DHQP1602376	SRR5666491;ILLUMINA;Paired;;SRX2902121	Human	2015	North America	United States	Centers for Disease Control and Prevention	PRJNA288601	SRP074197	SAMN07212930	SRS2268905	fimH30
ESC_RA8236AA_AS	35492	SRR6892716;ILLUMINA;Paired;;SRX3843038	Human	2015	North America	United States	Columbia University	PRJNA445400	SRP136386	SAMN08783861	SRS3088779	fimH30
ESC_OA0105AA_AS	DHQP1602366	SRR5666396;ILLUMINA;Paired;;SRX2902216	Human	2015	North America	United States	Centers for Disease Control and Prevention	PRJNA288601	SRP074197	SAMN07212928	SRS2269000	fimH30
ESC_OA0200AA_AS	DHQP1603852	SRR5666400;ILLUMINA;Paired;;SRX2902212	Human	2015	North America	United States	Centers for Disease Control and Prevention	PRJNA288601	SRP074197	SAMN07212947	SRS2268995	fimH30
ESC_HA4383AA_AS	0000-0054-2933	SRR2544776;ILLUMINA;Paired;;SRX1298725	Human	2015	North America	United States	Brigham & Women's Hospital	PRJNA278886	SRP056445	SAMN04122821	SRS1096267	fimH27
ESC_HA5411AA_AS	0000-0054-3024	SRR3057126;ILLUMINA;Paired;;SRX1502988	Human	2015	North America	United States	Brigham & Women's Hospital	PRJNA278886	SRP056445	SAMN04339728	SRS1224043	fimH27
ESC_HA5414AA_AS	0000-0055-3565	SRR3057134;ILLUMINA;Paired;;SRX1502996	Human	2015	North America	United States	Brigham & Women's Hospital	PRJNA278886	SRP056445	SAMN04339719	SRS1224035	fimH30
ESC_NA2653AA_AS	HE-MDREc24	DRR061448;ILLUMINA;Paired;500;DRX055692	Human	2015	North America	United States	UNI_NORTH_CAROLINA	PRJDB4868	DRP003614	SAMD00052644	DRS043507	fimH30
ESC_RA4510AA_AS	UCI104	SRR6686532;ILLUMINA;Paired;;SRX3662722	Human	2015	North America	United States	The Broad Institute	PRJNA271899	SRP051949	SAMN04521854	SRS2925936	fimH30
ESC_RA4727AA_AS	MGH144	SRR6701913;ILLUMINA;Paired;;SRX3676092	Human	2015	North America	United States	The Broad Institute	PRJNA271899	SRP051949	SAMN04521893	SRS2937164	fimH30
ESC_RA4723AA_AS	MGH129	SRR6701903;ILLUMINA;Paired;;SRX3676082	Human	2015	North America	United States	The Broad Institute	PRJNA271899	SRP051949	SAMN04521880	SRS2937154	fimH30
ESC_TA8451AA_AS	P6382	SRR7879891;ILLUMINA;Paired;;SRX4718534	Human	2015	North America	United States	The Broad Institute	PRJNA448593	SRP162179	SAMN10093585	SRS3803919	fimH30
ESC_TA8675AA_AS	P6374	SRR7879883;ILLUMINA;Paired;;SRX4718526	Human	2015	North America	United States	The Broad Institute	PRJNA448593	SRP162179	SAMN10093584	SRS3803911	fimH30
ESC_TA8673AA_AS	P6393	SRR7879881;ILLUMINA;Paired;;SRX4718524	Human	2015	North America	United States	The Broad Institute	PRJNA448593	SRP162179	SAMN10093586	SRS3803909	fimH30
ESC_WA2332AA_AS	U14A	GCF_004135915;Complete Genome;;;,GCF_004135915;Complete Genome;;;,GCA_004135915;Complete Genome;;;	Human	2015	North America	United States	The University of Queensland	PRJNA516748		SAMN10836813		fimH30
ESC_WA9723AA_AS	U15A	GCF_004193755;Complete Genome;;;,GCA_004193755;Complete Genome;;;	Human	2015	North America	United States	The University of Queensland	PRJNA516749		SAMN10837069		fimH30
ESC_FA6277AA_AS	0000-0054-1078	SRR2449254;ILLUMINA;Paired;;SRX1260335	Human	2015	North America	United States	Brigham & Women's Hospital	PRJNA278886	SRP056445	SAMN04096278	SRS1073952	fimH30
ESC_FA6281AA_AS	0000-0054-1703	SRR2449143;ILLUMINA;Paired;;SRX1260288	Human	2015	North America	United States	Brigham & Women's Hospital	PRJNA278886	SRP056445	SAMN04096289	SRS1073948	fimH30
ESC_FA6283AA_AS	0000-0054-1697	SRR2449141;ILLUMINA;Paired;;SRX1260282	Human	2015	North America	United States	Brigham & Women's Hospital	PRJNA278886	SRP056445	SAMN04096287	SRS1073945	fimH30
ESC_FA6284AA_AS	0000-0054-1694	SRR2449140;ILLUMINA;Paired;;SRX1260281	Human	2015	North America	United States	Brigham & Women's Hospital	PRJNA278886	SRP056445	SAMN04096286	SRS1073941	fimH30
ESC_FA6285AA_AS	0000-0054-1691	SRR2449109;ILLUMINA;Paired;;SRX1260280	Human	2015	North America	United States	Brigham & Women's Hospital	PRJNA278886	SRP056445	SAMN04096285	SRS1073939	fimH30
ESC_FA8149AA_AS	0000-0054-3036	SRR2927308;ILLUMINA;Paired;;SRX1438936	Human	2015	North America	United States	Brigham & Women's Hospital	PRJNA278886	SRP056445	SAMN04279650	SRS1169290	fimH30
ESC_FA8150AA_AS	0000-0054-3033	SRR2927307;ILLUMINA;Paired;;SRX1438935	Human	2015	North America	United States	Brigham & Women's Hospital	PRJNA278886	SRP056445	SAMN04279649	SRS1169289	fimH30
ESC_FA8151AA_AS	0000-0054-3030	SRR2927306;ILLUMINA;Paired;;SRX1438934	Human	2015	North America	United States	Brigham & Women's Hospital	PRJNA278886	SRP056445	SAMN04279648	SRS1169291	fimH30
ESC_FA8153AA_AS	0000-0054-3021	SRR2927304;ILLUMINA;Paired;;SRX1438932	Human	2015	North America	United States	Brigham & Women's Hospital	PRJNA278886	SRP056445	SAMN04279646	SRS1169293	fimH30
ESC_FA8154AA_AS	0000-0054-2942	SRR2927303;ILLUMINA;Paired;;SRX1438931	Human	2015	North America	United States	Brigham & Women's Hospital	PRJNA278886	SRP056445	SAMN04279645	SRS1169294	fimH30
ESC_FA8287AA_AS	0000-0053-7506	SRR2976832;ILLUMINA;Paired;;SRX1466262	Human	2015	North America	United States	Brigham & Women's Hospital	PRJNA278886	SRP056445	SAMN04022942	SRS1051664	fimH30
ESC_GA1863AA_AS	0000-0056-2163	SRR3168641;ILLUMINA;Paired;;SRX1584506	Human	2015	North America	United States	Brigham & Women's Hospital	PRJNA278886	SRP056445	SAMN04456582	SRS1296138	fimH30
ESC_HA4023AA_AS	0000-0053-1977	SRR2134675;ILLUMINA;Paired;;SRX1124627	Human	2015	North America	United States	Brigham & Women's Hospital	PRJNA278886	SRP056445	SAMN03892127	SRS1016975	fimH30
ESC_HA4376AA_AS	0000-0054-2912	SRR2544769;ILLUMINA;Paired;;SRX1298718	Human	2015	North America	United States	Brigham & Women's Hospital	PRJNA278886	SRP056445	SAMN04122814	SRS1096256	fimH30
ESC_HA4378AA_AS	0000-0054-2918	SRR2544771;ILLUMINA;Paired;;SRX1298720	Human	2015	North America	United States	Brigham & Women's Hospital	PRJNA278886	SRP056445	SAMN04122816	SRS1096254	fimH30
ESC_HA4379AA_AS	0000-0054-2921	SRR2544772;ILLUMINA;Paired;;SRX1298721	Human	2015	North America	United States	Brigham & Women's Hospital	PRJNA278886	SRP056445	SAMN04122817	SRS1096255	fimH30
ESC_HA4384AA_AS	0000-0054-2936	SRR2544777;ILLUMINA;Paired;;SRX1298726	Human	2015	North America	United States	Brigham & Women's Hospital	PRJNA278886	SRP056445	SAMN04122822	SRS1096269	fimH30
ESC_HA4386AA_AS	0000-0054-3045	SRR2544780;ILLUMINA;Paired;;SRX1298729	Human	2015	North America	United States	Brigham & Women's Hospital	PRJNA278886	SRP056445	SAMN04122807	SRS1096264	fimH30
ESC_HA5404AA_AS	0000-0055-3675	SRR3057119;ILLUMINA;Paired;;SRX1502981	Human	2015	North America	United States	Brigham & Women's Hospital	PRJNA278886	SRP056445	SAMN04339721	SRS1224050	fimH30
ESC_HA5408AA_AS	0000-0055-3687	SRR3057123;ILLUMINA;Paired;;SRX1502985	Human	2015	North America	United States	Brigham & Women's Hospital	PRJNA278886	SRP056445	SAMN04339725	SRS1224046	fimH30
ESC_HA5409AA_AS	0000-0055-3690	SRR3057124;ILLUMINA;Paired;;SRX1502986	Human	2015	North America	United States	Brigham & Women's Hospital	PRJNA278886	SRP056445	SAMN04339726	SRS1224045	fimH30
ESC_HA5413AA_AS	0000-0055-3562	SRR3057133;ILLUMINA;Paired;;SRX1502995	Human	2015	North America	United States	Brigham & Women's Hospital	PRJNA278886	SRP056445	SAMN04339718	SRS1224037	fimH30
ESC_HA5528AA_AS	0000-0055-8736	SRR3095380;ILLUMINA;Paired;;SRX1525766	Human	2015	North America	United States	Brigham & Women's Hospital	PRJNA278886	SRP056445	SAMN04393396	SRS1243685	fimH30
ESC_TA8671AA_AS	P6394	SRR7879879;ILLUMINA;Paired;;SRX4718522	Human	2015	North America	United States	The Broad Institute	PRJNA448593	SRP162179	SAMN10093614	SRS3803907	fimH41
ESC_HA5526AA_AS	0000-0055-5468	SRR3095378;ILLUMINA;Paired;;SRX1525764	Human	2015	North America	United States	Brigham & Women's Hospital	PRJNA278886	SRP056445	SAMN04393386	SRS1243687	fimH41
ESC_TA8452AA_AS	P6405	SRR7879892;ILLUMINA;Paired;;SRX4718535	Human	2015	North America	United States	The Broad Institute	PRJNA448593	SRP162179	SAMN10093587	SRS3803920	Unknown
ESC_RA1905AA_AS	A1_036_Gull	SRR6376594;ILLUMINA;Paired;;SRX3471375	Wild Animal	2016	North America	United States	USGS	PRJNA421990	SRP126755	SAMN08162493	SRS2758040	fimH22
ESC_RA1909AA_AS	A1_001_Gull	SRR6376590;ILLUMINA;Paired;;SRX3471379	Wild Animal	2016	North America	United States	USGS	PRJNA421990	SRP126755	SAMN08162468	SRS2758023	fimH41
[truncated: 3,234 more rows]
