# Supplementary material for: The cnf1 gene is associated with an expanding Escherichia coli ST131 H30Rx/C2 subclade and confers a competitive advantage for gut colonization
Source: Gut Microbes. 2022 Sep 25;14(1):2121577. doi: 10.1080/19490976.2022.2121577 (PMC9519008; doi:10.1080/19490976.2022.2121577)
Supplement: Supplemental Material [file KGMI_A_2121577_SM6574.zip › 2121577_supplementary New/Tsoumtsa_Sup_Table_8.xlsx]

## Sheet: Cluster_15_01_2021_1050.results
Gene	Non-unique Gene name	Annotation	Number_pos_present_in	Number_neg_present_in	Number_pos_not_present_in	Number_neg_not_present_in	Sensitivity	Specificity	Odds_ratio	Naive_p	Bonferroni_p	Benjamini_H_p	Max_Pairwise_comparisons	Max_supporting_pairs	Max_opposing_pairs	Best_pairwise_comp_p	Worst_pairwise_comp_p
group_31887			418	116	45	3402	90.2807775378	96.7026719727	272.420689655	0.0	0.0	0.0	15	13	4	0.00738525390625	0.118469238281
group_31885			412	67	51	3451	88.9848812095	98.0955088118	416.099502488	0.0	0.0	0.0	14	12	4	0.012939453125	0.179565429688
group_31884			413	121	50	3397	89.2008639309	96.5605457646	231.894380165	0.0	0.0	0.0	15	13	4	0.00738525390625	0.118469238281
group_31880			402	54	61	3464	86.8250539957	98.4650369528	422.746812386	0.0	0.0	0.0	11	9	4	0.0654296875	0.548828125
group_31889			418	121	45	3397	90.2807775378	96.5605457646	260.77979798	0.0	0.0	0.0	15	13	4	0.00738525390625	0.118469238281
group_26753			416	136	47	3382	89.848812095	96.1341671404	220.105131414	0.0	0.0	0.0	16	13	4	0.0212707519531	0.0768127441406
group_26758			412	89	51	3429	88.9848812095	97.4701534963	311.246530073	0.0	0.0	0.0	14	12	4	0.012939453125	0.179565429688
group_25089			419	150	44	3368	90.4967602592	95.7362137578	213.816969697	0.0	0.0	0.0	15	13	5	0.00738525390625	0.3017578125
group_22625			413	104	50	3414	89.2008639309	97.0437748721	271.150384615	0.0	0.0	0.0	13	11	8	0.0224609375	0.5810546875
group_26019			422	15	41	3503	91.1447084233	99.5736213758	2403.68455285	0.0	0.0	0.0	16	14	4	0.00418090820312	0.0768127441406
group_29773			395	98	68	3420	85.313174946	97.2143263218	202.716086435	0.0	0.0	0.0	16	12	5	0.0768127441406	0.210113525391
group_29758			408	176	55	3342	88.120950324	94.9971574758	140.861157025	0.0	0.0	0.0	17	13	6	0.0490417480469	0.332305908203
group_19513			387	89	76	3429	83.5853131749	97.4701534963	196.189089296	0.0	0.0	0.0	14	11	4	0.057373046875	0.179565429688
group_28210			412	124	51	3394	88.9848812095	96.4752700398	221.114484503	0.0	0.0	0.0	14	12	4	0.012939453125	0.179565429688
group_28211			413	86	50	3432	89.2008639309	97.5554292211	329.631627907	0.0	0.0	0.0	15	13	4	0.00738525390625	0.118469238281
group_6957			400	68	63	3450	86.3930885529	98.0670835702	322.128851541	0.0	0.0	0.0	16	13	4	0.0212707519531	0.0768127441406
group_22958			418	111	45	3407	90.2807775378	96.8447981808	285.11031031	0.0	0.0	0.0	15	13	4	0.00738525390625	0.118469238281
group_5226			406	60	57	3458	87.6889848812	98.2944855031	410.511111111	0.0	0.0	0.0	13	11	5	0.0224609375	0.5810546875
group_15900			381	76	82	3442	82.2894168467	97.8396816373	210.430359435	0.0	0.0	0.0	9	7	4	0.1796875	1.0
group_23118			418	136	45	3382	90.2807775378	96.1341671404	230.992810458	0.0	0.0	0.0	16	13	4	0.0212707519531	0.0768127441406
group_28315			440	332	23	3186	95.0323974082	90.562819784	183.583027763	0.0	0.0	0.0	15	11	8	0.118469238281	1.0
group_31136			426	16	37	3502	92.0086393089	99.5451961342	2520.02027027	0.0	0.0	0.0	16	14	4	0.00418090820312	0.0768127441406
group_31135			32	3497	431	21	6.91144708423	0.596930073906	0.000445857801881	0.0	0.0	0.0	17	4	15	0.00234985351562	0.0490417480469
group_25418			397	80	66	3438	85.7451403888	97.7259806708	258.501136364	0.0	0.0	0.0	15	12	5	0.03515625	0.3017578125
group_25411			408	218	55	3300	88.120950324	93.803297328	112.293577982	0.0	0.0	0.0	17	13	6	0.0490417480469	0.332305908203
group_21667			442	350	21	3168	95.464362851	90.0511654349	190.511020408	0.0	0.0	0.0	17	13	4	0.0490417480469	0.0490417480469
group_15970			10	3095	453	423	2.15982721382	12.023877203	0.0030170430838	0.0	0.0	0.0	16	2	15	0.000518798828125	0.00418090820312
group_35300			412	124	51	3394	88.9848812095	96.4752700398	221.114484503	0.0	0.0	0.0	14	12	4	0.012939453125	0.179565429688
group_35301			412	74	51	3444	88.9848812095	97.8965321205	375.974562798	0.0	0.0	0.0	14	12	4	0.012939453125	0.179565429688
group_35302			418	121	45	3397	90.2807775378	96.5605457646	260.77979798	0.0	0.0	0.0	15	13	4	0.00738525390625	0.118469238281
group_25442			404	206	59	3312	87.2570194384	94.1444002274	110.091163403	0.0	0.0	0.0	16	10	9	0.454498291016	0.803619384766
group_12815			427	107	36	3411	92.2246220302	96.9584991472	378.114485981	0.0	0.0	0.0	16	13	6	0.0212707519531	0.454498291016
group_12813			29	3215	434	303	6.26349892009	8.61284820921	0.00629752528112	0.0	0.0	0.0	15	5	14	0.0009765625	0.3017578125
group_11477			406	57	57	3461	87.6889848812	98.379761228	432.491843644	0.0	0.0	0.0	14	11	4	0.057373046875	0.179565429688
group_25090			44	3368	419	150	9.50323974082	4.26378624218	0.00467689726132	0.0	0.0	0.0	15	5	13	0.00738525390625	0.3017578125
group_18837			432	15	31	3503	93.3045356371	99.5736213758	3254.4	0.0	0.0	0.0	16	14	3	0.00418090820312	0.0212707519531
group_18836			30	3501	433	17	6.47948164147	0.483229107447	0.000336426477951	0.0	0.0	0.0	17	3	15	0.00234985351562	0.0127258300781
group_31875			410	150	53	3368	88.5529157667	95.7362137578	173.695597484	0.0	0.0	0.0	15	13	4	0.00738525390625	0.118469238281
group_21186			416	240	47	3278	89.848812095	93.1779420125	120.890780142	0.0	0.0	0.0	17	13	6	0.0490417480469	0.332305908203
group_2942			392	90	71	3428	84.6652267819	97.4417282547	210.293583725	0.0	0.0	0.0	15	13	3	0.00738525390625	0.03515625
group_18774			28	3215	435	303	6.0475161987	8.61284820921	0.00606639137663	0.0	0.0	0.0	15	4	14	0.0009765625	0.118469238281
group_28200			413	137	50	3381	89.2008639309	96.1057418988	203.847153285	0.0	0.0	0.0	16	13	4	0.0212707519531	0.0768127441406
group_28209			417	90	46	3428	90.0647948164	97.4417282547	345.284057971	0.0	0.0	0.0	14	12	4	0.012939453125	0.179565429688
group_22963			422	206	41	3312	91.1447084233	94.1444002274	165.482358513	0.0	0.0	0.0	16	11	8	0.210113525391	1.0
group_20162			418	137	45	3381	90.2807775378	96.1057418988	229.23892944	0.0	0.0	0.0	15	13	4	0.00738525390625	0.118469238281
group_31849			411	54	52	3464	88.7688984881	98.4650369528	507.017094017	0.0	0.0	0.0	13	12	4	0.00341796875	0.266845703125
group_26791			436	296	27	3222	94.1684665227	91.5861284821	175.774774775	0.0	0.0	0.0	17	15	4	0.00234985351562	0.0490417480469
group_25425			418	133	45	3385	90.2807775378	96.2194428653	236.412698413	0.0	0.0	0.0	15	13	4	0.00738525390625	0.118469238281
group_32147			410	78	53	3440	88.5529157667	97.7828311541	341.170778907	0.0	0.0	0.0	13	12	5	0.00341796875	0.5810546875
group_32148			412	78	51	3440	88.9848812095	97.7828311541	356.279537456	0.0	0.0	0.0	13	12	5	0.00341796875	0.5810546875
group_28940			45	3364	418	154	9.7192224622	4.37748720864	0.00492834345078	0.0	0.0	0.0	15	5	12	0.03515625	0.3017578125
group_28941			418	154	45	3364	90.2807775378	95.6225127914	202.907936508	0.0	0.0	0.0	15	12	5	0.03515625	0.3017578125
group_35735			413	60	50	3458	89.2008639309	98.2944855031	476.051333333	0.0	0.0	0.0	13	12	4	0.00341796875	0.266845703125
group_35734			412	78	51	3440	88.9848812095	97.7828311541	356.279537456	0.0	0.0	0.0	13	12	5	0.00341796875	0.5810546875
group_22918			380	25	83	3493	82.0734341253	99.2893689596	639.681927711	0.0	0.0	0.0	16	12	6	0.0768127441406	0.454498291016
group_26746			383	130	80	3388	82.7213822894	96.3047185901	124.769615385	0.0	0.0	0.0	11	8	5	0.2265625	1.0
group_20902			417	98	46	3420	90.0647948164	97.2143263218	316.357586513	0.0	0.0	0.0	14	12	4	0.012939453125	0.179565429688
group_21820			383	130	80	3388	82.7213822894	96.3047185901	124.769615385	0.0	0.0	0.0	11	8	5	0.2265625	1.0
group_21824			368	49	95	3469	79.4816414687	98.6071631609	274.241031149	0.0	0.0	0.0	10	9	3	0.021484375	0.34375
group_31814			406	179	57	3339	87.6889848812	94.911881751	132.866215819	0.0	0.0	0.0	17	12	7	0.143463134766	0.629058837891
group_31815			408	176	55	3342	88.120950324	94.9971574758	140.861157025	0.0	0.0	0.0	17	13	6	0.0490417480469	0.332305908203
group_31816			407	175	56	3343	87.9049676026	95.0255827175	138.836836735	0.0	0.0	0.0	17	13	6	0.0490417480469	0.332305908203
group_30071			412	79	51	3439	88.9848812095	97.7544059125	351.667411268	0.0	0.0	0.0	13	12	4	0.00341796875	0.266845703125
group_30070			410	78	53	3440	88.5529157667	97.7828311541	341.170778907	0.0	0.0	0.0	12	11	5	0.00634765625	0.7744140625
group_35290			389	131	74	3387	84.0172786177	96.2762933485	135.913245306	0.0	0.0	0.0	11	8	5	0.2265625	1.0
group_35299			417	91	46	3427	90.0647948164	97.4133030131	341.39010989	0.0	0.0	0.0	14	12	4	0.012939453125	0.179565429688
group_10858			457	441	6	3077	98.7041036717	87.464468448	531.439531368	0.0	0.0	0.0	17	15	3	0.00234985351562	0.0127258300781
group_13065			399	67	64	3451	86.1771058315	98.0955088118	321.116837687	0.0	0.0	0.0	16	13	4	0.0212707519531	0.0768127441406
group_8259			410	137	53	3381	88.5529157667	96.1057418988	190.911720149	0.0	0.0	0.0	15	13	4	0.00738525390625	0.118469238281
group_35227			406	176	57	3342	87.6889848812	94.9971574758	135.252392344	0.0	0.0	0.0	17	13	6	0.0490417480469	0.332305908203
group_35228			408	215	55	3303	88.120950324	93.8885730529	113.96397463	0.0	0.0	0.0	17	13	6	0.0490417480469	0.332305908203
group_12275			77	3372	386	146	16.6306695464	4.15008527572	0.00863711516358	0.0	0.0	0.0	14	9	9	0.423950195312	0.423950195312
group_12751			408	56	55	3462	88.120950324	98.4081864696	458.602597403	0.0	0.0	0.0	13	12	4	0.00341796875	0.266845703125
group_31860			406	55	57	3463	87.6889848812	98.4366117112	448.477830941	0.0	0.0	0.0	13	12	4	0.00341796875	0.266845703125
group_22257			56	3489	407	29	12.0950323974	0.824332006822	0.00114364344803	0.0	0.0	0.0	16	6	13	0.0212707519531	0.454498291016
group_22258			406	29	57	3489	87.6889848812	99.1756679932	856.947368421	0.0	0.0	0.0	16	12	7	0.0768127441406	0.803619384766
group_13624			456	146	7	3372	98.4881209503	95.8499147243	1504.53228963	0.0	0.0	0.0	13	13	1	0.000244140625	0.00341796875
group_25930			401	66	62	3452	86.6090712743	98.1239340534	338.282502444	0.0	0.0	0.0	15	12	4	0.03515625	0.118469238281
group_21719			406	166	57	3352	87.6889848812	95.281409892	143.829211583	0.0	0.0	0.0	16	13	4	0.0212707519531	0.0768127441406
group_23824			386	145	77	3373	83.3693304536	95.8783399659	116.612449619	0.0	0.0	0.0	15	9	8	0.607238769531	1.0
group_23825			77	3375	386	143	16.6306695464	4.06480955088	0.0084521205143	0.0	0.0	0.0	15	8	9	0.607238769531	1.0
group_29778			409	60	54	3458	88.3369330454	98.2944855031	436.519135802	0.0	0.0	0.0	13	12	3	0.00341796875	0.09228515625
group_12303			402	12	61	3506	86.8250539957	99.6588971006	1925.42622951	0.0	0.0	0.0	14	12	4	0.012939453125	0.179565429688
group_22956			410	99	53	3419	88.5529157667	97.1859010802	267.160282066	0.0	0.0	0.0	14	12	4	0.012939453125	0.179565429688
group_35273			394	79	69	3439	85.0971922246	97.7544059125	248.572005137	0.0	0.0	0.0	15	12	4	0.03515625	0.118469238281
group_15967			433	300	30	3218	93.5205183585	91.4724275156	154.821555556	0.0	0.0	0.0	16	15	3	0.000518798828125	0.0212707519531
group_13379			432	281	31	3237	93.3045356371	92.0125071063	160.530823097	0.0	0.0	0.0	17	14	4	0.0127258300781	0.0490417480469
group_18318			363	79	100	3439	78.4017278618	97.7544059125	158.019873418	0.0	0.0	0.0	12	11	5	0.00634765625	0.7744140625
group_26760			417	131	46	3387	90.0647948164	96.2762933485	234.380849652	0.0	0.0	0.0	15	13	4	0.00738525390625	0.118469238281
group_17649			417	150	46	3368	90.0647948164	95.7362137578	203.544347826	0.0	0.0	0.0	15	13	4	0.00738525390625	0.118469238281
group_29787			412	84	51	3434	88.9848812095	97.6122797044	330.253968254	0.0	0.0	0.0	14	12	4	0.012939453125	0.179565429688
group_29781			413	53	50	3465	89.2008639309	98.4934621944	540.016981132	0.0	0.0	0.0	13	12	4	0.00341796875	0.266845703125
group_29789			409	75	54	3443	88.3369330454	97.8681068789	347.700493827	0.0	0.0	0.0	14	11	5	0.057373046875	0.423950195312
group_22928			410	145	53	3373	88.5529157667	95.8783399659	179.951854262	0.0	0.0	0.0	15	13	4	0.00738525390625	0.118469238281
group_9379			406	217	57	3301	87.6889848812	93.8317225696	108.352009055	5.92878775009e-323	2.4493600832e-318	2.57803454e-320	16	13	6	0.0212707519531	0.454498291016
group_12277			387	159	76	3359	83.5853131749	95.4803865833	107.574726912	7.55920438137e-322	3.12293410608e-317	3.25307643191e-319	14	9	9	0.423950195312	0.423950195312
group_28189			404	213	59	3305	87.2570194384	93.9454235361	106.24811013	1.26974870981e-321	5.24571284485e-317	5.40794374625e-319	17	12	7	0.143463134766	0.629058837891
group_20157			405	219	58	3299	87.4730021598	93.7748720864	105.187765706	1.71836031624e-320	7.09906197447e-316	7.24394109276e-318	17	13	7	0.0490417480469	0.629058837891
group_22913			406	223	57	3295	87.6889848812	93.66117112	105.245063331	2.74799312217e-320	1.13527839856e-315	1.14674563256e-317	17	14	5	0.0127258300781	0.143463134766
group_22912			405	227	58	3291	87.4730021598	93.5474701535	101.234619474	5.84768835653e-317	2.41585549073e-312	2.41585549079e-314	17	13	7	0.0490417480469	0.629058837891
group_12724			396	199	67	3319	85.5291576674	94.3433769187	98.5767644191	1.07956769468e-315	4.46001801701e-311	4.41585942278e-313	17	13	7	0.0490417480469	0.629058837891
group_20892			403	225	60	3293	87.0410367171	93.6043206367	98.3021481481	1.02152287695e-314	4.22021746155e-310	4.13746809956e-312	17	13	7	0.0490417480469	0.629058837891
group_24078			421	297	42	3221	90.9287257019	91.5577032405	108.709395543	2.68147353219e-314	1.10779716036e-309	1.07553122365e-311	17	14	4	0.0127258300781	0.0490417480469
group_9368			384	167	79	3351	82.9373650108	95.2529846504	97.5353596604	3.03633610248e-313	1.25440153402e-308	1.20615532117e-310	14	12	6	0.012939453125	0.79052734375
group_31726			432	356	31	3162	93.3045356371	89.8806139852	123.775280899	7.89325157235e-312	3.26093902208e-307	3.10565621151e-309	17	14	4	0.0127258300781	0.0490417480469
group_35229			406	243	57	3275	87.6889848812	93.0926662877	95.9966789401	1.10525687633e-311	4.56614773319e-307	4.26742778803e-309	17	13	6	0.0490417480469	0.332305908203
group_31817			406	243	57	3275	87.6889848812	93.0926662877	95.9966789401	1.10525687633e-311	4.56614773319e-307	4.26742778803e-309	17	13	6	0.0490417480469	0.332305908203
group_35481			349	86	114	3432	75.3779697624	97.5554292211	122.171358629	1.78178682435e-310	7.36109590743e-306	6.81582954392e-308	14	14	2	0.0001220703125	0.012939453125
group_9619			410	263	53	3255	88.5529157667	92.5241614554	95.7421622785	9.13033501264e-310	3.77201530377e-305	3.46056449887e-307	17	15	5	0.00234985351562	0.143463134766
group_31723			434	378	29	3140	93.7365010799	89.2552586697	124.316730524	5.52091024524e-308	2.28085364962e-303	2.05482310776e-305	17	14	4	0.0127258300781	0.0490417480469
group_31724			434	378	29	3140	93.7365010799	89.2552586697	124.316730524	5.52091024524e-308	2.28085364962e-303	2.05482310776e-305	17	14	4	0.0127258300781	0.0490417480469
group_11847			443	434	20	3084	95.6803455724	87.6634451393	157.397695853	1.0256962749e-306	4.23745902051e-302	3.78344555403e-304	17	15	5	0.00234985351562	0.143463134766
group_18502			349	93	114	3425	75.3779697624	97.3564525298	112.745236748	9.33259103929e-306	3.85557333606e-301	3.41201180183e-303	14	14	2	0.0001220703125	0.012939453125
group_26667			435	392	28	3126	93.9524838013	88.8573052871	123.889395044	3.26609511329e-305	1.34932187415e-300	1.18361567908e-302	17	15	3	0.00234985351562	0.0127258300781
group_3448			330	58	133	3460	71.2742980562	98.3513359864	148.016593207	4.29583069115e-305	1.77473653343e-300	1.54324915951e-302	12	8	5	0.3876953125	0.7744140625
group_29689			435	393	28	3125	93.9524838013	88.8288800455	123.534623773	6.82030842474e-305	2.81767401951e-300	2.25413921561e-302	17	15	3	0.00234985351562	0.0127258300781
group_35128			435	393	28	3125	93.9524838013	88.8288800455	123.534623773	6.82030842474e-305	2.81767401951e-300	2.25413921561e-302	17	15	3	0.00234985351562	0.0127258300781
group_35129			435	393	28	3125	93.9524838013	88.8288800455	123.534623773	6.82030842474e-305	2.81767401951e-300	2.25413921561e-302	17	15	3	0.00234985351562	0.0127258300781
group_35125			435	393	28	3125	93.9524838013	88.8288800455	123.534623773	6.82030842474e-305	2.81767401951e-300	2.25413921561e-302	17	15	3	0.00234985351562	0.0127258300781
group_35126			435	393	28	3125	93.9524838013	88.8288800455	123.534623773	6.82030842474e-305	2.81767401951e-300	2.25413921561e-302	17	15	3	0.00234985351562	0.0127258300781
group_35127			435	393	28	3125	93.9524838013	88.8288800455	123.534623773	6.82030842474e-305	2.81767401951e-300	2.25413921561e-302	17	15	3	0.00234985351562	0.0127258300781
group_31728			435	393	28	3125	93.9524838013	88.8288800455	123.534623773	6.82030842474e-305	2.81767401951e-300	2.25413921561e-302	17	15	3	0.00234985351562	0.0127258300781
group_35131			435	393	28	3125	93.9524838013	88.8288800455	123.534623773	6.82030842474e-305	2.81767401951e-300	2.25413921561e-302	17	15	3	0.00234985351562	0.0127258300781
group_35130			435	393	28	3125	93.9524838013	88.8288800455	123.534623773	6.82030842474e-305	2.81767401951e-300	2.25413921561e-302	17	15	3	0.00234985351562	0.0127258300781
group_25311			435	393	28	3125	93.9524838013	88.8288800455	123.534623773	6.82030842474e-305	2.81767401951e-300	2.25413921561e-302	17	15	3	0.00234985351562	0.0127258300781
group_35123			435	394	28	3124	93.9524838013	88.8004548039	123.181653372	1.42232386318e-304	5.87604657597e-300	4.59066138748e-302	17	15	3	0.00234985351562	0.0127258300781
group_35124			435	394	28	3124	93.9524838013	88.8004548039	123.181653372	1.42232386318e-304	5.87604657597e-300	4.59066138748e-302	17	15	3	0.00234985351562	0.0127258300781
group_31729			435	394	28	3124	93.9524838013	88.8004548039	123.181653372	1.42232386318e-304	5.87604657597e-300	4.59066138748e-302	17	15	3	0.00234985351562	0.0127258300781
group_21560			442	437	21	3081	95.464362851	87.5781694144	148.392938869	6.13217398791e-304	2.53338503963e-299	1.9638643718e-301	17	15	4	0.00234985351562	0.0490417480469
group_35722			349	97	114	3421	75.3779697624	97.2427515634	107.969705191	3.84464491676e-303	1.58833815446e-298	1.21247187363e-300	14	14	3	0.0001220703125	0.057373046875
group_32134			349	97	114	3421	75.3779697624	97.2427515634	107.969705191	3.84464491676e-303	1.58833815446e-298	1.21247187363e-300	14	14	3	0.0001220703125	0.057373046875
group_18541			349	98	114	3420	75.3779697624	97.2143263218	106.836734694	1.69724385439e-302	7.01182353564e-298	5.311987527e-300	14	14	3	0.0001220703125	0.057373046875
group_21047			347	94	116	3424	74.9460043197	97.3280272882	108.962582539	2.48027131436e-302	1.0246744881e-297	7.7043194594e-300	14	14	3	0.0001220703125	0.057373046875
group_35720			349	99	114	3419	75.3779697624	97.1859010802	105.72665249	7.43343520474e-302	3.07097508613e-297	2.2747963601e-299	14	14	3	0.0001220703125	0.057373046875
group_35721			349	99	114	3419	75.3779697624	97.1859010802	105.72665249	7.43343520474e-302	3.07097508613e-297	2.2747963601e-299	14	14	3	0.0001220703125	0.057373046875
group_35132			432	393	31	3125	93.3045356371	88.8288800455	110.810145284	1.1488887778e-299	4.74640420773e-295	3.49000309392e-297	17	15	4	0.00234985351562	0.0490417480469
group_18775			392	225	71	3293	84.6652267819	93.6043206367	80.8047574335	4.44925835979e-298	1.83812210618e-293	1.33682064847e-295	16	12	10	0.0768127441406	0.454498291016
group_30067			349	105	114	3413	75.3779697624	97.0153496305	99.510192147	4.46545275067e-298	1.84481249489e-293	1.33682064847e-295	14	14	2	0.0001220703125	0.012939453125
group_35133			431	394	32	3124	93.0885529158	88.8004548039	106.792829949	1.23059140243e-297	5.08394226086e-293	3.65751241788e-295	17	15	3	0.00234985351562	0.0127258300781
group_35731			348	104	115	3414	75.161987041	97.0437748721	99.3371237458	2.52320573819e-297	1.04241198662e-292	7.44579990441e-295	14	14	2	0.0001220703125	0.012939453125
group_30060			277	2	186	3516	59.8272138229	99.9431495168	2618.09677419	3.54258477508e-297	1.46354804813e-292	1.0379773391e-294	11	10	2	0.01171875	0.0654296875
group_7906			391	226	72	3292	84.4492440605	93.5758953951	79.1034906588	3.53053986489e-296	1.45857193438e-291	1.02716333407e-293	17	15	3	0.00234985351562	0.0127258300781
group_11062			342	93	121	3425	73.8660907127	97.3564525298	104.092242069	3.88549322033e-296	1.60521381412e-291	1.12252714274e-293	14	13	5	0.0018310546875	0.423950195312
group_29918			337	84	126	3434	72.7861771058	97.6122797044	109.340325019	2.32816222664e-295	9.61833660692e-291	6.67940042147e-293	13	13	2	0.000244140625	0.0224609375
group_3102			349	111	114	3407	75.3779697624	96.8447981808	93.965781571	2.06310281383e-294	8.52329665479e-290	5.87813562399e-292	14	10	7	0.179565429688	1.0
group_30056			276	3	187	3515	59.6112311015	99.9147242752	1729.30481283	6.15135755701e-294	2.54131034753e-289	1.72878254934e-291	13	11	3	0.0224609375	0.09228515625
group_32137			276	3	187	3515	59.6112311015	99.9147242752	1729.30481283	6.15135755701e-294	2.54131034753e-289	1.72878254934e-291	11	10	2	0.01171875	0.0654296875
group_26018			38	3143	425	375	8.20734341253	10.6594656055	0.0106679642904	1.12787611838e-293	4.65959460788e-289	3.14837473506e-291	16	5	13	0.0212707519531	0.210113525391
group_32138			277	4	186	3514	59.8272138229	99.8862990335	1308.30376344	2.09598196234e-293	8.659130281e-289	5.81149683289e-291	12	10	3	0.03857421875	0.14599609375
group_35724			274	2	189	3516	59.1792656587	99.9431495168	2548.63492063	2.65136285567e-293	1.09535753656e-288	7.30238357708e-291	11	10	2	0.01171875	0.0654296875
group_35288			322	61	141	3457	69.5464362851	98.2660602615	129.421462621	5.8506711638e-292	2.4170877779e-287	1.60072038272e-289	15	12	6	0.03515625	0.607238769531
group_15266			7	2933	456	585	1.51187904968	16.6287663445	0.00306180128125	1.07585007451e-291	4.44465941281e-287	2.92411803475e-289	16	1	15	0.000518798828125	0.000518798828125
group_26955			277	5	186	3513	59.8272138229	99.8578737919	1046.34516129	1.1229218063e-291	4.63912685837e-287	2.99298506991e-289	12	10	3	0.03857421875	0.14599609375
group_32136			277	5	186	3513	59.8272138229	99.8578737919	1046.34516129	1.1229218063e-291	4.63912685837e-287	2.99298506991e-289	13	11	3	0.0224609375	0.09228515625
group_32135			277	5	186	3513	59.8272138229	99.8578737919	1046.34516129	1.1229218063e-291	4.63912685837e-287	2.99298506991e-289	13	11	3	0.0224609375	0.09228515625
group_21810			384	213	79	3305	82.9373650108	93.9454235361	75.4216437868	1.29004426484e-291	5.32955987134e-287	3.41638453291e-289	15	11	6	0.118469238281	0.607238769531
group_35725			278	6	185	3512	60.0431965443	99.8294485503	879.581981982	2.58509531375e-291	1.06798042697e-286	6.80242310172e-289	12	10	3	0.03857421875	0.14599609375
group_35723			276	5	187	3513	59.6112311015	99.8578737919	1036.99251337	2.18244857592e-290	9.0163498017e-286	5.63521862606e-288	13	10	3	0.09228515625	0.09228515625
group_28415			276	5	187	3513	59.6112311015	99.8578737919	1036.99251337	2.18244857592e-290	9.0163498017e-286	5.63521862606e-288	13	10	3	0.09228515625	0.09228515625
group_28226			276	5	187	3513	59.6112311015	99.8578737919	1036.99251337	2.18244857592e-290	9.0163498017e-286	5.63521862606e-288	12	10	2	0.03857421875	0.03857421875
group_28420			336	92	127	3426	72.5701943844	97.3848777715	98.5224238275	1.09864657824e-288	4.53883860867e-284	2.81915441532e-286	14	14	2	0.0001220703125	0.012939453125
group_35121			441	484	22	3034	95.2483801296	86.2421830586	125.656836965	1.58457229756e-288	6.5463435329e-284	4.04095279808e-286	17	12	5	0.143463134766	0.143463134766
group_25585			277	8	186	3510	59.8272138229	99.7725980671	653.407258065	6.56102300952e-287	2.71055543592e-282	1.66291744535e-284	13	11	3	0.0224609375	0.09228515625
group_32141			270	3	193	3515	58.3153347732	99.9147242752	1639.11917098	3.12156412191e-286	1.28961178568e-281	7.86348649807e-284	10	9	2	0.021484375	0.109375
group_15307			405	306	58	3212	87.4730021598	91.3018760659	73.2961460446	8.63085838797e-286	3.56566652582e-281	2.16101001565e-283	17	15	5	0.00234985351562	0.143463134766
group_26702			423	393	40	3125	91.3606911447	88.8288800455	84.088740458	1.0403561145e-284	4.29802321585e-280	2.58917061196e-282	17	15	4	0.00234985351562	0.0490417480469
group_18461			373	194	90	3324	80.5615550756	94.4855031268	71.0109965636	1.70342734113e-284	7.0373693744e-280	4.21399363737e-282	15	12	6	0.03515625	0.607238769531
group_25412			400	290	63	3228	86.3930885529	91.7566799318	70.6732348112	3.84250753779e-284	1.58745513909e-279	9.44913773266e-282	17	11	8	0.332305908203	1.0
group_28106			438	481	25	3037	94.6004319654	86.3274587834	110.62004158	5.24691362188e-284	2.16765742461e-279	1.28263752935e-281	17	12	6	0.143463134766	0.332305908203
group_35728			278	11	185	3507	60.0431965443	99.6873223422	479.088943489	7.02929119996e-284	2.90401107344e-279	1.69825208973e-281	12	10	4	0.03857421875	0.3876953125
group_32427			278	11	185	3507	60.0431965443	99.6873223422	479.088943489	7.02929119996e-284	2.90401107344e-279	1.69825208973e-281	12	10	4	0.03857421875	0.3876953125
group_10907			378	217	85	3301	81.6414686825	93.8317225696	67.6485768501	2.25011940773e-281	9.29591830913e-277	5.4046036681e-279	16	12	6	0.0768127441406	0.454498291016
group_29685			442	521	21	2997	95.464362851	85.1904491188	121.07430765	2.52673430738e-280	1.04386974441e-275	5.99925140464e-278	17	12	5	0.143463134766	0.143463134766
group_31721			442	521	21	2997	95.464362851	85.1904491188	121.07430765	2.52673430738e-280	1.04386974441e-275	5.99925140464e-278	17	12	5	0.143463134766	0.143463134766
group_8961			410	344	53	3174	88.5529157667	90.2217168846	71.3767003072	3.23109683371e-280	1.33486303491e-275	7.62778877091e-278	17	13	6	0.0490417480469	0.332305908203
group_28105			442	524	21	2994	95.464362851	85.105173394	120.260632497	1.5543952269e-279	6.42167300091e-275	3.62806384232e-277	17	12	5	0.143463134766	0.143463134766
group_31722			442	524	21	2994	95.464362851	85.105173394	120.260632497	1.5543952269e-279	6.42167300091e-275	3.62806384232e-277	17	12	5	0.143463134766	0.143463134766
group_20780			441	518	22	3000	95.2483801296	85.2757248437	116.093366093	2.57817397625e-279	1.06512101481e-274	5.9838259259e-277	17	12	5	0.143463134766	0.143463134766
group_20946			401	311	62	3207	86.6090712743	91.1597498579	66.6946893476	4.50792931876e-278	1.86236083946e-273	1.04042504998e-275	11	8	5	0.2265625	1.0
group_20189			320	77	143	3441	69.1144708423	97.8112563957	100.001816365	1.35246937086e-277	5.58745671183e-273	3.10414261768e-275	9	9	2	0.00390625	0.1796875
group_30055			318	76	145	3442	68.6825053996	97.8396816373	99.3245009074	1.09848772036e-275	4.53818231914e-271	2.50728304925e-273	11	11	2	0.0009765625	0.0654296875
group_12007			316	74	147	3444	68.2505399568	97.8965321205	100.046332046	1.73475600002e-274	7.16679746286e-270	3.93780080377e-272	11	11	2	0.0009765625	0.0654296875
group_25309			439	523	24	2995	94.8164146868	85.1335986356	104.748645634	1.84232730014e-274	7.61120677508e-270	4.15912938529e-272	17	12	5	0.143463134766	0.143463134766
group_25310			437	519	26	2999	94.3844492441	85.247299602	97.1219060323	4.88234140478e-272	2.01704170456e-267	1.09621831769e-269	17	11	6	0.332305908203	0.332305908203
group_14844			260	4	203	3514	56.1555075594	99.8862990335	1125.17241379	9.15233711676e-272	3.78110503305e-267	2.0438405584e-269	11	9	3	0.0654296875	0.2265625
group_28104			436	515	27	3003	94.1684665227	85.3610005685	94.1609492988	2.25014850726e-271	9.29603852805e-267	4.99787017637e-269	17	12	6	0.143463134766	0.332305908203
group_30063			261	5	202	3513	56.3714902808	99.8578737919	907.814851485	2.55370453717e-271	1.05501195544e-266	5.6417751628e-269	11	9	3	0.0654296875	0.2265625
group_16388			365	199	98	3319	78.8336933045	94.3433769187	62.1185006666	2.80190542731e-271	1.15755118918e-266	6.1571871765e-269	16	13	6	0.0212707519531	0.454498291016
group_1611			5	2826	458	692	1.07991360691	19.6702671973	0.00267324315387	3.18071749573e-271	1.31404981901e-266	6.95264454502e-269	16	2	15	0.000518798828125	0.00418090820312
group_12993			344	142	119	3376	74.2980561555	95.9636156907	68.7267132205	2.09203833944e-270	8.64283799174e-266	4.54886210092e-268	16	14	6	0.00418090820312	0.454498291016
group_30061			276	20	187	3498	59.6112311015	99.4314951677	258.141176471	4.05032760068e-270	1.67331184167e-265	8.71516584202e-268	12	10	5	0.03857421875	0.7744140625
group_19344			276	20	187	3498	59.6112311015	99.4314951677	258.141176471	4.05032760068e-270	1.67331184167e-265	8.71516584202e-268	12	10	5	0.03857421875	0.7744140625
group_24303			257	3	206	3515	55.5075593952	99.9147242752	1461.7394822	8.46557319504e-270	3.49738225407e-265	1.81211515755e-267	7	6	2	0.125	0.453125
group_14712			315	82	148	3436	68.0345572354	97.6691301876	89.1842452208	9.75347627984e-268	4.02945365549e-263	2.07703796675e-265	14	14	2	0.0001220703125	0.012939453125
group_10471			266	12	197	3506	57.4514038877	99.6588971006	394.499153976	2.58874960081e-267	1.06949012258e-262	5.4845647312e-265	9	8	4	0.0390625	1.0
group_7914			411	396	52	3122	88.7688984881	88.7436043206	62.3126456876	3.08741118729e-265	1.27550218381e-260	6.50766420309e-263	17	10	8	0.629058837891	1.0
group_8601			313	83	150	3435	67.6025917927	97.640704946	86.3578313253	1.61419613061e-264	6.66872847439e-260	3.38514135756e-262	14	14	2	0.0001220703125	0.012939453125
group_21920			278	28	185	3490	60.0431965443	99.2040932348	187.301158301	4.42210809354e-264	1.82690551668e-259	9.2267955388e-262	12	10	4	0.03857421875	0.3876953125
group_17575			457	716	6	2802	98.7041036717	79.647527004	298.07122905	9.25485077999e-264	3.82345650274e-259	1.921334926e-261	17	15	3	0.00234985351562	0.0127258300781
group_8683			312	83	151	3435	67.3866090713	97.640704946	85.5118487194	3.03032268308e-263	1.25191721006e-258	6.2595860503e-261	11	10	3	0.01171875	0.2265625
group_9248			457	721	6	2797	98.7041036717	79.5054007959	295.475959316	1.07183719138e-262	4.42808098875e-258	2.20302536754e-260	17	15	3	0.00234985351562	0.0127258300781
group_8687			251	3	212	3515	54.211663067	99.9147242752	1387.2091195	2.49186333985e-262	1.02946350159e-257	5.09635396827e-260	10	9	3	0.021484375	0.34375
group_23116			278	31	185	3487	60.0431965443	99.1188175099	169.029816914	4.1051821389e-261	1.69597389704e-256	7.99987687285e-259	12	10	5	0.03857421875	0.7744140625
group_23117			278	31	185	3487	60.0431965443	99.1188175099	169.029816914	4.1051821389e-261	1.69597389704e-256	7.99987687285e-259	12	10	5	0.03857421875	0.7744140625
group_35726			278	31	185	3487	60.0431965443	99.1188175099	169.029816914	4.1051821389e-261	1.69597389704e-256	7.99987687285e-259	12	10	5	0.03857421875	0.7744140625
group_30065			278	31	185	3487	60.0431965443	99.1188175099	169.029816914	4.1051821389e-261	1.69597389704e-256	7.99987687285e-259	12	10	5	0.03857421875	0.7744140625
group_25589			278	31	185	3487	60.0431965443	99.1188175099	169.029816914	4.1051821389e-261	1.69597389704e-256	7.99987687285e-259	12	10	5	0.03857421875	0.7744140625
group_32142			278	31	185	3487	60.0431965443	99.1188175099	169.029816914	4.1051821389e-261	1.69597389704e-256	7.99987687285e-259	12	10	5	0.03857421875	0.7744140625
group_35730			278	31	185	3487	60.0431965443	99.1188175099	169.029816914	4.1051821389e-261	1.69597389704e-256	7.99987687285e-259	12	10	5	0.03857421875	0.7744140625
group_28417			278	31	185	3487	60.0431965443	99.1188175099	169.029816914	4.1051821389e-261	1.69597389704e-256	7.99987687285e-259	12	10	5	0.03857421875	0.7744140625
group_24304			278	31	185	3487	60.0431965443	99.1188175099	169.029816914	4.1051821389e-261	1.69597389704e-256	7.99987687285e-259	12	10	5	0.03857421875	0.7744140625
group_32139			278	31	185	3487	60.0431965443	99.1188175099	169.029816914	4.1051821389e-261	1.69597389704e-256	7.99987687285e-259	12	10	5	0.03857421875	0.7744140625
group_2708			316	100	147	3418	68.2505399568	97.1574758385	73.4753741497	1.16601407732e-257	4.81715395765e-253	2.261574628e-255	10	8	5	0.109375	1.0
group_22687			349	182	114	3336	75.3779697624	94.8266060262	56.1145170619	1.17696960021e-257	4.86241450934e-253	2.27215631278e-255	16	14	6	0.00418090820312	0.454498291016
group_18871			260	14	203	3504	56.1555075594	99.6020466174	320.562983814	2.90690007028e-257	1.20092762603e-252	5.58570988853e-255	9	8	5	0.0390625	1.0
group_17602			422	486	41	3032	91.1447084233	86.1853325753	64.2127873131	2.01260375607e-256	8.31466989745e-252	3.84938421178e-254	16	13	7	0.0212707519531	0.803619384766
group_13539			343	170	120	3348	74.0820734341	95.1677089255	56.2923529412	2.17332390777e-255	8.97865306017e-251	4.13762813833e-253	14	14	3	0.0001220703125	0.057373046875
group_20056			424	505	39	3013	91.5766738661	85.6452529847	64.8647880173	1.5843395067e-254	6.54538180402e-250	3.00246871744e-252	17	12	8	0.143463134766	1.0
group_20889			351	202	112	3316	75.8099352052	94.2581011939	51.4460749646	1.58624228133e-251	6.55324273686e-247	2.99234828167e-249	14	9	6	0.423950195312	0.79052734375
group_31950			333	153	130	3365	71.9222462203	95.650938033	56.3371040724	1.05448549211e-250	4.35639591354e-246	1.9801799607e-248	17	7	14	0.0127258300781	0.629058837891
group_22736			316	115	147	3403	68.2505399568	96.7310972143	63.6112392783	5.09072956156e-249	2.10313310377e-244	9.51643938356e-247	14	12	5	0.012939453125	0.423950195312
group_20095			384	327	79	3191	82.9373650108	90.704945992	47.4332830101	9.54073728997e-249	3.9415647966e-244	1.77547963811e-246	17	12	7	0.143463134766	0.629058837891
group_6199			371	280	92	3238	80.1295896328	92.0409323479	46.6342391304	1.9769720149e-247	8.16746448515e-243	3.66254012787e-245	16	14	5	0.00418090820312	0.210113525391
group_8560			392	366	71	3152	84.6652267819	89.5963615691	47.5480643423	2.79872177331e-247	1.15623592621e-242	5.16176752771e-245	17	15	3	0.00234985351562	0.0127258300781
group_26699			430	575	33	2943	92.8725701944	83.6554860716	66.6924901186	1.48308341036e-246	6.12706249323e-242	2.72313888588e-244	17	12	6	0.143463134766	0.332305908203
group_5623			399	401	64	3117	86.1771058315	88.6014781126	48.4602166459	1.7169790397e-246	7.09335550671e-242	3.13865287908e-244	14	11	6	0.057373046875	0.79052734375
group_26392			2	2667	461	851	0.431965442765	24.189880614	0.00138431719896	2.99972306048e-246	1.23927558798e-241	5.45936382369e-244	17	2	15	0.00234985351562	0.00234985351562
group_27893			3	2678	460	840	0.647948164147	23.8772029562	0.00204565379745	8.00872494425e-246	3.30864453622e-241	1.44482294158e-243	17	2	15	0.00234985351562	0.00234985351562
group_16827			3	2678	460	840	0.647948164147	23.8772029562	0.00204565379745	8.00872494425e-246	3.30864453622e-241	1.44482294158e-243	17	2	15	0.00234985351562	0.00234985351562
group_10855			3	2677	460	841	0.647948164147	23.9056281978	0.00204885416836	1.23754165199e-245	5.11265582686e-241	2.21327092072e-243	17	2	15	0.00234985351562	0.00234985351562
group_16825			3	2677	460	841	0.647948164147	23.9056281978	0.00204885416836	1.23754165199e-245	5.11265582686e-241	2.21327092072e-243	17	2	15	0.00234985351562	0.00234985351562
group_20955			337	175	126	3343	72.7861771058	95.0255827175	51.0925623583	1.75144653893e-245	7.23575108627e-241	3.11885822684e-243	15	11	7	0.118469238281	1.0
group_13912			293	74	170	3444	63.282937365	97.8965321205	80.213990461	1.77628614063e-245	7.33837093278e-241	3.14951542179e-243	8	8	3	0.0078125	0.7265625
group_28305			435	616	28	2902	93.9524838013	82.4900511654	73.1893552876	4.83482827743e-245	1.99741260625e-240	8.53595130878e-243	17	13	6	0.0490417480469	0.332305908203
group_26695			302	92	161	3426	65.2267818575	97.3848777715	69.8522819336	4.95161013085e-245	2.04565869336e-240	8.70493061004e-243	14	12	5	0.012939453125	0.423950195312
group_29939			387	352	76	3166	83.5853131749	89.9943149517	45.8000149522	8.11286251102e-245	3.35166688918e-240	1.4201978344e-242	16	15	4	0.000518798828125	0.0768127441406
group_10191			380	324	83	3194	82.0734341253	90.7902217169	45.133125093	2.23094971732e-244	9.21672256717e-240	3.8889124756e-242	16	14	4	0.00418090820312	0.0768127441406
group_25502			385	348	78	3170	83.1533477322	90.1080159181	44.9620542293	2.21337675081e-243	9.14412337062e-239	3.84206864312e-241	16	15	4	0.000518798828125	0.0768127441406
group_8610			2	2644	461	874	0.431965442765	24.8436611711	0.00143409873294	5.55813271569e-242	2.29623136883e-237	9.60766263111e-240	17	2	15	0.00234985351562	0.00234985351562
group_28327			342	201	121	3317	73.8660907127	94.2865264355	46.6433945973	1.59095323534e-240	6.57270510117e-236	2.73862712549e-238	14	11	7	0.057373046875	1.0
group_14264			441	684	22	2834	95.2483801296	80.5571347356	83.0538277512	4.70299265559e-240	1.9429473558e-235	8.06202222325e-238	17	14	7	0.0127258300781	0.629058837891
group_14747			1	2615	462	903	0.215982721382	25.6679931779	0.000747436120285	2.24191104281e-239	9.26200709117e-235	3.82727565751e-237	17	1	16	0.000274658203125	0.000274658203125
group_8063			360	263	103	3255	77.7537796976	92.5241614554	43.2574107571	2.76636172461e-239	1.14286701929e-234	4.70315645798e-237	16	12	6	0.0768127441406	0.454498291016
group_18123			1	2613	462	905	0.215982721382	25.7248436612	0.000749664928769	5.11316006905e-239	2.11239981933e-234	8.65737630871e-237	17	1	16	0.000274658203125	0.000274658203125
group_14348			1	2610	462	908	0.215982721382	25.810119386	0.000753014546118	1.75622803846e-238	7.25550489529e-234	2.96143056951e-236	17	1	16	0.000274658203125	0.000274658203125
group_744			1	2609	462	909	0.215982721382	25.8385446276	0.000754132797061	2.6478208493e-238	1.09389422747e-233	4.44672450191e-236	17	1	16	0.000274658203125	0.000274658203125
group_7934			366	289	97	3229	79.0496760259	91.7851051734	42.1579566939	8.12732795933e-238	3.35764299984e-233	1.35936963556e-235	8	6	5	0.2890625	0.7265625
group_8603			2	2620	461	898	0.431965442765	25.5258669699	0.00148697653624	1.26362166763e-237	5.22040019548e-233	2.10500007882e-235	17	1	16	0.000274658203125	0.000274658203125
group_8397			320	148	143	3370	69.1144708423	95.793064241	50.9544509545	5.99083713542e-237	2.47499454576e-232	9.93973713156e-235	15	13	6	0.00738525390625	0.607238769531
group_6806			1	2599	462	919	0.215982721382	26.1227970438	0.000765362635313	1.5745749e-236	6.50504128435e-232	2.60201651374e-234	17	1	16	0.000274658203125	0.000274658203125
group_24021			438	690	25	2828	94.6004319654	80.386583286	71.8066086957	8.73175958133e-234	3.60735183583e-229	1.43719196647e-231	17	12	6	0.143463134766	0.332305908203
group_25336			438	692	25	2826	94.6004319654	80.3297328027	71.5484393064	2.28910639224e-233	9.45698523827e-229	3.75277191995e-231	17	12	7	0.143463134766	0.629058837891
group_34881			350	245	113	3273	75.5939524838	93.0358158044	41.3780025284	2.84670371116e-233	1.17605870419e-228	4.64845337625e-231	16	14	6	0.00418090820312	0.454498291016
group_17770			334	198	129	3320	72.1382289417	94.3718021603	43.4139848093	7.23450715486e-232	2.98879194089e-227	1.17668974051e-229	14	12	7	0.012939453125	1.0
group_25473			378	357	85	3161	81.6414686825	89.8521887436	39.3757785467	2.03552877275e-231	8.40938001888e-227	3.29779608584e-229	16	13	6	0.0212707519531	0.454498291016
group_28124			436	693	27	2825	94.1684665227	80.3013075611	65.8275880498	6.43173052248e-230	2.65714083075e-225	1.03794563701e-227	17	12	6	0.143463134766	0.332305908203
group_8582			52	2990	411	528	11.2311015119	15.0085275725	0.0223421136147	1.31281399078e-229	5.42362844011e-225	2.11036126074e-227	17	6	14	0.0127258300781	0.332305908203
group_29817			344	236	119	3282	74.2980561555	93.291642979	40.2011109529	3.31371653501e-229	1.36899571211e-224	5.30618493066e-227	16	13	7	0.0212707519531	0.803619384766
group_14263			19	2755	444	763	4.10367170626	21.6884593519	0.0118515066791	4.72478149463e-229	1.95194897888e-224	7.53648254392e-227	17	6	15	0.00234985351562	0.332305908203
group_11905			315	152	148	3366	68.0345572354	95.6793632746	47.1323790896	5.54428321334e-229	2.29050972393e-224	8.80965278434e-227	15	13	6	0.00738525390625	0.607238769531
group_21830			346	246	117	3272	74.7300215983	93.0073905628	39.3340282121	5.83361268792e-228	2.41004040976e-223	9.23387130177e-226	15	12	7	0.03515625	1.0
group_12428			354	277	109	3241	76.4578833693	92.1262080728	37.9993375948	7.74364624826e-227	3.19913257454e-222	1.22104296738e-224	13	11	6	0.0224609375	1.0
group_34880			350	263	113	3255	75.5939524838	92.5241614554	38.3340623843	8.97980931526e-227	3.70982862241e-222	1.41058122525e-224	16	14	6	0.00418090820312	0.454498291016
group_14940			347	253	116	3265	74.9460043197	92.8084138715	38.6041638272	1.19482623652e-226	4.93618563094e-222	1.86976728445e-224	14	14	4	0.0001220703125	0.179565429688
group_12262			310	146	153	3372	66.9546436285	95.8499147243	46.7955949503	8.13063832413e-226	3.35901061085e-221	1.2675511739e-223	11	7	6	0.548828125	1.0
group_8587			383	401	80	3117	82.7213822894	88.6014781126	37.2135598504	4.41700179245e-225	1.82479595052e-220	6.86013515232e-223	17	12	8	0.143463134766	1.0
group_25807			347	258	116	3260	74.9460043197	92.6662876634	37.7980486501	7.27961519928e-225	3.00742742728e-220	1.12637731359e-222	16	14	6	0.00418090820312	0.454498291016
group_22429			348	262	115	3256	75.161987041	92.552586697	37.6066379024	1.12898922044e-224	4.66419316639e-220	1.74037058447e-222	16	14	6	0.00418090820312	0.454498291016
group_4895			307	142	156	3376	66.3066954644	95.9636156907	46.7872878295	3.77142058308e-224	1.55808698549e-219	5.79214492747e-222	15	13	6	0.00738525390625	0.607238769531
group_10424			330	207	133	3311	71.2742980562	94.1159749858	39.6872616323	2.21217887032e-223	9.13917456696e-219	3.38487946924e-221	14	14	6	0.0001220703125	0.79052734375
group_17005			431	688	32	2830	93.0885529158	80.4434337692	55.4019803779	4.01885814757e-223	1.6603108665e-218	6.12660836348e-221	17	12	6	0.143463134766	0.332305908203
group_31579			278	81	185	3437	60.0431965443	97.6975554292	63.7628294962	6.89732893742e-223	2.84949350392e-218	1.04760790585e-220	14	11	5	0.057373046875	0.423950195312
group_9858			325	194	138	3324	70.1943844492	94.4855031268	40.3518601524	1.25839424849e-222	5.19880415879e-218	1.90432386769e-220	15	11	8	0.118469238281	1.0
group_25124			278	82	185	3436	60.0431965443	97.6691301876	62.9669083718	2.87400658446e-222	1.18733834024e-217	4.3333516067e-220	14	11	5	0.057373046875	0.423950195312
group_9329			318	175	145	3343	68.6825053996	95.0255827175	41.8945418719	2.97530334376e-222	1.22918707041e-217	4.46977116512e-220	16	11	9	0.210113525391	0.803619384766
group_28098			278	83	185	3435	60.0431965443	97.640704946	62.1901660697	1.18639321008e-221	4.9013462688e-217	1.77585009739e-219	14	11	5	0.057373046875	0.423950195312
group_17197			341	248	122	3270	73.6501079914	92.9505400796	36.8545081967	3.7349320524e-221	1.54301247881e-216	5.57044216176e-219	12	8	6	0.3876953125	1.0
group_29655			277	82	186	3436	59.8272138229	97.6691301876	62.4030946761	4.32243528278e-221	1.78572768837e-216	6.42348089343e-219	14	11	5	0.057373046875	0.423950195312
group_31704			278	87	185	3431	60.0431965443	97.5270039795	59.26175831	3.1456135404e-219	1.29954732195e-214	4.6578757059e-217	15	11	6	0.118469238281	0.607238769531
group_24086			321	194	142	3324	69.3304535637	94.4855031268	38.7325395673	7.11274575672e-218	2.93848865447e-213	1.04946023374e-215	9	6	6	0.5078125	0.5078125
group_15742			1	2487	462	1031	0.215982721382	29.3064241046	0.000897306687415	1.12500674843e-217	4.64774037979e-213	1.65400013516e-215	17	1	16	0.000274658203125	0.000274658203125
group_29935			326	210	137	3308	70.4103671706	94.0306992609	37.4837678137	1.95065667492e-217	8.05874792109e-213	2.85771202876e-215	15	11	9	0.118469238281	0.607238769531
group_29545			278	92	185	3426	60.0431965443	97.3848777715	55.9593419506	2.76897373916e-216	1.14394612086e-211	4.04221244119e-214	15	11	6	0.118469238281	0.607238769531
group_2865			332	234	131	3284	71.7062634989	93.3484934622	35.5675605141	1.74704934988e-215	7.21758497914e-211	2.54140316167e-213	15	11	8	0.118469238281	1.0
group_21559			11	2603	452	915	2.37580993521	26.0090960773	0.00855462893394	1.931438113e-215	7.97935027625e-211	2.79977202675e-213	17	4	16	0.000274658203125	0.0490417480469
group_4141			43	2870	420	648	9.28725701944	18.4195565662	0.0231159780986	2.99086751955e-215	1.23561709835e-210	4.32033950473e-213	16	3	15	0.000518798828125	0.0212707519531
group_5964			324	210	139	3308	69.9784017279	94.0306992609	36.7177800617	4.46553015803e-215	1.84484447419e-210	6.42802952678e-213	13	10	7	0.09228515625	1.0
group_1638			323	210	140	3308	69.7624190065	94.0306992609	36.3429931973	6.67483849933e-214	2.75757602923e-209	9.57491676815e-212	13	10	7	0.09228515625	1.0
group_19164			349	303	114	3215	75.3779697624	91.3871517908	32.4832088472	3.41066147615e-212	1.40904657564e-207	4.87559368734e-210	17	12	7	0.143463134766	0.629058837891
group_10829			343	282	120	3236	74.0820734341	91.9840818647	32.7998817967	7.50370527742e-212	3.10000576126e-207	1.06529407603e-209	14	13	5	0.0018310546875	0.423950195312
group_15115			343	282	120	3236	74.0820734341	91.9840818647	32.7998817967	7.50370527742e-212	3.10000576126e-207	1.06529407603e-209	14	13	5	0.0018310546875	0.423950195312
group_11845			7	2525	456	993	1.51187904968	28.2262649233	0.00603699843669	3.738912791e-210	1.54465704134e-205	5.28992137447e-208	17	4	16	0.000274658203125	0.0490417480469
group_8569			8	2534	455	984	1.72786177106	27.9704377487	0.00682758441243	1.27211408772e-209	5.2554849306e-205	1.79368086369e-207	17	4	13	0.0490417480469	0.0490417480469
group_9252			327	238	136	3280	70.626349892	93.2347924957	33.136431043	3.55291837975e-208	1.46781717023e-203	4.99257540893e-206	7	5	4	0.453125	1.0
group_24718			9	2537	454	981	1.94384449244	27.8851620239	0.00766540660776	3.68002997874e-208	1.52033078512e-203	5.15366367836e-206	17	5	13	0.0490417480469	0.143463134766
group_24719			454	982	9	2536	98.0561555076	72.0864127345	130.272007241	5.36242337278e-208	2.21537796799e-203	7.48438502701e-206	17	13	5	0.0490417480469	0.143463134766
group_25206			400	563	63	2955	86.3930885529	83.996588971	33.3248752432	1.29560693138e-206	5.3525409156e-202	1.80220232848e-204	17	12	9	0.143463134766	1.0
group_19128			349	321	114	3197	75.3779697624	90.8754974417	30.4900530142	1.32956788714e-206	5.49284381216e-202	1.84323617858e-204	16	14	6	0.00418090820312	0.454498291016
group_17560			349	322	114	3196	75.3779697624	90.8470722001	30.3858559442	2.67553668041e-206	1.10534446878e-201	3.6968042434e-204	17	15	5	0.00234985351562	0.143463134766
group_21684			264	84	199	3434	57.0194384449	97.6122797044	54.2340272793	7.93931742165e-205	3.27997020641e-200	1.09332340214e-202	13	9	7	0.266845703125	1.0
group_15660			197	0	266	3518	42.5485961123	100.0	inf	4.49742158312e-204	1.85801977863e-199	6.17282318483e-202	6	6	0	0.03125	0.03125
group_8924			381	476	82	3042	82.2894168467	86.4695849915	29.693635991	5.45251458689e-203	2.25259735128e-198	7.45893162676e-201	15	10	10	0.3017578125	0.3017578125
group_17598			291	151	172	3367	62.8509719222	95.7077885162	37.7251270599	1.92479765868e-201	7.9519165673e-197	2.6243949067e-199	13	8	7	0.5810546875	1.0
group_17089			325	251	138	3267	70.1943844492	92.8652643547	30.6534730643	2.5210853639e-201	1.04153599639e-196	3.42610525128e-199	12	11	5	0.00634765625	0.7744140625
group_24188			332	279	131	3239	71.7062634989	92.0693575895	29.4220908917	5.05678459883e-200	2.08910942132e-195	6.84953908628e-198	15	11	9	0.118469238281	0.607238769531
group_17576			3	2405	460	1113	0.647948164147	31.637293917	0.00301816867034	5.22040729514e-200	2.15670686584e-195	7.04806165308e-198	17	2	15	0.00234985351562	0.00234985351562
group_26890			338	304	125	3214	73.0021598272	91.3587265492	28.5876842105	5.12363601677e-199	2.11672774761e-194	6.89487865671e-197	15	12	7	0.03515625	1.0
group_6176			0	2341	463	1177	0.0	33.4565093803	0.0	2.42706307711e-198	1.00269256905e-193	3.25549535404e-196	16	0	16	3.0517578125e-05	3.0517578125e-05
group_15137			348	346	115	3172	75.161987041	90.1648664014	27.7420457401	4.66730568038e-198	1.92820399574e-193	6.24014238103e-196	16	14	6	0.00418090820312	0.454498291016
group_6015			0	2335	463	1183	0.0	33.62706083	0.0	1.76727724401e-197	7.30115247819e-193	2.35521047683e-195	16	0	16	3.0517578125e-05	3.0517578125e-05
group_29147			8	2453	455	1065	1.72786177106	30.2728823195	0.0076336219834	8.30881718469e-197	3.43262164351e-192	1.10019924471e-194	17	4	13	0.0490417480469	0.0490417480469
group_29148			455	1065	8	2453	98.2721382289	69.7271176805	130.999413146	8.30881718469e-197	3.43262164351e-192	1.10019924471e-194	17	13	4	0.0490417480469	0.0490417480469
group_20817			403	629	60	2889	87.0410367171	82.1205230244	30.849682035	2.60047412266e-196	1.0743338743e-191	3.43237659519e-194	15	10	10	0.3017578125	0.3017578125
group_22197			9	2462	454	1056	1.94384449244	30.017055145	0.00850281100928	2.85191158477e-196	1.17821023302e-191	3.75226188859e-194	17	5	13	0.0490417480469	0.143463134766
group_22198			454	1058	9	2460	98.0561555076	69.9260943718	117.290485192	5.78404497975e-196	2.38956250248e-191	7.5859127063e-194	17	13	5	0.0490417480469	0.143463134766
group_28421			247	69	216	3449	53.3477321814	98.0386583286	57.1593531938	9.27761394245e-195	3.83286064805e-190	1.21293058482e-192	15	12	6	0.03515625	0.607238769531
group_6162			311	225	152	3293	67.1706263499	93.6043206367	29.9451169591	1.36747492545e-194	5.64944915952e-190	1.78216061815e-192	14	9	7	0.423950195312	1.0
group_22707			350	369	113	3149	75.5939524838	89.5110858442	26.4323572439	6.51011652445e-194	2.68952443975e-189	8.45762402436e-192	16	13	9	0.0212707519531	0.803619384766
group_24175			328	288	135	3230	70.8423326134	91.813530415	27.2489711934	1.23891148718e-192	5.11831502697e-188	1.60448746927e-190	17	13	9	0.0490417480469	1.0
group_25339			403	649	60	2869	87.0410367171	81.5520181922	29.6920133539	3.02984131803e-192	1.25171834372e-187	3.91161982412e-190	16	10	9	0.454498291016	0.803619384766
group_4162			295	187	168	3331	63.7149028078	94.6844798181	31.2784886682	5.77733143961e-191	2.38678893765e-186	7.43547955653e-189	15	9	8	0.607238769531	1.0
group_2123			319	263	144	3255	68.898488121	92.5241614554	27.417221166	1.47833275126e-190	6.10743609526e-186	1.89671928424e-188	15	10	10	0.3017578125	0.3017578125
group_17983			7	2397	456	1121	1.51187904968	31.8646958499	0.00717911277986	2.30463951761e-190	9.52115723909e-186	2.94772669941e-188	16	3	13	0.0212707519531	0.0212707519531
group_3471			285	166	178	3352	61.555075594	95.281409892	32.3311222418	2.37341960209e-188	9.80530840213e-184	3.02632975374e-186	14	11	7	0.057373046875	1.0
group_35103			278	148	185	3370	60.0431965443	95.793064241	34.2169466764	2.813786655e-188	1.16245968078e-183	3.57679901779e-186	14	11	7	0.057373046875	1.0
group_51872			263	114	200	3404	56.8034557235	96.7595224559	39.2654385965	1.55650891774e-187	6.43040529188e-183	1.9725169607e-185	10	7	6	0.34375	0.75390625
group_10297			212	28	251	3490	45.788336933	99.2040932348	105.276038702	6.41697846594e-186	2.65104631364e-181	8.10717527106e-184	13	10	6	0.09228515625	1.0
group_22005			300	219	163	3299	64.7948164147	93.7748720864	27.7250189092	1.37443253432e-184	5.67819312904e-180	1.73115644178e-182	15	12	6	0.03515625	0.607238769531
group_15646			276	154	187	3364	59.6112311015	95.6225127914	32.240572262	1.59208560372e-183	6.57738325466e-179	1.99920463667e-181	15	11	7	0.118469238281	1.0
group_6123			307	245	156	3273	66.3066954644	93.0358158044	26.290188383	2.6934986519e-183	1.11276509806e-178	3.37201544867e-181	14	12	7	0.012939453125	1.0
group_22705			105	3072	358	446	22.6781857451	12.6776577601	0.0425813983939	3.12702722724e-183	1.29186875839e-178	3.90292676251e-181	17	8	14	0.0127258300781	1.0
group_30069			228	58	235	3460	49.2440604752	98.3513359864	57.8782098313	8.66181565092e-181	3.57845589987e-176	1.07784816261e-178	13	12	4	0.00341796875	0.266845703125
group_21735			392	642	71	2876	84.6652267819	81.7509948835	24.7332719056	4.26848285095e-180	1.76343832021e-175	5.29561057121e-178	17	11	10	0.332305908203	0.629058837891
group_15815			403	712	60	2806	87.0410367171	79.7612279704	26.4704588015	4.31820921026e-180	1.78398177103e-175	5.34126278753e-178	17	12	8	0.143463134766	1.0
group_32146			227	58	236	3460	49.0280777538	98.3513359864	57.3801870251	1.08159199352e-179	4.46838100281e-175	1.32592908095e-177	12	11	4	0.00634765625	0.3876953125
group_32145			227	58	236	3460	49.0280777538	98.3513359864	57.3801870251	1.08159199352e-179	4.46838100281e-175	1.32592908095e-177	12	11	4	0.00634765625	0.3876953125
group_35733			227	58	236	3460	49.0280777538	98.3513359864	57.3801870251	1.08159199352e-179	4.46838100281e-175	1.32592908095e-177	12	11	4	0.00634765625	0.3876953125
group_9251			0	2202	463	1316	0.0	37.4076179648	0.0	2.88905788716e-179	1.19355648492e-174	3.53123220391e-177	16	0	16	3.0517578125e-05	3.0517578125e-05
group_25446			278	170	185	3348	60.0431965443	95.1677089255	29.5944038156	3.85927293513e-179	1.59438142769e-174	4.70319005219e-177	15	11	9	0.118469238281	0.607238769531
group_29811			367	510	96	3008	79.2656587473	85.5031267766	22.5477124183	1.3355329667e-178	5.51748734532e-174	1.62279039568e-176	16	14	7	0.00418090820312	0.803619384766
group_1609			1	2217	462	1301	0.215982721382	36.9812393405	0.00127019274516	1.79255652778e-178	7.4055887832e-174	2.17172691589e-176	14	1	13	0.0018310546875	0.0018310546875
group_28229			367	511	96	3007	79.2656587473	85.474701535	22.4961064905	2.22397740729e-178	9.18791786274e-174	2.68652569086e-176	16	14	7	0.00418090820312	0.803619384766
group_18384			358	469	105	3049	77.3218142549	86.6685616828	22.1655396487	8.49310922891e-178	3.50875821574e-173	1.02296157893e-175	16	14	6	0.00418090820312	0.454498291016
group_19209			313	284	150	3234	67.6025917927	91.9272313815	23.7615492958	2.05425881026e-177	8.48675942283e-173	2.46708122757e-175	15	11	9	0.118469238281	0.607238769531
group_7578			311	280	152	3238	67.1706263499	92.0409323479	23.661137218	1.73678764946e-176	7.17519081621e-172	2.07976545398e-174	15	11	8	0.118469238281	1.0
group_5212			313	290	150	3228	67.6025917927	91.7566799318	23.2267586207	1.30061149567e-175	5.37321627205e-171	1.55295267978e-173	16	12	9	0.0768127441406	0.803619384766
group_52203			309	276	154	3242	66.7386609071	92.1546333144	23.5690287973	1.42557007494e-175	5.8894576506e-171	1.6972500434e-173	16	10	8	0.454498291016	1.0
group_13402			267	150	196	3368	57.6673866091	95.7362137578	30.5869387755	1.58035854018e-175	6.52893523706e-171	1.87613081525e-173	11	8	6	0.2265625	1.0
group_1819			51	2706	412	812	11.0151187905	23.081296191	0.0371450713625	1.53004297887e-173	6.32106655861e-169	1.81119385633e-171	16	7	12	0.0768127441406	0.803619384766
group_9590			4	2226	459	1292	0.863930885529	36.725412166	0.00505806795115	9.76816634522e-173	4.0355225622e-168	1.15300644634e-170	16	2	15	0.000518798828125	0.00418090820312
group_7285			9	2294	454	1224	1.94384449244	34.7924957362	0.0105772960683	4.58748942669e-172	1.89522950685e-167	5.39951426452e-170	17	5	13	0.0490417480469	0.143463134766
group_28311			189	16	274	3502	40.8207343413	99.5451961342	150.975821168	5.13669147246e-172	2.12212134802e-167	5.97780661413e-170	11	10	3	0.01171875	0.2265625
group_35498			189	16	274	3502	40.8207343413	99.5451961342	150.975821168	5.13669147246e-172	2.12212134802e-167	5.97780661413e-170	11	10	3	0.01171875	0.2265625
group_32013			189	16	274	3502	40.8207343413	99.5451961342	150.975821168	5.13669147246e-172	2.12212134802e-167	5.97780661413e-170	11	10	3	0.01171875	0.2265625
group_32012			189	16	274	3502	40.8207343413	99.5451961342	150.975821168	5.13669147246e-172	2.12212134802e-167	5.97780661413e-170	11	10	3	0.01171875	0.2265625
group_17982			433	997	30	2521	93.5205183585	71.6600341103	36.4959210966	1.19515258466e-171	4.937533873e-167	1.38694771714e-169	17	14	8	0.0127258300781	1.0
group_32143			220	59	243	3459	47.5161987041	98.3229107447	53.0780498012	1.97671605977e-171	8.16640705773e-167	2.28750897976e-169	12	11	4	0.00634765625	0.3876953125
group_35732			219	58	244	3460	47.3002159827	98.3513359864	53.5429621255	5.37349138648e-171	2.21995049649e-166	6.20097904049e-169	12	11	4	0.00634765625	0.3876953125
group_35497			188	16	275	3502	40.6047516199	99.5451961342	149.630909091	6.50476321903e-171	2.68731282868e-166	7.48555105482e-169	11	10	3	0.01171875	0.2265625
group_7536			313	309	150	3209	67.6025917927	91.2166003411	21.6702696872	4.33726770287e-170	1.79185540609e-165	4.97737612802e-168	15	11	10	0.118469238281	0.3017578125
group_5281			74	2841	389	677	15.9827213823	19.2438885731	0.0453314439953	6.94382799709e-170	2.86870366044e-165	7.94654753584e-168	16	9	11	0.210113525391	0.803619384766
group_35503			186	15	277	3503	40.1727861771	99.5736213758	156.81299639	8.81133779711e-170	3.64022798412e-165	1.00558784092e-167	10	10	2	0.001953125	0.109375
group_30068			218	59	245	3459	47.0842332613	98.3229107447	52.1661708751	2.81822362625e-169	1.16429272671e-164	3.20741797992e-167	12	11	4	0.00634765625	0.3876953125
group_35499			187	17	276	3501	40.3887688985	99.5167708926	139.532608696	9.131825369e-169	3.77263101469e-164	1.03643709195e-166	12	10	4	0.03857421875	0.3876953125
group_742			243	109	220	3409	52.4838012959	96.901648664	34.544912427	1.98047343428e-168	8.18192989904e-164	2.24162462987e-166	11	7	8	0.2265625	0.548828125
group_32144			217	59	246	3459	46.86825054	98.3229107447	51.7157916494	3.34101623342e-168	1.38027403651e-163	3.77124053692e-166	12	11	4	0.00634765625	0.3876953125
group_16997			275	191	188	3327	59.3952483801	94.5707788516	25.4796981174	5.3299166122e-168	2.20194845e-163	5.99985953678e-166	14	10	7	0.179565429688	1.0
group_32014			189	20	274	3498	40.8207343413	99.4314951677	120.64270073	6.06781674405e-168	2.50679713147e-163	6.81194872682e-166	11	10	3	0.01171875	0.2265625
group_32011			187	18	276	3500	40.3887688985	99.4883456509	131.7431562	9.64424704455e-168	3.98432778151e-163	1.07976362643e-165	11	10	3	0.01171875	0.2265625
group_12145			190	22	273	3496	41.0367170626	99.3746446845	110.596070596	4.06161618952e-167	1.67797549638e-162	4.53506890912e-165	11	8	5	0.2265625	1.0
group_15590			35	2536	428	982	7.55939524838	27.9135872655	0.031665511955	4.70415086404e-167	1.94342584646e-162	5.23834459962e-165	17	7	14	0.0127258300781	0.629058837891
group_6227			292	247	171	3271	63.0669546436	92.9789653212	22.613632597	1.00067133018e-166	4.13407346635e-162	1.1113100716e-164	15	8	11	0.118469238281	1.0
group_24244			185	17	278	3501	39.9568034557	99.5167708926	137.047185781	1.42218640277e-166	5.87547868576e-162	1.57098360582e-164	11	10	3	0.01171875	0.2265625
group_35504			185	17	278	3501	39.9568034557	99.5167708926	137.047185781	1.42218640277e-166	5.87547868576e-162	1.57098360582e-164	11	9	3	0.0654296875	0.2265625
group_2038			290	241	173	3277	62.6349892009	93.1495167709	22.7935144988	1.45732364944e-166	6.02064119293e-162	1.60550431811e-164	14	11	7	0.057373046875	1.0
group_17745			188	21	275	3497	40.6047516199	99.4030699261	113.841731602	6.94988350111e-166	2.87120537081e-161	7.63618449684e-164	11	10	4	0.01171875	0.548828125
group_12500			187	20	276	3498	40.3887688985	99.4314951677	118.501086957	9.30581428879e-166	3.84451105713e-161	1.01706641723e-163	11	10	3	0.01171875	0.2265625
group_16507			187	20	276	3498	40.3887688985	99.4314951677	118.501086957	9.30581428879e-166	3.84451105713e-161	1.01706641723e-163	11	10	3	0.01171875	0.2265625
group_32017			186	19	277	3499	40.1727861771	99.4599204093	123.658369751	1.19994232499e-165	4.95732172722e-161	1.30800045573e-163	12	10	4	0.03857421875	0.3876953125
group_32018			184	17	279	3501	39.7408207343	99.5167708926	135.817836812	1.76479020934e-165	7.29087779185e-161	1.91865205049e-163	11	9	3	0.0654296875	0.2265625
group_22440			351	490	112	3028	75.8099352052	86.0716316089	19.3663994169	1.91634291264e-165	7.91698747501e-161	2.07794946851e-163	16	15	5	0.000518798828125	0.210113525391
group_32020			186	20	277	3498	40.1727861771	99.4314951677	117.441877256	1.14576575434e-164	4.73350206089e-160	1.23590132138e-162	12	10	4	0.03857421875	0.3876953125
group_19658			186	20	277	3498	40.1727861771	99.4314951677	117.441877256	1.14576575434e-164	4.73350206089e-160	1.23590132138e-162	11	9	4	0.0654296875	0.548828125
group_25489			182	16	281	3502	39.3088552916	99.5451961342	141.762455516	2.47845719804e-164	1.02392502223e-159	2.66647141205e-162	11	9	3	0.0654296875	0.2265625
group_26957			207	49	256	3469	44.7084233261	98.6071631609	57.2451371173	4.37612891534e-164	1.80791013879e-159	4.69587049037e-162	13	12	3	0.00341796875	0.09228515625
group_21922			208	52	255	3466	44.9244060475	98.521887436	54.368627451	3.93901423193e-163	1.62732494964e-158	4.21586774517e-161	11	10	4	0.01171875	0.548828125
group_10207			258	158	205	3360	55.7235421166	95.5088118249	26.7638159926	7.72781894244e-163	3.19259383969e-158	8.24959648499e-161	11	8	6	0.2265625	1.0
group_19314			182	18	281	3500	39.3088552916	99.4883456509	125.939106366	2.76489601238e-162	1.14226148959e-157	2.94397291133e-160	11	10	3	0.01171875	0.2265625
group_23058			256	155	207	3363	55.2915766739	95.5940875497	26.8327255727	5.81770716588e-162	2.40346936144e-157	6.17858447671e-160	14	12	7	0.012939453125	1.0
group_15592			417	925	46	2593	90.0647948164	73.7066515065	25.4120094007	1.57863332998e-161	6.52180787614e-157	1.67225842978e-159	17	14	7	0.0127258300781	0.629058837891
group_29927			181	18	282	3500	39.0928725702	99.4883456509	124.802994484	3.37461267664e-161	1.3941537351e-156	3.56561057571e-159	11	10	3	0.01171875	0.2265625
group_32021			187	25	276	3493	40.3887688985	99.2893689596	94.6653623188	4.08512195323e-161	1.68768643254e-156	4.30532253199e-159	11	10	4	0.01171875	0.548828125
group_32019			186	24	277	3494	40.1727861771	99.3177942013	97.7563176895	6.26928095167e-161	2.59002803956e-156	6.5904021363e-159	12	10	5	0.03857421875	0.7744140625
group_14560			56	2663	407	855	12.0950323974	24.3035815804	0.0441762214199	2.49708464316e-160	1.03162057863e-155	2.61832634169e-158	17	8	12	0.143463134766	1.0
group_9028			302	305	161	3213	65.2267818575	91.3303013076	19.7602280827	7.76013742131e-160	3.20594557286e-155	8.11631790599e-158	14	11	8	0.057373046875	0.79052734375
group_9660			271	204	192	3314	58.5313174946	94.2012507106	22.9292790033	2.66721138287e-159	1.1019050386e-154	2.78258848132e-157	12	10	6	0.03857421875	1.0
group_22746			296	286	167	3232	63.9308855292	91.8703808982	20.0299819941	4.27037106849e-159	1.76421839953e-154	4.44387506178e-157	14	9	8	0.423950195312	0.79052734375
group_10659			284	247	179	3271	61.3390928726	92.9789653212	21.011105331	1.57737299344e-158	6.51660104781e-154	1.63733694669e-156	14	11	7	0.057373046875	1.0
group_23054			187	28	276	3490	40.3887688985	99.2040932348	84.4500517598	1.62326499247e-158	6.7061946634e-154	1.68075054221e-156	12	10	4	0.03857421875	0.3876953125
group_32016			181	21	282	3497	39.0928725702	99.4030699261	106.882303276	2.72517898515e-158	1.12585319413e-153	2.81463298533e-156	11	10	3	0.01171875	0.2265625
group_9593			411	905	52	2613	88.7688984881	74.2751563388	22.820718232	2.88725887462e-157	1.19281325887e-152	2.97459665554e-155	16	10	13	0.0212707519531	0.454498291016
group_22425			353	542	110	2976	76.2419006479	84.5935190449	17.6203958403	1.2543012022e-156	5.18189455666e-152	1.28902849668e-154	17	14	7	0.0127258300781	0.629058837891
group_22426			109	2968	354	550	23.5421166307	15.633882888	0.0570587205141	4.61199621852e-156	1.90535399776e-151	4.72792555275e-154	17	7	14	0.0127258300781	0.629058837891
group_21882			179	22	284	3496	38.6609071274	99.3746446845	100.157490397	3.28797203861e-155	1.35835988831e-150	3.36227695127e-153	10	9	3	0.021484375	0.34375
group_11003			225	98	238	3420	48.596112311	97.2143263218	32.9917681358	5.43018203326e-155	2.2433711034e-150	5.53918790963e-153	10	7	6	0.34375	0.75390625
group_623			3	2062	460	1456	0.647948164147	41.3871517908	0.00460506894952	2.01492763797e-154	8.32427055074e-150	2.05031294353e-152	15	2	13	0.00738525390625	0.00738525390625
group_23014			177	22	286	3496	38.2289416847	99.3746446845	98.3458359822	4.572695157e-153	1.88911755021e-148	4.64156646243e-151	11	10	5	0.01171875	1.0
group_18313			238	132	225	3386	51.403887689	96.2478681069	27.1336026936	6.09943202925e-153	2.51985835424e-148	6.17612341726e-151	13	10	7	0.09228515625	1.0
group_23290			436	1159	27	2359	94.1684665227	67.0551449687	32.8675422618	8.77517282899e-153	3.62528715084e-148	8.8637827649e-151	17	17	4	1.52587890625e-05	0.0490417480469
group_6762			243	145	220	3373	52.4838012959	95.8783399659	25.6940125392	1.10315475838e-152	4.55746325331e-148	1.11157640325e-150	11	7	7	0.548828125	0.548828125
group_29925			184	32	279	3486	39.7408207343	99.0903922683	71.8440860215	4.79503706873e-152	1.9809736642e-147	4.81988726084e-150	12	9	4	0.14599609375	0.3876953125
group_5759			200	57	263	3461	43.1965442765	98.379761228	46.1743712894	1.73288073085e-151	7.15905016334e-147	1.73763353479e-149	10	7	5	0.34375	1.0
group_12009			109	2944	354	574	23.5421166307	16.3160886868	0.0600340057725	2.38023887774e-151	9.83348087561e-147	2.38098810548e-149	17	8	12	0.143463134766	1.0
group_21208			181	29	282	3489	39.0928725702	99.1756679932	77.2204695525	2.80675734481e-151	1.15955566186e-146	2.80085908662e-149	12	10	4	0.03857421875	0.3876953125
group_3278			92	2846	371	672	19.8704103672	19.101762365	0.0585528845516	6.13793496649e-151	2.5357650727e-146	6.11027728363e-149	17	9	11	0.332305908203	1.0
group_8376			270	228	193	3290	58.3153347732	93.5190449119	20.1868011999	1.97548427827e-150	8.16131819882e-146	1.96185533625e-148	13	9	9	0.266845703125	0.266845703125
group_24245			184	35	279	3483	39.7408207343	99.0051165435	65.6294930876	1.00537483512e-149	4.15350505633e-145	9.96044378017e-148	12	10	4	0.03857421875	0.3876953125
group_14547			304	352	159	3166	65.6587473002	89.9943149517	17.1966838193	1.69782554074e-149	7.01422665645e-145	1.67804465465e-147	16	9	10	0.454498291016	0.803619384766
group_3455			380	739	83	2779	82.0734341253	78.9937464468	17.2166881328	5.98123760216e-149	2.47102869058e-144	5.89744317561e-147	17	14	7	0.0127258300781	0.629058837891
group_2414			260	202	203	3316	56.1555075594	94.2581011939	21.0252158221	6.07110475026e-149	2.50815550547e-144	5.97179882256e-147	15	12	5	0.03515625	0.3017578125
group_15887			402	895	61	2623	86.8250539957	74.559408755	19.3139664804	2.66547705536e-148	1.10118853588e-143	2.61564972893e-146	17	14	5	0.0127258300781	0.143463134766
group_15409			192	49	271	3469	41.4686825054	98.6071631609	50.1579938248	2.96327136109e-148	1.22421629741e-143	2.89412836267e-146	12	10	4	0.03857421875	0.3876953125
group_32015			192	49	271	3469	41.4686825054	98.6071631609	50.1579938248	2.96327136109e-148	1.22421629741e-143	2.89412836267e-146	12	10	4	0.03857421875	0.3876953125
group_24242			177	28	286	3490	38.2289416847	99.2040932348	77.1391108891	7.26831762889e-148	3.00276006202e-143	7.08198127836e-146	12	9	4	0.14599609375	0.3876953125
group_25493			192	51	271	3467	41.4686825054	98.5503126777	48.1632298676	5.88400347393e-147	2.43085835519e-142	5.71966671809e-145	12	10	4	0.03857421875	0.3876953125
group_9393			332	486	131	3032	71.7062634989	86.1853325753	15.8110137279	9.10133520505e-147	3.76003461326e-142	8.8263723316e-145	16	13	9	0.0212707519531	0.803619384766
group_3326			314	406	149	3112	67.818574514	88.4593519045	16.1531391543	1.87272425189e-146	7.73678570183e-142	1.81189360699e-144	16	9	11	0.210113525391	0.803619384766
group_29402			460	1525	3	1993	99.3520518359	56.6515065378	200.389071038	2.2702871209e-146	9.37923718259e-142	2.18630237356e-144	15	13	2	0.00738525390625	0.00738525390625
group_29401			3	1993	460	1525	0.647948164147	43.3484934622	0.00499029210934	2.2702871209e-146	9.37923718259e-142	2.18630237356e-144	15	2	13	0.00738525390625	0.00738525390625
group_26692			330	481	133	3037	71.2742980562	86.3274587834	15.666140403	7.86649098948e-146	3.24988342249e-141	7.55786842439e-144	16	14	5	0.00418090820312	0.210113525391
group_24124			285	296	178	3222	61.555075594	91.5861284821	17.4284467051	2.126856089e-145	8.78668056049e-141	2.03867298387e-143	14	11	8	0.057373046875	0.79052734375
group_21881			191	52	272	3466	41.252699784	98.521887436	46.8047228507	2.77090151701e-145	1.14474254372e-140	2.64986699936e-143	12	10	4	0.03857421875	0.3876953125
group_12684			341	538	122	2980	73.6501079914	84.7072200114	15.4820525321	3.26297268024e-145	1.34803190339e-140	3.11323765216e-143	16	13	7	0.0212707519531	0.803619384766
group_28312			178	33	285	3485	38.444924406	99.0619670267	65.9574694312	6.03617922226e-145	2.49372672209e-140	5.74591410621e-143	11	10	4	0.01171875	0.548828125
group_3181			213	94	250	3424	46.0043196544	97.3280272882	31.0345531915	1.04423351384e-144	4.31404191574e-140	9.91733773734e-143	16	9	12	0.0768127441406	0.803619384766
group_610			3	1976	460	1542	0.647948164147	43.8317225696	0.00508933286393	2.40855682913e-144	9.9504708282e-140	2.28221807986e-142	15	2	13	0.00738525390625	0.00738525390625
group_35058			268	242	195	3276	57.8833693305	93.1210915293	18.6049586777	3.4802586579e-144	1.43779925934e-139	3.29015848818e-142	11	10	3	0.01171875	0.2265625
group_9118			53	2530	410	988	11.4470842333	28.0841387152	0.0504810565892	7.89537566981e-144	3.26181655047e-139	7.44706974993e-142	16	7	11	0.210113525391	0.803619384766
group_25204			54	2530	409	988	11.6630669546	28.0841387152	0.0515592837056	1.1092750646e-142	4.5827480744e-138	1.04390616729e-140	16	7	11	0.210113525391	0.803619384766
group_25236			350	599	113	2919	75.5939524838	82.9732802729	15.0937403046	1.31674344082e-142	5.43986217705e-138	1.23633231297e-140	17	15	5	0.00234985351562	0.143463134766
group_22735			38	2389	425	1129	8.20734341253	32.0920977828	0.0422544505454	1.9474822521e-142	8.0456334281e-138	1.82440667304e-140	17	4	15	0.00234985351562	0.0490417480469
group_4145			283	301	180	3217	61.1231101512	91.444002274	16.8034514581	3.91428483692e-142	1.61710849468e-137	3.65861650379e-140	14	9	8	0.423950195312	0.79052734375
group_721			235	152	228	3366	50.7559395248	95.6793632746	22.8246191136	5.22032812707e-142	2.15667415914e-137	4.86833895967e-140	13	11	6	0.0224609375	1.0
group_8589			349	599	114	2919	75.3779697624	82.9732802729	14.9185923908	1.29309488307e-141	5.34216289043e-137	1.20318984019e-139	16	14	6	0.00418090820312	0.454498291016
group_13434			198	71	265	3447	42.7645788337	97.9818078454	36.2745681637	2.60852014615e-141	1.07765792798e-136	2.42170320894e-139	11	7	6	0.548828125	1.0
group_26609			351	615	112	2903	75.8099352052	82.518476407	14.7931620209	1.07263439748e-140	4.4313744863e-136	9.93581723386e-139	17	16	4	0.000274658203125	0.0490417480469
group_25494			185	51	278	3467	39.9568034557	98.5503126777	45.2387501763	9.55937415772e-140	3.94926424578e-135	8.83504305543e-138	12	9	4	0.14599609375	0.3876953125
group_29346			321	469	142	3049	69.3304535637	86.6685616828	14.6960719541	1.44986223576e-139	5.9898158546e-135	1.33701246755e-137	14	9	10	0.179565429688	0.423950195312
group_24215			191	62	272	3456	41.252699784	98.2376350199	39.1423149905	3.00383739486e-139	1.24097534294e-134	2.76386490632e-137	12	10	5	0.03857421875	0.7744140625
group_2412			252	209	211	3309	54.4276457883	94.0591245026	18.9090002041	7.06049305191e-139	2.91690149454e-134	6.48200332119e-137	15	12	6	0.03515625	0.607238769531
group_17098			185	54	278	3464	39.9568034557	98.4650369528	42.688515854	6.8792451527e-138	2.84202254994e-133	6.30160210629e-136	12	10	5	0.03857421875	0.7744140625
group_7737			142	3	321	3515	30.6695464363	99.9147242752	518.307372793	2.99173510129e-137	1.2359755224e-132	2.73445912035e-135	4	3	2	0.625	1.0
group_3734			259	240	204	3278	55.939524838	93.1779420125	17.3407271242	3.80705520409e-136	1.57280871646e-131	3.47198392155e-134	17	11	9	0.332305908203	1.0
group_14957			351	647	112	2871	75.8099352052	81.6088686754	13.9065052992	4.43766028906e-135	1.83333059522e-130	4.02929801147e-133	17	16	4	0.000274658203125	0.0490417480469
group_26612			351	647	112	2871	75.8099352052	81.6088686754	13.9065052992	4.43766028906e-135	1.83333059522e-130	4.02929801147e-133	17	16	4	0.000274658203125	0.0490417480469
group_5682			248	209	215	3309	53.5637149028	94.0591245026	18.2626460443	4.63020526327e-135	1.91287670041e-130	4.19490504477e-133	9	8	3	0.0390625	0.5078125
group_15617			217	125	246	3393	46.86825054	96.4468447982	23.944097561	5.53152588277e-135	2.28523928795e-130	5.00052360602e-133	12	7	7	0.7744140625	0.7744140625
group_23980			352	654	111	2864	76.0259179266	81.4098919841	13.8872083092	7.47130736608e-135	3.08662121215e-130	6.73934762478e-133	17	16	4	0.000274658203125	0.0490417480469
group_28080			350	643	113	2875	75.5939524838	81.7225696418	13.8489381907	8.50381309766e-135	3.51318030504e-130	7.65398759267e-133	17	16	4	0.000274658203125	0.0490417480469
group_28077			352	656	111	2862	76.0259179266	81.3530415009	13.8352010547	1.63619052561e-134	6.75959391844e-130	1.46947693879e-132	17	16	4	0.000274658203125	0.0490417480469
group_21877			191	71	272	3447	41.252699784	97.9818078454	34.0916010771	2.85443299453e-134	1.17925190303e-129	2.55803015842e-132	12	10	5	0.03857421875	0.7744140625
group_26872			151	13	312	3505	32.6133909287	99.630471859	130.486932939	2.86390923874e-134	1.1831668238e-129	2.56096715109e-132	9	8	2	0.0390625	0.1796875
group_1736			223	142	240	3376	48.1641468683	95.9636156907	22.0906103286	4.00519269462e-134	1.65466525793e-129	3.57379105384e-132	10	8	5	0.109375	1.0
group_17728			350	648	113	2870	75.5939524838	81.5804434338	13.7181798317	6.11364730631e-134	2.52573111165e-129	5.42002384475e-132	17	16	4	0.000274658203125	0.0490417480469
group_17566			350	648	113	2870	75.5939524838	81.5804434338	13.7181798317	6.11364730631e-134	2.52573111165e-129	5.42002384475e-132	17	16	4	0.000274658203125	0.0490417480469
group_15829			350	648	113	2870	75.5939524838	81.5804434338	13.7181798317	6.11364730631e-134	2.52573111165e-129	5.42002384475e-132	17	16	4	0.000274658203125	0.0490417480469
group_23051			151	14	312	3504	32.6133909287	99.6020466174	121.131868132	3.10125972969e-133	1.28122343213e-128	2.74351912661e-131	7	6	2	0.125	0.453125
group_17630			350	653	113	2865	75.5939524838	81.4383172257	13.5894238979	4.33487352303e-133	1.79086629857e-128	3.82663739011e-131	17	16	4	0.000274658203125	0.0490417480469
group_1848			152	16	311	3502	32.8293736501	99.5451961342	106.974276527	2.73380550287e-132	1.1294170674e-127	2.40813873646e-130	12	6	7	0.7744140625	1.0
group_10608			268	286	195	3232	57.8833693305	91.8703808982	15.5312175004	6.64476002088e-132	2.74514970743e-127	5.84074405836e-130	13	11	6	0.0224609375	1.0
group_5037			189	72	274	3446	40.8207343413	97.9533826038	33.0136861314	9.42256287323e-132	3.89274339982e-127	8.26484798263e-130	11	7	7	0.548828125	0.548828125
group_26866			188	72	275	3446	40.6047516199	97.9533826038	32.7195959596	9.23502348519e-131	3.81526525244e-126	8.08318909414e-129	12	10	4	0.03857421875	0.3876953125
group_23292			25	2157	438	1361	5.39956803456	38.6867538374	0.0360142088094	2.53505672048e-130	1.04730798293e-125	2.2141817821e-128	17	4	16	0.000274658203125	0.0490417480469
group_25548			189	75	274	3443	40.8207343413	97.8681068789	31.6655474453	3.3672652273e-130	1.39111828335e-125	2.93484869906e-128	12	10	5	0.03857421875	0.7744140625
group_13804			190	80	273	3438	41.0367170626	97.7259806708	29.9093406593	1.1347399331e-128	4.68795108561e-124	9.84863673448e-127	12	10	5	0.03857421875	0.7744140625
group_6543			190	80	273	3438	41.0367170626	97.7259806708	29.9093406593	1.1347399331e-128	4.68795108561e-124	9.84863673448e-127	12	7	7	0.7744140625	0.7744140625
group_7606			202	108	261	3410	43.6285097192	96.9300739056	24.4366397048	1.55438845294e-127	6.42164501563e-123	1.34625681669e-125	10	6	7	0.34375	0.75390625
group_11926			147	16	316	3502	31.7494600432	99.5451961342	101.818433544	4.36803510064e-127	1.80456634113e-122	3.77524339148e-125	11	10	3	0.01171875	0.2265625
group_12175			145	14	318	3504	31.3174946004	99.6020466174	114.123989218	5.68916114753e-127	2.35036314488e-122	4.90681241102e-125	10	8	4	0.109375	0.75390625
group_24216			186	77	277	3441	40.1727861771	97.8112563957	30.0073139857	3.04048311455e-126	1.25611478911e-121	2.61690581066e-124	12	9	4	0.14599609375	0.3876953125
group_8577			260	281	203	3237	56.1555075594	92.0125071063	14.7541328472	7.63101581479e-126	3.15260156356e-121	6.55426520491e-124	16	10	9	0.454498291016	0.803619384766
group_13803			179	65	284	3453	38.6609071274	98.1523592951	33.4825027086	1.38406605321e-125	5.71799208564e-121	1.18630541196e-123	12	9	5	0.14599609375	0.7744140625
group_25492			191	90	272	3428	41.252699784	97.4417282547	26.7462418301	6.97723844578e-125	2.88250651911e-120	5.96792239981e-123	12	10	5	0.03857421875	0.7744140625
group_7270			187	82	276	3436	40.3887688985	97.6691301876	28.3904206433	9.02620991335e-125	3.7289981015e-120	7.70454153203e-123	12	8	6	0.3876953125	1.0
group_8497			257	275	206	3243	55.5075593952	92.183058556	14.7122859665	1.14161752841e-124	4.7163644951e-120	9.7244628765e-123	17	13	9	0.0490417480469	1.0
group_26694			54	2381	409	1137	11.6630669546	32.3194997157	0.0630480299929	5.40419582937e-123	2.23263542299e-118	4.5939000473e-121	17	5	15	0.00234985351562	0.143463134766
group_32004			191	96	272	3422	41.252699784	97.271176805	25.030713848	3.51349764649e-122	1.45153128269e-117	2.98055704865e-120	12	10	5	0.03857421875	0.7744140625
group_6936			186	86	277	3432	40.1727861771	97.5554292211	26.7967425069	6.49250764261e-122	2.68224968239e-117	5.48517317462e-120	12	9	5	0.14599609375	0.7744140625
group_35501			186	86	277	3432	40.1727861771	97.5554292211	26.7967425069	6.49250764261e-122	2.68224968239e-117	5.48517317462e-120	12	10	6	0.03857421875	1.0
group_26877			186	87	277	3431	40.1727861771	97.5270039795	26.4810158098	1.88601723315e-121	7.79170299532e-117	1.59014346843e-119	12	10	6	0.03857421875	1.0
group_20082			312	524	151	2994	67.3866090713	85.105173394	11.8058743238	1.36903178906e-120	5.65588103012e-116	1.15191059677e-118	16	12	9	0.0768127441406	0.803619384766
group_3232			244	249	219	3269	52.6997840173	92.922114838	14.6272028754	8.38290990631e-120	3.46323156959e-115	7.03908855609e-118	14	10	8	0.179565429688	0.79052734375
group_20192			176	71	287	3447	38.0129589633	97.9818078454	29.7723904402	1.56495688932e-119	6.46530639683e-115	1.31142117583e-117	12	9	5	0.14599609375	0.7744140625
group_7020			7	1798	456	1720	1.51187904968	48.891415577	0.0146849325762	6.46348219625e-118	2.67025839974e-113	5.40538137599e-116	16	1	16	3.0517578125e-05	0.000518798828125
group_2529			201	137	262	3381	43.4125269978	96.1057418988	18.9329971583	2.78700262461e-115	1.1513943943e-110	2.32604928142e-113	8	6	5	0.2890625	0.7265625
group_8157			136	2879	327	639	29.373650108	18.1637293917	0.092310339663	2.73497905985e-114	1.129901899e-109	2.27802802217e-112	17	9	12	0.143463134766	1.0
group_20939			190	113	273	3405	41.0367170626	96.7879476976	20.9715063697	3.71239726743e-114	1.53370268309e-109	3.08592089153e-112	12	10	5	0.03857421875	0.7744140625
group_6914			219	191	244	3327	47.3002159827	94.5707788516	15.6341301176	6.96276275245e-114	2.87652617592e-109	5.77615697976e-112	14	8	8	0.79052734375	0.79052734375
group_3856			252	304	211	3214	54.4276457883	91.3587265492	12.6267148915	4.43271922168e-113	1.83128929205e-108	3.66991842095e-111	11	8	7	0.2265625	0.548828125
group_14838			12	1823	451	1695	2.59179265659	48.1807845367	0.0247393188538	2.23628719223e-112	9.23877327725e-108	1.84775465545e-110	17	4	16	0.000274658203125	0.0490417480469
group_18625			435	1489	28	2029	93.9524838013	57.6748152359	21.1698887077	4.37839661599e-112	1.80884699396e-107	3.61047304184e-110	16	12	7	0.0768127441406	0.803619384766
group_11448			236	253	227	3265	50.9719222462	92.8084138715	13.4167958071	1.09943342277e-111	4.5420892995e-107	9.04798665239e-110	11	6	9	0.0654296875	1.0
group_9165			147	37	316	3481	31.7494600432	98.9482660603	43.7655661991	1.21283163279e-110	5.01057132454e-106	9.96137440267e-109	10	8	4	0.109375	0.75390625
group_14566			22	1941	441	1577	4.75161987041	44.8266060262	0.0405312734745	1.64182566591e-110	6.78287437356e-106	1.34580840745e-108	14	5	11	0.057373046875	0.423950195312
group_26860			190	123	273	3395	41.0367170626	96.5036952814	19.2099228685	2.47014261687e-110	1.02049001931e-105	2.02077231546e-108	12	10	6	0.03857421875	1.0
group_2797			327	667	136	2851	70.626349892	81.0403638431	10.2773282476	6.45118187405e-110	2.66517676763e-105	5.26714776211e-108	15	9	8	0.607238769531	1.0
group_1503			327	676	136	2842	70.626349892	80.7845366686	10.1084885137	1.50593499773e-108	6.2214692561e-104	1.2271142517e-106	16	11	11	0.210113525391	0.210113525391
group_13961			238	273	225	3245	51.403887689	92.2399090392	12.5732193732	2.03423918622e-108	8.40405235002e-104	1.65434101378e-106	14	9	8	0.423950195312	0.79052734375
group_9062			204	166	259	3352	44.060475162	95.281409892	15.9047308927	3.07942203964e-108	1.27220162724e-103	2.49941380596e-106	10	5	8	0.109375	1.0
group_15817			9	1730	454	1788	1.94384449244	50.8243320068	0.0204884011102	5.64045476137e-108	2.33024107557e-103	4.56910014817e-106	17	2	15	0.00234985351562	0.00234985351562
group_1765			175	95	288	3423	37.7969762419	97.2996020466	21.8941885965	1.37227355697e-107	5.66927374591e-103	1.10944691701e-105	14	11	7	0.057373046875	1.0
group_35500			190	133	273	3385	41.0367170626	96.2194428653	17.7132391418	1.0031688062e-106	4.14439128907e-102	8.09451423646e-105	12	10	6	0.03857421875	1.0
group_10465			186	123	277	3395	40.1727861771	96.5036952814	18.5339438232	1.04569648384e-106	4.32008588369e-102	8.42122004618e-105	12	9	6	0.14599609375	1.0
group_5743			206	177	257	3341	44.4924406048	94.9687322342	15.1299435028	1.32694362542e-106	5.48200219971e-102	1.06653739294e-104	12	9	6	0.14599609375	1.0
group_13977			195	148	268	3370	42.1166306695	95.793064241	16.5679205325	4.50047955962e-106	1.85928312046e-101	3.61025848634e-104	16	12	9	0.0768127441406	0.803619384766
group_10551			126	2766	337	752	27.2138228942	21.3757816941	0.101649748643	5.81730524511e-106	2.40330331591e-101	4.65756456572e-104	17	10	11	0.332305908203	0.629058837891
group_26705			0	1524	463	1994	0.0	56.6799317794	0.0	9.65397871877e-106	3.98834822809e-101	7.71440663073e-104	16	0	16	3.0517578125e-05	3.0517578125e-05
group_24453			340	774	123	2744	73.43412527	77.9988629903	9.79979412197	1.9836362862e-105	8.19499658918e-101	1.58204567359e-103	16	12	9	0.0768127441406	0.803619384766
group_31747			0	1521	463	1997	0.0	56.7652075043	0.0	2.41513098483e-105	9.97763063763e-101	1.92247218451e-103	16	0	16	3.0517578125e-05	3.0517578125e-05
group_5413			338	767	125	2751	73.0021598272	78.1978396816	9.69844067797	1.05035832928e-104	4.33934536576e-100	8.34489493416e-103	17	14	6	0.0127258300781	0.332305908203
group_15264			238	290	225	3228	51.403887689	91.7566799318	11.7741609195	2.15482366939e-104	8.90222302535e-100	1.70868004325e-102	13	8	8	0.5810546875	0.5810546875
group_20736			21	1864	442	1654	4.53563714903	47.0153496305	0.0421586429223	3.20221983784e-104	1.32293308161e-99	2.53435456246e-102	17	4	16	0.000274658203125	0.0490417480469
group_35138			0	1497	463	2021	0.0	57.447413303	0.0	2.35772655204e-103	9.74047570444e-99	1.86242365286e-101	15	0	15	6.103515625e-05	6.103515625e-05
group_11720			153	62	310	3456	33.0453563715	98.2376350199	27.5113423517	3.60718450738e-102	1.49023613553e-97	2.84396209071e-100	11	5	8	0.2265625	1.0
group_10552			137	36	326	3482	29.5896328294	98.9766913019	40.647068848	1.50425185707e-101	6.21451569712e-97	1.18371727564e-99	12	7	6	0.7744140625	1.0
group_4728			206	198	257	3320	44.4924406048	94.3718021603	13.4402389655	1.58720388246e-100	6.55721539961e-96	1.24661889726e-98	9	7	6	0.1796875	0.5078125
group_24452			14	1728	449	1790	3.02375809935	50.8811824901	0.0322991421265	3.02419070861e-100	1.24938390745e-95	2.37074745246e-98	17	4	14	0.0127258300781	0.0490417480469
group_10077			199	178	264	3340	42.9805615551	94.9403069926	14.1441096357	3.09858276912e-100	1.28011749941e-95	2.424464961e-98	12	7	7	0.7744140625	0.7744140625
group_21724			314	662	149	2856	67.818574514	81.1824900512	9.09166852531	8.17818617703e-100	3.37865405532e-95	6.38686966979e-98	15	9	11	0.118469238281	0.607238769531
group_26624			21	1819	442	1699	4.53563714903	48.2944855031	0.0443769760621	8.40432340931e-100	3.47207813009e-95	6.55109081149e-98	17	4	16	0.000274658203125	0.0490417480469
group_26627			21	1814	442	1704	4.53563714903	48.4366117112	0.0446302513881	2.76258824463e-99	1.1413080815e-94	2.14935608569e-97	17	4	16	0.000274658203125	0.0490417480469
group_21672			21	1812	442	1706	4.53563714903	48.4934621944	0.0447319528932	3.45307949168e-99	1.4265707304e-94	2.68152392932e-97	17	4	16	0.000274658203125	0.0490417480469
group_16877			192	167	271	3351	41.4686825054	95.2529846504	14.2164085114	1.71904582094e-97	7.10189400005e-93	1.3324378987e-95	15	10	10	0.3017578125	0.3017578125
group_35170			1	1458	462	2060	0.215982721382	58.555997726	0.00305821293476	3.07180580858e-97	1.2690551337e-92	2.37650774101e-95	15	1	14	0.0009765625	0.0009765625
group_5405			322	726	141	2792	69.5464362851	79.3632745878	8.78244729695	3.50047799936e-97	1.44615247587e-92	2.70308873995e-95	17	15	6	0.00234985351562	0.332305908203
group_13945			269	455	194	3063	58.0993520518	87.0665150654	9.33439447151	9.38962992496e-97	3.8791378109e-92	7.23719740839e-95	17	14	6	0.0127258300781	0.332305908203
group_8429			20	1770	443	1748	4.31965442765	49.6873223422	0.0445855811047	2.5638343115e-96	1.05919686911e-91	1.97243364825e-94	17	4	16	0.000274658203125	0.0490417480469
group_7288			367	1029	96	2489	79.2656587473	70.7504263786	9.24707442501	4.78029030099e-96	1.97488133205e-91	3.67078314507e-94	15	6	13	0.00738525390625	0.607238769531
group_23067			198	193	265	3325	42.7645788337	94.5139283684	12.872226024	3.76544559137e-95	1.55561853716e-90	2.88611973499e-93	14	9	8	0.423950195312	0.79052734375
group_25030			201	3081	262	437	43.4125269978	12.4218305856	0.108813932227	2.21147015056e-94	9.13624663299e-90	1.69189752463e-92	17	10	12	0.143463134766	0.629058837891
group_25031			261	433	202	3085	56.3714902808	87.6918703809	9.20569135435	2.65356037551e-94	1.09626539794e-89	2.02636857289e-92	16	11	11	0.210113525391	0.210113525391
group_13944			194	3046	269	472	41.9006479482	13.4167140421	0.111753607022	7.88023589374e-94	3.25556185478e-89	6.00657168779e-92	16	6	13	0.0212707519531	0.454498291016
group_4418			264	450	199	3068	57.0194384449	87.2086412735	9.04469011725	1.11533496163e-93	4.60778332698e-89	8.48578881581e-92	16	10	12	0.0768127441406	0.454498291016
group_7101			461	2081	2	1437	99.5680345572	40.8470722001	159.167948102	1.98202694969e-93	8.18834793727e-89	1.50521101788e-91	13	12	2	0.00341796875	0.0224609375
group_7078			21	1750	442	1768	4.53563714903	50.2558271745	0.048	2.00426472098e-93	8.28021884179e-89	1.5193062095e-91	17	4	16	0.000274658203125	0.0490417480469
group_23353			1	1408	462	2110	0.215982721382	59.9772598067	0.00324367866982	4.88161485248e-93	2.01674154401e-88	3.69366583151e-91	14	1	13	0.0018310546875	0.0018310546875
group_15863			347	925	116	2593	74.9460043197	73.7066515065	8.3855638397	8.83581764531e-92	3.65034134381e-87	6.67338454078e-90	16	12	10	0.0768127441406	0.454498291016
group_4491			36	1906	427	1612	7.77537796976	45.8214894827	0.0713044717655	6.61702023924e-91	2.73368957144e-86	4.98848461941e-89	17	3	16	0.000274658203125	0.0127258300781
group_18371			191	189	272	3329	41.252699784	94.6276293348	12.3684835045	2.00021697017e-90	8.26349636887e-86	1.50519059542e-88	14	9	9	0.423950195312	0.423950195312
group_15261			160	105	303	3413	34.5572354212	97.0153496305	17.1642307088	3.01287140671e-90	1.24470756425e-85	2.26310466228e-88	15	8	12	0.03515625	1.0
group_9114			263	469	200	3049	56.8034557235	86.6685616828	8.54890191898	1.09815372711e-89	4.53680249281e-85	8.23376132996e-88	17	8	13	0.0490417480469	1.0
group_8243			286	588	177	2930	61.7710583153	83.2859579306	8.05161612668	1.07567737673e-88	4.4439459465e-84	8.05062671467e-87	17	11	10	0.332305908203	0.629058837891
group_12131			20	1664	443	1854	4.31965442765	52.7003979534	0.0503017016843	9.71363692403e-87	4.01299482242e-82	7.25677183078e-85	17	4	16	0.000274658203125	0.0490417480469
group_19970			15	1591	448	1927	3.23974082073	54.7754405912	0.04055316737	1.00829648658e-86	4.165575275e-82	7.51908894405e-85	17	3	16	0.000274658203125	0.0127258300781
group_20759			453	2015	10	1503	97.8401727862	42.7231381467	33.789528536	5.80129613974e-86	2.39668947421e-81	4.31835941299e-84	17	16	5	0.000274658203125	0.143463134766
group_6457			136	64	327	3454	29.373650108	98.1807845367	22.4457186544	1.23105847141e-85	5.08587186295e-81	9.14725155207e-84	10	7	4	0.34375	0.75390625
group_3138			192	211	271	3307	41.4686825054	94.0022740193	11.1041080079	1.42117854875e-85	5.87131493844e-81	1.05409603922e-83	13	8	7	0.5810546875	1.0
group_23990			455	2056	8	1462	98.2721382289	41.5577032405	40.4432149805	2.45279156043e-85	1.01332177736e-80	1.81598884832e-83	17	16	3	0.000274658203125	0.0127258300781
group_14869			224	335	239	3183	48.3801295896	90.4775440591	8.9051645538	9.59679566284e-84	3.96472419219e-79	7.09252986081e-82	10	7	6	0.34375	0.75390625
group_9700			136	70	327	3448	29.373650108	98.010233087	20.4861511577	5.40304085379e-83	2.23215826793e-78	3.98599690701e-81	8	6	4	0.2890625	1.0
group_3239			111	27	352	3491	23.9740820734	99.2325184764	40.7724116162	1.419570705e-82	5.86467245357e-78	1.04539615928e-80	6	5	3	0.21875	1.0
group_20102			14	1526	449	1992	3.02375809935	56.6230812962	0.0407020698392	1.87840208561e-82	7.76024253629e-78	1.38082607407e-80	16	2	14	0.00418090820312	0.00418090820312
group_1472			322	856	141	2662	69.5464362851	75.6679931779	7.10184264599	1.0323041972e-80	4.26475832989e-76	7.57505920051e-79	17	13	9	0.0490417480469	1.0
group_6929			0	1229	463	2289	0.0	65.0653780557	0.0	1.80691850301e-80	7.46492241147e-76	1.32356780345e-78	13	0	13	0.000244140625	0.000244140625
group_4879			347	1031	116	2487	74.9460043197	70.6935758954	7.21586842369	8.12490053341e-80	3.35664015737e-75	5.94095603074e-78	17	9	11	0.332305908203	1.0
group_16876			270	3279	193	239	58.3153347732	6.79363274588	0.101967774201	8.41879619625e-80	3.47805727256e-75	6.14497751335e-78	16	11	11	0.210113525391	0.210113525391
group_10992			244	3182	219	336	52.6997840173	9.55088118249	0.117648071774	8.45893008285e-80	3.49463778513e-75	6.16338233709e-78	17	7	14	0.0127258300781	0.629058837891
group_20756			1	1250	462	2268	0.215982721382	64.4684479818	0.00392727272727	9.24286853164e-80	3.81850627648e-75	6.72272231774e-78	14	1	13	0.0018310546875	0.0018310546875
group_7105			4	1310	459	2208	0.863930885529	62.7629334849	0.0146884198972	3.57435067329e-79	1.47667149365e-74	2.59520473402e-77	14	3	12	0.012939453125	0.057373046875
group_3440			171	171	292	3347	36.9330453564	95.1392836839	11.4623287671	4.79395883464e-79	1.98052821336e-74	3.47461090063e-77	12	7	7	0.7744140625	0.7744140625
group_11115			0	1205	463	2313	0.0	65.7475838545	0.0	1.07278126601e-78	4.43198124426e-74	7.76178851885e-77	14	0	14	0.0001220703125	0.0001220703125
group_6425			170	170	293	3348	36.717062635	95.1677089255	11.4266211604	1.62443323533e-78	6.71102102514e-74	1.17325542397e-76	11	6	7	0.548828125	1.0
group_11413			133	75	330	3443	28.7257019438	97.8681068789	18.5017777778	2.6612436865e-78	1.0994396042e-73	1.91874276475e-76	12	7	6	0.7744140625	1.0
group_24039			423	1707	40	1811	91.3606911447	51.478112564	11.219288225	2.73995489569e-78	1.13195756606e-73	1.97205150881e-76	17	13	7	0.0490417480469	0.629058837891
group_9796			225	372	238	3146	48.596112311	89.4258101194	7.99505285985	9.41861797097e-78	3.89111364235e-73	6.76715416061e-76	14	10	7	0.179565429688	1.0
group_29705			3	1268	460	2250	0.647948164147	63.9567936327	0.0115724866273	2.01652998512e-77	8.33089032752e-73	1.44633512631e-75	14	1	13	0.0018310546875	0.0018310546875
group_8135			83	3	380	3515	17.9265658747	99.9147242752	255.916666667	1.97333323953e-76	8.15243161247e-72	1.41289975953e-74	4	3	1	0.625	0.625
group_7176			315	850	148	2668	68.0345572354	75.8385446276	6.68060413355	2.42749207073e-76	1.00286979918e-71	1.73506885671e-74	17	13	9	0.0490417480469	1.0
group_8381			152	127	311	3391	32.8293736501	96.389994315	13.0499025242	3.30485114025e-76	1.36533315157e-71	2.35808834469e-74	15	11	7	0.118469238281	1.0
group_16953			244	468	219	3050	52.6997840173	86.6969869244	7.26105452133	7.84955800994e-76	3.24288790065e-71	5.5911860356e-74	16	13	8	0.0212707519531	1.0
group_26669			246	478	217	3040	53.13174946	86.4127345082	7.20976418641	9.78275670808e-76	4.04155027881e-71	6.9561966933e-74	16	12	9	0.0768127441406	0.803619384766
group_24013			0	1168	463	2350	0.0	66.7993177942	0.0	1.18718408679e-75	4.90461361775e-71	8.42717116451e-74	11	0	11	0.0009765625	0.0009765625
group_8438			253	513	210	3005	54.6436285097	85.4178510517	7.05713357468	1.63357128162e-75	6.74877303575e-71	1.1575940027e-73	15	13	7	0.00738525390625	1.0
group_8622			272	613	191	2905	58.747300216	82.5753268903	6.74871672233	5.09427532371e-75	2.10459796448e-70	3.60376363782e-73	17	12	8	0.143463134766	1.0
group_19177			0	1157	463	2361	0.0	67.111995452	0.0	6.04911113151e-75	2.49906928176e-70	4.27191330216e-73	9	0	9	0.00390625	0.00390625
group_12875			439	1942	24	1576	94.8164146868	44.7981807845	14.8443185719	8.19544692433e-75	3.38578498785e-70	5.77779008165e-73	17	16	5	0.000274658203125	0.143463134766
group_29701			6	1291	457	2227	1.29589632829	63.3030130756	0.0226479566499	2.10359138522e-74	8.69056708978e-70	1.48050546674e-72	14	2	12	0.012939453125	0.012939453125
group_29704			8	1326	455	2192	1.72786177106	62.3081296191	0.0290653539522	4.53192779113e-74	1.87227532835e-69	3.18414171488e-72	15	2	13	0.00738525390625	0.00738525390625
group_28108			6	1283	457	2235	1.29589632829	63.5304150085	0.0228710404191	9.94612691539e-74	4.10904341255e-69	6.97630460535e-72	14	2	12	0.012939453125	0.012939453125
group_13389			8	1316	455	2202	1.72786177106	62.5923820352	0.0294198203013	2.33556448866e-73	9.64891757199e-69	1.63540975796e-71	15	2	13	0.00738525390625	0.00738525390625
group_15298			8	1313	455	2205	1.72786177106	62.6776577601	0.0295272130763	5.19514202387e-73	2.14626902432e-68	3.63158887364e-71	15	2	13	0.00738525390625	0.00738525390625
group_28113			8	1302	455	2216	1.72786177106	62.9903354179	0.0299252207086	2.69865863907e-72	1.11489684356e-67	1.8800958576e-70	15	2	13	0.00738525390625	0.00738525390625
group_28111			8	1302	455	2216	1.72786177106	62.9903354179	0.0299252207086	2.69865863907e-72	1.11489684356e-67	1.8800958576e-70	15	2	13	0.00738525390625	0.00738525390625
group_12419			8	1299	455	2219	1.72786177106	63.0756111427	0.0300349381181	5.71532213824e-72	2.36117103497e-67	3.97503541241e-70	14	2	12	0.012939453125	0.012939453125
group_21703			8	1297	455	2221	1.72786177106	63.1324616259	0.0301083650351	6.24701385009e-72	2.58082883189e-67	4.33752744855e-70	13	2	11	0.0224609375	0.0224609375
group_7041			138	105	325	3413	29.8056155508	97.0153496305	13.802021978	1.05261365081e-71	4.34866277561e-67	7.29641405304e-70	12	10	5	0.03857421875	0.7744140625
group_17622			8	1295	455	2223	1.72786177106	63.1893121092	0.0301820187534	1.26885018253e-71	5.2420007591e-67	8.78057078575e-70	14	2	12	0.012939453125	0.012939453125
group_35134			8	1294	455	2224	1.72786177106	63.2177373508	0.0302189309917	1.27912622597e-71	5.28445417735e-67	8.82212717421e-70	14	2	12	0.012939453125	0.012939453125
group_22725			8	1294	455	2224	1.72786177106	63.2177373508	0.0302189309917	1.27912622597e-71	5.28445417735e-67	8.82212717421e-70	15	2	13	0.00738525390625	0.00738525390625
group_25252			12	1351	451	2167	2.59179265659	61.5974985787	0.0426784134607	8.52974542857e-71	3.5238937289e-66	5.87315621484e-69	16	3	14	0.00418090820312	0.0212707519531
group_19175			8	1271	455	2247	1.72786177106	63.8715179079	0.0310839435938	6.87205782873e-70	2.83905325078e-65	4.72388228084e-68	13	2	11	0.0224609375	0.0224609375
group_12410			35	1651	428	1867	7.55939524838	53.0699260944	0.0924743995426	1.24163804339e-69	5.12957924866e-65	8.52089576189e-68	17	7	14	0.0127258300781	0.629058837891
group_16335			167	197	296	3321	36.0691144708	94.4002274019	9.51102688983	1.48173219626e-69	6.12148022243e-65	1.01517084949e-67	17	8	14	0.0127258300781	1.0
group_5474			27	1550	436	1968	5.83153347732	55.9408754974	0.0786268126665	1.5321698344e-69	6.32985323686e-65	1.0479889465e-67	17	3	16	0.000274658203125	0.0127258300781
group_8510			250	541	213	2977	53.9956803456	84.6219442865	6.45865333715	1.57792120149e-69	6.51886585971e-65	1.07749848921e-67	16	8	12	0.0768127441406	1.0
group_12172			219	3004	244	514	47.3002159827	14.6105741899	0.153573923294	3.66712102599e-69	1.51499770947e-64	2.49999622024e-67	17	11	11	0.332305908203	0.332305908203
group_8359			456	2275	7	1243	98.4881209503	35.3325753269	35.5923390895	4.30852879211e-69	1.77998249988e-64	2.93242586472e-67	16	13	5	0.0212707519531	0.210113525391
group_24019			303	839	160	2679	65.4427645788	76.1512222854	6.04690852205	4.62704736471e-69	1.91157207778e-64	3.14403302267e-67	15	12	7	0.03515625	1.0
group_9748			451	2193	12	1325	97.4082073434	37.6634451393	22.7076683387	9.68769785659e-69	4.00227861549e-64	6.57188606814e-67	16	13	6	0.0212707519531	0.454498291016
group_13790			0	1073	463	2445	0.0	69.4997157476	0.0	1.71280172751e-68	7.07609777686e-64	1.16001602899e-66	10	0	10	0.001953125	0.001953125
group_3723			143	130	320	3388	30.8855291577	96.3047185901	11.64625	3.80168606807e-68	1.5705905653e-63	2.57052465679e-66	14	9	7	0.423950195312	1.0
group_20783			8	1246	455	2272	1.72786177106	64.5821489483	0.0320603954633	6.68736474748e-68	2.76275099813e-63	4.51429901654e-66	12	2	10	0.03857421875	0.03857421875
group_51867			293	3303	170	215	63.282937365	6.11142694713	0.112188562982	8.9146916119e-68	3.68292654562e-63	6.00803677916e-66	17	11	12	0.143463134766	0.332305908203
group_29232			449	2180	14	1338	96.9762419006	38.0329732803	19.6842070773	2.86797831877e-67	1.18484788283e-62	1.92971967888e-65	10	8	4	0.109375	0.75390625
group_4618			140	126	323	3392	30.2375809935	96.4184195566	11.6683866529	6.24391193237e-67	2.57954733662e-62	4.1943859132e-65	12	10	6	0.03857421875	1.0
group_26738			147	146	316	3372	31.7494600432	95.8499147243	10.7439743367	6.87893568579e-67	2.84189469987e-62	4.61346542187e-65	9	7	5	0.1796875	1.0
group_12159			132	105	331	3413	28.5097192225	97.0153496305	12.9626240829	7.38473171715e-67	3.0508542143e-62	4.94465837002e-65	14	6	11	0.057373046875	0.79052734375
group_16737			13	1311	450	2207	2.80777537797	62.7345082433	0.0486329349945	2.52130010774e-66	1.04162471351e-61	1.6854768827e-64	14	4	12	0.012939453125	0.179565429688
group_14056			13	1312	450	2206	2.80777537797	62.7060830017	0.0485738482385	2.56161595768e-66	1.05828040059e-61	1.7096613903e-64	17	2	15	0.00234985351562	0.00234985351562
group_18623			24	1470	439	2048	5.18358531317	58.2148948266	0.076165682674	2.85651280981e-66	1.18011113711e-61	1.90340505986e-64	16	8	12	0.0768127441406	1.0
group_16736			450	2210	13	1308	97.192224622	37.1802160318	20.4872955099	2.99385899459e-66	1.23685296643e-61	1.99171170118e-64	14	12	4	0.012939453125	0.179565429688
group_18352			0	1040	463	2478	0.0	70.4377487209	0.0	5.13495334911e-66	2.12140327712e-61	3.41061620116e-64	9	0	9	0.00390625	0.00390625
group_4045			156	177	307	3341	33.6933045356	94.9687322342	9.59156407	5.52603866303e-66	2.28297235286e-61	3.66448210732e-64	7	6	3	0.125	1.0
group_2298			253	587	210	2931	54.6436285097	83.3143831723	6.01559990265	1.56524224452e-65	6.46648528478e-61	1.03629571871e-63	16	11	11	0.210113525391	0.210113525391
group_15184			0	1027	463	2491	0.0	70.8072768619	0.0	4.41163723202e-65	1.82257968967e-60	2.91612750346e-63	9	0	9	0.00390625	0.00390625
group_25318			10	1241	453	2277	2.15982721382	64.7242751563	0.0405035460614	6.36923301134e-65	2.63132123397e-60	4.20338855268e-63	16	3	14	0.00418090820312	0.0212707519531
group_8364			0	1025	463	2493	0.0	70.8641273451	0.0	8.20762839185e-65	3.39081751753e-60	5.4080024203e-63	9	0	9	0.00390625	0.00390625
group_9752			0	1015	463	2503	0.0	71.1483797612	0.0	3.4949412708e-64	1.44386508721e-59	2.29914822804e-62	9	0	9	0.00390625	0.00390625
group_11734			160	199	303	3319	34.5572354212	94.3433769187	8.80707166194	6.10396875613e-64	2.52173261222e-59	4.00911385091e-62	14	10	10	0.179565429688	0.179565429688
group_29725			16	1325	447	2193	3.45572354212	62.3365548607	0.0592427504115	7.16100986974e-64	2.95842800748e-59	4.6959174722e-62	17	3	15	0.00234985351562	0.0127258300781
group_16933			139	141	324	3377	30.0215982721	95.9920409323	10.274997811	4.21397413724e-62	1.74091913532e-57	2.75898436659e-60	16	9	11	0.210113525391	0.803619384766
group_3907			0	979	463	2539	0.0	72.1716884594	0.0	1.6148862685e-61	6.67157964107e-57	1.05562969004e-59	14	0	14	0.0001220703125	0.0001220703125
group_3142			132	124	331	3394	28.5097192225	96.4752700398	10.9153103986	2.65906097741e-61	1.0985378616e-56	1.73544685876e-59	15	10	7	0.3017578125	1.0
group_15816			0	972	463	2546	0.0	72.3706651507	0.0	6.08508268442e-61	2.51393020942e-56	3.96518960476e-59	13	0	13	0.000244140625	0.000244140625
group_4881			6	1114	457	2404	1.29589632829	68.3342808414	0.0283324625121	9.9807305282e-61	4.12333920312e-56	6.49344756396e-59	14	2	13	0.0018310546875	0.012939453125
group_6454			15	1267	448	2251	3.23974082073	63.9852188744	0.0594856381779	1.15468450929e-60	4.77034811324e-56	7.50054734787e-59	17	5	14	0.0127258300781	0.143463134766
group_26687			0	969	463	2549	0.0	72.4559408755	0.0	1.21992748313e-60	5.03988641106e-56	7.91190959351e-59	8	0	8	0.0078125	0.0078125
group_4744			98	46	365	3472	21.1663066955	98.6924388857	20.2653960691	1.61552225695e-60	6.67420710013e-56	1.04611396554e-58	6	5	3	0.21875	1.0
group_5769			148	176	315	3342	31.9654427646	94.9971574758	8.92164502165	2.49762888727e-60	1.0318454222e-55	1.61478156838e-58	14	13	7	0.0018310546875	1.0
group_8501			171	2661	292	857	36.9330453564	24.3604320637	0.188603264814	3.13700324853e-60	1.29599015207e-55	2.0249846126e-58	17	5	15	0.00234985351562	0.143463134766
group_9492			283	802	180	2716	61.1231101512	77.2029562251	5.32438348573	3.21173048083e-60	1.32686221355e-55	2.06998785265e-58	13	10	8	0.09228515625	0.5810546875
group_21374			17	1287	446	2231	3.6717062635	63.4167140421	0.0660746826666	5.95378625851e-60	2.45968771698e-55	3.83128927878e-58	16	4	14	0.00418090820312	0.0768127441406
group_8615			175	2682	288	836	37.7969762419	23.7635019898	0.189405708841	7.43581697009e-60	3.07195906485e-55	4.77754131392e-58	17	7	15	0.00234985351562	0.629058837891
group_2297			138	147	325	3371	29.8056155508	95.8214894827	9.73726844584	7.71077611182e-60	3.18555293507e-55	4.94651076875e-58	13	7	9	0.266845703125	1.0
group_15011			290	3247	173	271	62.6349892009	7.70324047754	0.139906823729	5.97110312957e-59	2.46684183592e-54	3.82456098592e-57	17	9	11	0.332305908203	1.0
group_3846			17	1270	446	2248	3.6717062635	63.8999431495	0.0674693690195	1.0836089283e-58	4.4767135655e-54	6.92989716022e-57	16	4	14	0.00418090820312	0.0768127441406
group_28150			13	1206	450	2312	2.80777537797	65.7191586128	0.0553823475217	1.34488686806e-58	5.55613111801e-54	8.58752877591e-57	16	2	14	0.00418090820312	0.00418090820312
group_16317			10	1154	453	2364	2.15982721382	67.1972711768	0.045221343556	2.24648164096e-58	9.28088960329e-54	1.43223604989e-56	16	3	14	0.00418090820312	0.0212707519531
group_4244			0	935	463	2583	0.0	73.4223990904	0.0	2.46997116979e-58	1.02041918937e-53	1.57229459072e-56	14	0	14	0.0001220703125	0.0001220703125
group_1971			29	1428	434	2090	6.26349892009	59.4087549744	0.0977971833895	2.92877399471e-58	1.20996440043e-53	1.86148369297e-56	16	5	12	0.0768127441406	0.210113525391
group_11865			11	1167	452	2351	2.37580993521	66.8277430358	0.0490270794944	3.41118878499e-58	1.40926442274e-53	2.16476869853e-56	16	3	14	0.00418090820312	0.0212707519531
group_13817			0	932	463	2586	0.0	73.5076748152	0.0	4.68933870977e-58	1.93730650117e-53	2.97132898952e-56	11	0	11	0.0009765625	0.0009765625
group_2842			14	1213	449	2305	3.02375809935	65.5201819215	0.059250473251	6.54390909035e-58	2.7034851625e-53	4.14009978943e-56	17	4	14	0.0127258300781	0.0490417480469
group_15012			171	270	292	3248	36.9330453564	92.3251847641	7.04474885845	8.9156761789e-58	3.68333329979e-53	5.63200810365e-56	17	10	10	0.629058837891	0.629058837891
group_11079			454	2411	9	1107	98.0561555076	31.4667424673	23.1613438407	2.13853821613e-56	8.83494293228e-52	1.3488462492e-54	15	12	5	0.03515625	0.3017578125
group_2341			86	33	377	3485	18.5745140389	99.0619670267	24.090507194	2.27471521127e-56	9.39753095231e-52	1.43255045005e-54	12	8	6	0.3876953125	1.0
group_18546			88	37	375	3481	19.0064794816	98.9482660603	22.0776936937	4.01367427934e-56	1.65816925502e-51	2.52384970323e-54	6	4	3	0.6875	1.0
group_10549			89	39	374	3479	19.222462203	98.891415577	21.2279583162	4.95160557601e-56	2.04565681162e-51	3.10890092951e-54	12	8	5	0.3876953125	0.7744140625
group_25332			10	1118	453	2400	2.15982721382	68.2205798749	0.0473883116729	6.31628345289e-56	2.60944618289e-51	3.9597058921e-54	16	2	14	0.00418090820312	0.00418090820312
group_16941			268	3136	195	382	57.8833693305	10.8584422968	0.167412349555	1.01890435568e-55	4.20939956464e-51	6.37787812824e-54	15	12	7	0.03515625	1.0
group_6644			27	1362	436	2156	5.83153347732	61.284820921	0.0980277250131	3.22141828643e-55	1.33086453667e-50	2.01341079678e-53	16	4	13	0.0212707519531	0.0768127441406
group_12725			81	27	382	3491	17.494600432	99.2325184764	27.4162303665	3.63884541222e-55	1.50331620515e-50	2.27087040053e-53	3	1	2	1.0	1.0
group_5871			9	1086	454	2432	1.94384449244	69.1301876066	0.0443936038163	1.10011999977e-54	4.54492575507e-50	6.8550916366e-53	16	2	14	0.00418090820312	0.00418090820312
group_3655			159	243	304	3275	34.3412526998	93.0926662877	7.04901721897	1.58346739639e-54	6.5417788547e-50	9.8520765884e-53	12	6	9	0.14599609375	1.0
group_23068			127	137	336	3381	27.4298056156	96.1057418988	9.32801094891	3.24065820715e-54	1.33881312512e-49	2.01325281973e-52	8	4	7	0.0703125	1.0
group_16948			38	1478	425	2040	8.20734341253	57.9874928937	0.123410013532	6.13737143909e-54	2.53553226263e-49	3.80710549944e-52	17	6	14	0.0127258300781	0.332305908203
group_17968			0	869	463	2649	0.0	75.298465037	0.0	1.38208186511e-53	5.70979480933e-49	8.56041200799e-52	9	0	9	0.00390625	0.00390625
group_13962			206	2798	257	720	44.4924406048	20.4661739625	0.206261837944	6.40460350125e-53	2.64593384447e-48	3.96097880909e-51	16	11	10	0.210113525391	0.454498291016
group_6428			94	57	369	3461	20.3023758099	98.379761228	15.467788713	1.17632308337e-52	4.85974355433e-48	7.26419066417e-51	11	6	7	0.548828125	1.0
group_15643			32	1387	431	2131	6.91144708423	60.5741898806	0.114072168311	1.47038781054e-52	6.07461316168e-48	9.06658680848e-51	16	9	14	0.00418090820312	0.803619384766
group_8886			265	772	198	2746	57.2354211663	78.0557134736	4.7606243785	2.09186673275e-52	8.642129033e-48	1.28794769493e-50	16	9	10	0.454498291016	0.803619384766
group_24045			11	1082	452	2436	2.37580993521	69.2438885731	0.0547903750838	4.73610914502e-52	1.95662877108e-47	2.91164995697e-50	16	2	14	0.00418090820312	0.00418090820312
group_22757			461	2617	2	901	99.5680345572	25.6111426947	79.3582346198	6.35560424371e-52	2.6256907812e-47	3.90147218604e-50	14	14	1	0.0001220703125	0.0018310546875
group_9621			53	1610	410	1908	11.4470842333	54.2353610006	0.153194970459	1.40406202669e-51	5.80060145086e-47	8.60623360662e-50	11	3	10	0.01171875	0.2265625
group_2440			27	1309	436	2209	5.83153347732	62.7913587265	0.10450410356	1.50243838633e-51	6.20702370543e-47	9.19559067471e-50	16	5	16	3.0517578125e-05	0.210113525391
group_166			82	36	381	3482	17.7105831533	98.9766913019	20.8168562263	1.80315825424e-51	7.44938769576e-47	1.10198042837e-49	9	6	6	0.5078125	0.5078125
group_22563			83	38	380	3480	17.9265658747	98.9198408186	20.0027700831	2.14480300596e-51	8.86082465854e-47	1.30883672947e-49	16	3	14	0.00418090820312	0.0212707519531
group_36207			86	44	377	3474	18.5745140389	98.749289369	18.0108512177	2.82109255075e-51	1.16547796549e-46	1.7189940494e-49	12	5	10	0.03857421875	0.7744140625
group_25263			9	1035	454	2483	1.94384449244	70.5798749289	0.0475579390921	2.92423181982e-51	1.20808789172e-46	1.77921633538e-49	16	3	14	0.00418090820312	0.0212707519531
group_16998			104	85	359	3433	22.4622030238	97.5838544628	11.70021301	4.15276973337e-51	1.71563375995e-46	2.52299082345e-49	9	7	6	0.1796875	0.5078125
group_11410			124	144	339	3374	26.7818574514	95.9067652075	8.57046869879	2.0352797728e-50	8.40835132535e-46	1.23470650886e-48	14	10	8	0.179565429688	0.79052734375
group_20885			13	1090	450	2428	2.80777537797	69.0164866401	0.0643506625892	2.29142267274e-50	9.4665544879e-46	1.3880578428e-48	15	5	12	0.03515625	0.3017578125
group_20886			450	2429	13	1089	97.192224622	30.9550881182	15.5192070178	2.38907703567e-50	9.86999395747e-46	1.44509428367e-48	15	12	5	0.03515625	0.3017578125
group_7755			77	30	386	3488	16.6306695464	99.1472427516	23.1930915371	4.18947488423e-50	1.73079775892e-45	2.53040608029e-48	5	4	3	0.375	1.0
group_11408			196	429	267	3089	42.3326133909	87.8055713474	5.28573548798	5.65144987232e-50	2.33478348575e-45	3.40844304489e-48	15	9	12	0.03515625	0.607238769531
group_23133			454	2503	9	1015	98.0561555076	28.8516202388	20.4558973676	7.16218779511e-50	2.95891464379e-45	4.31328665276e-48	15	15	2	6.103515625e-05	0.00738525390625
group_19364			90	56	373	3462	19.4384449244	98.4081864696	14.9166985829	8.40667265584e-50	3.47304867431e-45	5.05538380539e-48	13	6	10	0.09228515625	1.0
group_5509			123	145	340	3373	26.56587473	95.8783399659	8.41539553753	1.7313426572e-49	7.15269591969e-45	1.03963603484e-47	12	6	8	0.3876953125	1.0
group_9120			80	37	383	3481	17.2786177106	98.9482660603	19.651400748	2.53002848689e-49	1.04523066879e-44	1.5170256441e-47	12	9	5	0.14599609375	0.7744140625
group_16422			8	988	455	2530	1.72786177106	71.9158612848	0.0450238021088	2.91801639971e-49	1.20552011521e-44	1.74713060175e-47	14	4	12	0.012939453125	0.179565429688
group_26244			371	3456	92	62	80.1295896328	1.7623649801	0.0723442532206	3.07245402414e-49	1.26932293099e-44	1.83428169218e-47	16	12	7	0.0768127441406	0.803619384766
group_19363			371	3456	92	62	80.1295896328	1.7623649801	0.0723442532206	3.07245402414e-49	1.26932293099e-44	1.83428169218e-47	17	14	7	0.0127258300781	0.629058837891
group_24087			86	49	377	3469	18.5745140389	98.6071631609	16.1497320414	3.08398181399e-49	1.27408540681e-44	1.83850708054e-47	16	12	7	0.0768127441406	0.803619384766
group_4747			169	315	294	3203	36.5010799136	91.0460488914	5.84501673685	3.23952786284e-49	1.33834614597e-44	1.9284526599e-47	15	14	9	0.0009765625	0.607238769531
group_3044			109	105	354	3413	23.5421166307	97.0153496305	10.0085283831	3.44005790588e-49	1.42119112266e-44	2.04487931317e-47	8	6	5	0.2890625	0.7265625
group_7851			103	89	360	3429	22.2462203024	97.4701534963	11.0233146067	3.65089438235e-49	1.50829399618e-44	2.16708907497e-47	11	6	7	0.548828125	1.0
group_4427			113	117	350	3401	24.4060475162	96.6742467311	9.38493284493	5.21808140274e-49	2.15574596991e-44	3.09289235282e-47	13	10	7	0.09228515625	1.0
group_26245			92	63	371	3455	19.8704103672	98.2092097783	13.5994523596	6.83501945246e-49	2.82375158639e-44	4.04548937879e-47	16	7	12	0.0768127441406	0.803619384766
group_35064			0	799	463	2719	0.0	77.28823195	0.0	9.22280365678e-49	3.81021687473e-44	5.4509540411e-47	8	0	8	0.0078125	0.0078125
group_1480			342	1345	121	2173	73.8660907127	61.7680500284	4.56644443762	3.57077651736e-48	1.47519490262e-43	2.10742128945e-46	17	15	6	0.00234985351562	0.332305908203
group_5583			250	728	213	2790	53.9956803456	79.3064241046	4.49814270237	3.68393165916e-48	1.52194268635e-43	2.17110226298e-46	17	8	11	0.332305908203	1.0
group_22413			87	54	376	3464	18.7904967603	98.4650369528	14.8427895981	3.88262012039e-48	1.60402685034e-43	2.28493853324e-46	14	5	12	0.012939453125	0.423950195312
group_16943			128	168	335	3350	27.6457883369	95.2245594088	7.61904761905	5.22234656563e-48	2.15750803666e-43	3.06900147462e-46	10	6	8	0.109375	0.75390625
group_17209			460	2652	3	866	99.3520518359	24.6162592382	50.0703871292	6.48829730948e-48	2.68051026746e-43	3.80754299356e-46	15	13	3	0.00738525390625	0.03515625
group_24016			36	1367	427	2151	7.77537796976	61.1426947129	0.132661994247	7.14166733889e-48	2.95043702772e-43	4.18501706059e-46	16	4	15	0.000518798828125	0.0768127441406
group_26616			16	1098	447	2420	3.45572354212	68.7890847072	0.0788906411087	1.41603160053e-47	5.85005135126e-43	8.28619171567e-46	14	4	12	0.012939453125	0.179565429688
group_7867			72	27	391	3491	15.5507559395	99.2325184764	23.8090366581	2.48696005378e-47	1.02743780702e-42	1.45323593638e-45	7	5	3	0.453125	1.0
group_1852			126	165	337	3353	27.2138228942	95.3098351336	7.59784192069	2.88101413611e-47	1.19023337005e-42	1.68112057917e-45	14	4	12	0.012939453125	0.179565429688
group_31773			89	1895	374	1623	19.222462203	46.1341671404	0.203811042287	2.99995206988e-47	1.23937019863e-42	1.74805387677e-45	16	7	11	0.210113525391	0.803619384766
group_2449			310	1122	153	2396	66.9546436285	68.1068789085	4.32677408456	4.73925129419e-47	1.95792688717e-42	2.75764350306e-45	17	12	10	0.143463134766	0.629058837891
group_8014			106	105	357	3413	22.8941684665	97.0153496305	9.65127384287	5.34254975202e-47	2.20716757905e-42	3.10431445718e-45	9	6	7	0.1796875	0.5078125
group_22412			377	3463	86	55	81.4254859611	1.5633882888	0.0696230583779	5.65646548317e-47	2.33685558506e-42	3.28210054082e-45	14	12	5	0.012939453125	0.423950195312
group_16080			91	1908	372	1610	19.6544276458	45.7646389994	0.20641723586	6.54667992995e-47	2.70462987946e-42	3.79330978887e-45	17	8	13	0.0490417480469	1.0
group_6255			9	973	454	2545	1.94384449244	72.342239909	0.0518515332479	7.17861221142e-47	2.96570006291e-42	4.15364154469e-45	15	2	13	0.00738525390625	0.00738525390625
group_20351			91	1906	372	1612	19.6544276458	45.8214894827	0.206890521161	7.33492773964e-47	3.03027869708e-42	4.23223281715e-45	16	8	11	0.210113525391	1.0
group_16079			372	1612	91	1906	80.3455723542	54.1785105173	4.83347421809	7.33492773964e-47	3.03027869708e-42	4.23223281715e-45	17	13	8	0.0490417480469	1.0
group_4422			94	74	369	3444	20.3023758099	97.8965321205	11.8558558559	7.67000855659e-47	3.16871063498e-42	4.41940116455e-45	12	6	7	0.7744140625	1.0
group_2398			219	571	244	2947	47.3002159827	83.7691870381	4.63231747581	9.60170103917e-47	3.96675075031e-42	5.52472249347e-45	16	8	11	0.210113525391	1.0
group_2632			119	146	344	3372	25.7019438445	95.8499147243	7.989566741	1.71815085219e-46	7.09819661566e-42	9.87231796337e-45	9	6	6	0.5078125	0.5078125
group_10817			369	1592	94	1926	79.6976241901	54.7470153496	4.74910456538	1.78990184672e-46	7.39462149935e-42	1.0270307638e-44	17	12	8	0.143463134766	1.0
group_12289			370	1601	93	1917	79.9136069114	54.4911881751	4.76375652314	3.06788782631e-46	1.26743649768e-41	1.75788695934e-44	17	12	9	0.143463134766	1.0
group_12293			92	1907	371	1611	19.8704103672	45.793064241	0.209487814083	3.15996632434e-46	1.30547688757e-41	1.80563884865e-44	17	9	12	0.143463134766	1.0
group_20350			371	1611	92	1907	80.1295896328	54.206935759	4.77354735109	3.15996632434e-46	1.30547688757e-41	1.80563884865e-44	17	12	8	0.143463134766	1.0
group_12292			371	1612	92	1906	80.1295896328	54.1785105173	4.76808447513	3.30341750147e-46	1.36474087238e-41	1.88500120495e-44	17	12	9	0.143463134766	1.0
group_12291			93	1912	370	1606	20.0863930886	45.650938033	0.211124618342	6.74244392916e-46	2.78550586046e-41	3.8420770489e-44	17	9	12	0.143463134766	1.0
group_1803			160	302	303	3216	34.5572354212	91.4155770324	5.62323782047	1.29088239758e-45	5.33302244911e-41	7.34576094919e-44	12	6	9	0.14599609375	1.0
group_10815			90	1880	373	1638	19.4384449244	46.5605457646	0.210227596828	1.4782914763e-45	6.10726557604e-41	8.40064040721e-44	16	7	11	0.210113525391	0.803619384766
group_1490			15	1051	448	2467	3.23974082073	70.1250710631	0.0785922420824	1.74330500953e-45	7.20211598588e-41	9.89301646412e-44	16	2	14	0.00418090820312	0.00418090820312
group_6764			30	1255	433	2263	6.47948164147	64.3263217737	0.124932142101	2.33256785031e-45	9.63653755998e-41	1.32188443895e-43	17	5	13	0.0490417480469	0.143463134766
group_15512			10	967	453	2551	2.15982721382	72.5127913587	0.0582352283182	2.34793616212e-45	9.70002866657e-41	1.32877105022e-43	14	2	12	0.012939453125	0.012939453125
group_16942			61	14	402	3504	13.1749460043	99.6020466174	37.9786780384	3.20635238432e-45	1.32464036053e-40	1.81209351646e-43	6	4	3	0.6875	1.0
group_4594			174	366	289	3152	37.5809935205	89.5963615691	5.18509274491	4.04672593117e-45	1.67182388395e-40	2.28391240976e-43	8	4	8	0.0078125	1.0
group_34775			180	2553	283	965	38.8768898488	27.430358158	0.240415557669	4.3142366115e-45	1.78234057131e-40	2.43156967436e-43	17	10	11	0.332305908203	0.629058837891
group_23667			377	3457	86	61	81.4254859611	1.73393973849	0.0773523218815	6.97994359395e-45	2.88362409697e-40	3.92329809112e-43	16	15	5	0.000518798828125	0.210113525391
group_23668			86	61	377	3457	18.5745140389	98.2660602615	12.9278601557	6.97994359396e-45	2.88362409697e-40	3.92329809112e-43	16	5	14	0.00418090820312	0.210113525391
group_16029			3	819	460	2699	0.647948164147	76.7197271177	0.0214922758401	9.07096287502e-45	3.74748689256e-40	5.0916941475e-43	15	2	14	0.0009765625	0.00738525390625
group_2713			75	38	388	3480	16.1987041037	98.9198408186	17.702116115	9.85755570801e-45	4.07245198965e-40	5.52571504701e-43	14	10	5	0.179565429688	0.423950195312
group_16078			95	1909	368	1609	20.5183585313	45.7362137578	0.217583471884	1.50638983467e-44	6.22334832398e-40	8.43272130621e-43	17	9	12	0.143463134766	1.0
group_16075			368	1610	95	1908	79.4816414687	54.2353610006	4.59067669173	1.56557830778e-44	6.46787366292e-40	8.75219710814e-43	17	12	9	0.143463134766	1.0
group_10492			1	764	462	2754	0.215982721382	78.2831154065	0.00780240701707	2.34278531437e-44	9.67874896925e-40	1.3079390499e-42	9	1	9	0.00390625	0.0390625
group_13683			21	1118	442	2400	4.53563714903	68.2205798749	0.101992083472	4.29949022019e-44	1.77624839467e-39	2.39709634908e-42	16	5	13	0.0212707519531	0.210113525391
group_11463			22	1131	441	2387	4.75161987041	67.8510517339	0.105286794942	4.4330698074e-44	1.83143412953e-39	2.46824006676e-42	16	5	13	0.0212707519531	0.210113525391
group_16417			16	1045	447	2473	3.45572354212	70.2956225128	0.0847071920191	4.59251685728e-44	1.89730648925e-39	2.55357535565e-42	14	4	12	0.012939453125	0.179565429688
group_3439			142	241	321	3277	30.6695464363	93.1495167709	6.01509804682	6.57182063702e-44	2.71501625977e-39	3.64921540292e-42	15	9	10	0.3017578125	0.607238769531
group_13353			22	1122	441	2396	4.75161987041	68.1068789085	0.106531501489	1.53952580276e-43	6.36024294892e-39	8.53723885762e-42	15	5	12	0.03515625	0.3017578125
group_31915			14	1003	449	2515	3.02375809935	71.4894826606	0.0781841557732	1.8287791629e-43	7.55523535567e-39	1.01276613347e-41	14	5	10	0.179565429688	0.423950195312
group_26766			14	1002	449	2516	3.02375809935	71.5179079022	0.0782933020374	1.90020802812e-43	7.85032942658e-39	1.0509142472e-41	14	5	10	0.179565429688	0.423950195312
group_26768			8	903	455	2615	1.72786177106	74.3320068221	0.0509169678605	2.09035619299e-43	8.63588854011e-39	1.15453055349e-41	11	3	9	0.0654296875	0.2265625
group_21153			24	1146	439	2372	5.18358531317	67.4246731097	0.113155791959	2.85142757552e-43	1.17801027427e-38	1.57277740224e-41	16	5	15	0.000518798828125	0.210113525391
group_24116			14	998	449	2520	3.02375809935	71.6316088687	0.0787320743938	3.46850374869e-43	1.4329429537e-38	1.91059060493e-41	13	5	9	0.266845703125	0.5810546875
group_10656			16	1029	447	2489	3.45572354212	70.7504263786	0.0865808771575	5.21538976516e-43	2.15463397368e-38	2.86901993832e-41	15	2	14	0.0009765625	0.00738525390625
group_23986			0	710	463	2808	0.0	79.8180784537	0.0	7.2930795368e-43	3.01298994904e-38	4.00663557053e-41	6	0	6	0.03125	0.03125
group_25436			14	990	449	2528	3.02375809935	71.8590108016	0.0796202560122	1.1502976735e-42	4.75222477854e-38	6.31105548279e-41	13	5	9	0.266845703125	0.5810546875
group_14168			7	869	456	2649	1.51187904968	75.298465037	0.0467945612016	1.30580080043e-42	5.39465484681e-38	7.15471465095e-41	10	2	9	0.021484375	0.109375
group_3170			47	2	416	3516	10.151187905	99.9431495168	198.620192308	1.33900712725e-42	5.53184014482e-38	7.32694058916e-41	9	8	2	0.0390625	0.1796875
group_7723			159	2377	304	1141	34.3412526998	32.4332006822	0.251061433031	1.63554710822e-42	6.75693576819e-38	8.93774572511e-41	17	12	9	0.143463134766	1.0
group_23784			368	3426	95	92	79.4816414687	2.61512222854	0.104021876056	1.92969873016e-42	7.9721643639e-38	1.05312607185e-40	16	15	3	0.000518798828125	0.0212707519531
group_19498			9	904	454	2614	1.94384449244	74.3035815804	0.0573223266149	1.99160966375e-42	8.22793700383e-38	1.08547981581e-40	15	2	13	0.00738525390625	0.00738525390625
group_6715			12	955	451	2563	2.59179265659	72.8538942581	0.071408504661	2.02777549483e-42	8.37734890179e-38	1.10373503317e-40	16	3	14	0.00418090820312	0.0212707519531
group_28219			9	903	454	2615	1.94384449244	74.3320068221	0.0574077597436	2.05455752728e-42	8.48799351246e-38	1.11684125164e-40	11	3	9	0.0654296875	0.2265625
group_9349			18	1047	445	2471	3.88768898488	70.2387720296	0.0954637648498	2.34148439899e-42	9.67337449756e-38	1.27113988141e-40	16	5	11	0.210113525391	0.210113525391
group_14163			2	757	461	2761	0.431965442765	78.4820920978	0.0158233923726	3.17106271713e-42	1.31006114033e-37	1.71698707776e-40	6	1	5	0.21875	0.21875
group_2532			2	757	461	2761	0.431965442765	78.4820920978	0.0158233923726	3.17106271713e-42	1.31006114033e-37	1.71698707776e-40	6	1	5	0.21875	0.21875
group_14007			247	774	216	2744	53.3477321814	77.9988629903	4.05402430855	3.26203408439e-42	1.34764414128e-37	1.7639321221e-40	15	13	7	0.00738525390625	1.0
group_23783			95	93	368	3425	20.5183585313	97.3564525298	9.50721715755	3.52702293916e-42	1.45711898686e-37	1.90473070177e-40	16	3	15	0.000518798828125	0.0212707519531
group_28218			9	902	454	2616	1.94384449244	74.3604320637	0.0574933823027	3.69052423226e-42	1.52466627607e-37	1.99042594788e-40	11	3	9	0.0654296875	0.2265625
group_18310			260	854	203	2664	56.1555075594	75.7248436612	3.99533923236	3.94353773357e-42	1.62919374387e-37	2.12411179123e-40	15	9	9	0.607238769531	0.607238769531
group_35061			0	700	463	2818	0.0	80.1023308698	0.0	3.94916488667e-42	1.63151848963e-37	2.12437303337e-40	14	0	14	0.0001220703125	0.0001220703125
group_24104			9	898	454	2620	1.94384449244	74.4741330301	0.0578377795002	6.6143268103e-42	2.73257683514e-37	3.55341591045e-40	9	3	7	0.1796875	0.5078125
group_18784			11	930	452	2588	2.37580993521	73.5645252985	0.0677229041774	8.39106291351e-42	3.46659982146e-37	4.5020776902e-40	13	2	11	0.0224609375	0.0224609375
group_2450			453	2607	10	911	97.8401727862	25.8953951109	15.8298043728	1.00836149624e-41	4.1658438494e-37	5.40316971388e-40	16	13	5	0.0212707519531	0.210113525391
group_12596			14	974	449	2544	3.02375809935	72.3138146674	0.0814403900065	1.24212304268e-41	5.13158292623e-37	6.64712814278e-40	16	3	14	0.00418090820312	0.0212707519531
group_13675			0	694	463	2824	0.0	80.2728823195	0.0	1.29025783247e-41	5.33044218328e-37	6.89578548936e-40	14	0	14	0.0001220703125	0.0001220703125
group_7324			10	908	453	2610	2.15982721382	74.189880614	0.0634536277971	1.82820488322e-41	7.55286283406e-37	9.75822071584e-40	16	1	15	0.000518798828125	0.000518798828125
group_2896			22	1089	441	2429	4.75161987041	69.0449118818	0.111271444605	1.99072547166e-41	8.22428414107e-37	1.06119795369e-39	15	3	13	0.00738525390625	0.03515625
group_30003			9	888	454	2630	1.94384449244	74.7583854463	0.0587123467079	2.09427078986e-41	8.65206091414e-37	1.11495630337e-39	11	3	9	0.0654296875	0.2265625
group_9638			0	690	463	2828	0.0	80.386583286	0.0	2.24622373546e-41	9.27982411829e-37	1.19431455834e-39	6	0	6	0.03125	0.03125
group_15895			7	853	456	2665	1.51187904968	75.7532689028	0.0479602435162	2.32012842423e-41	9.58514655903e-37	1.23202397931e-39	11	4	8	0.2265625	0.548828125
group_13319			0	684	463	2834	0.0	80.5571347356	0.0	3.90895830557e-41	1.61490794478e-36	2.07305256069e-39	10	0	10	0.001953125	0.001953125
group_24100			9	879	454	2639	1.94384449244	75.0142126208	0.0595164709597	7.05182455369e-41	2.91332027787e-36	3.73502599726e-39	10	3	8	0.109375	0.34375
group_6467			0	683	463	2835	0.0	80.5855599773	0.0	7.1719791761e-41	2.96295975702e-36	3.79380250579e-39	8	0	8	0.0078125	0.0078125
group_17210			4	784	459	2734	0.863930885529	77.7146105742	0.0303899337513	8.00855628325e-41	3.3085748573e-36	4.23091413977e-39	15	3	13	0.00738525390625	0.03515625
group_1639			9	876	454	2642	1.94384449244	75.0994883457	0.0597881841772	1.20734184711e-40	4.98789137297e-36	6.37023163853e-39	9	2	7	0.1796875	0.1796875
group_6175			8	857	455	2661	1.72786177106	75.6395679363	0.054593714337	1.32793954974e-40	5.48611666182e-36	6.99759778294e-39	16	3	14	0.00418090820312	0.0212707519531
group_9798			99	111	364	3407	21.3822894168	96.8447981808	8.34801009801	1.44243311471e-40	5.95912392679e-36	7.59124067107e-39	13	7	11	0.0224609375	1.0
group_35292			11	911	452	2607	2.37580993521	74.1046048891	0.0696429091828	1.58806543009e-40	6.56077471132e-36	8.33643546547e-39	11	3	9	0.0654296875	0.2265625
group_29779			11	911	452	2607	2.37580993521	74.1046048891	0.0696429091828	1.58806543009e-40	6.56077471132e-36	8.33643546547e-39	11	3	9	0.0654296875	0.2265625
group_8166			51	8	412	3510	11.0151187905	99.7725980671	54.3112864078	1.62687746429e-40	6.7211188682e-36	8.52933866523e-39	5	4	2	0.375	1.0
group_6038			7	837	456	2681	1.51187904968	76.2080727686	0.0491704919407	2.29807031831e-40	9.49401790603e-36	1.20329757998e-38	10	2	8	0.109375	0.109375
group_1608			73	1640	390	1878	15.7667386609	53.3826037521	0.214343339587	3.52345805694e-40	1.45564622706e-35	1.84259016084e-38	17	2	17	1.52587890625e-05	0.00234985351562
group_16591			7	833	456	2685	1.51187904968	76.3217737351	0.0494803184432	4.06727386522e-40	1.68031285194e-35	2.12428931977e-38	16	4	12	0.0768127441406	0.0768127441406
group_29185			460	2771	3	747	99.3520518359	21.2336554861	41.3352580296	5.35045191294e-40	2.21043219879e-35	2.79094974595e-38	15	14	1	0.0009765625	0.0009765625
group_16819			460	2768	3	750	99.3520518359	21.3189312109	41.5462427746	5.51594562255e-40	2.27880261504e-35	2.87364768606e-38	13	11	3	0.0224609375	0.09228515625
group_21154			432	2338	31	1180	93.3045356371	33.5417851052	7.03330665857	9.27556881643e-40	3.83201574513e-35	4.82621630369e-38	16	12	7	0.0768127441406	0.803619384766
group_51911			332	1388	131	2130	71.7062634989	60.545764639	3.88916998482	1.36545623659e-39	5.64110935023e-35	7.09573503174e-38	15	10	11	0.118469238281	0.3017578125
group_12853			411	2099	52	1419	88.7688984881	40.3354178511	5.34328618023	1.42147883596e-39	5.87255551499e-35	7.37758230526e-38	17	11	10	0.332305908203	0.629058837891
group_7033			4	762	459	2756	0.863930885529	78.3399658897	0.03151893595	1.45127333259e-39	5.99564551893e-35	7.52276727595e-38	8	2	6	0.2890625	0.2890625
group_10203			106	1923	357	1595	22.8941684665	45.3382603752	0.246274276741	2.34692690068e-39	9.69585910479e-35	1.21501993794e-37	16	12	10	0.0768127441406	0.454498291016
group_18366			23	1069	440	2449	4.96760259179	69.613416714	0.119752955183	2.44184463109e-39	1.00879927244e-34	1.26257731219e-37	16	6	13	0.0212707519531	0.454498291016
group_16590			455	2686	8	832	98.2721382289	23.6498010233	17.617274758	7.00745747036e-39	2.89499090473e-34	3.61873863091e-37	16	12	4	0.0768127441406	0.0768127441406
group_5566			4	753	459	2765	0.863930885529	78.5957930642	0.0319998148293	7.44181506153e-39	3.07443705637e-34	3.83824850982e-37	12	1	11	0.00634765625	0.00634765625
group_14927			11	882	452	2636	2.37580993521	74.928936896	0.0727329279795	8.69442935436e-39	3.59192959917e-34	4.47871521093e-37	10	3	8	0.109375	0.34375
group_18269			427	2293	36	1225	92.2246220302	34.8209209778	6.33661627174	9.02039993534e-39	3.72659782529e-34	4.64084411617e-37	17	15	5	0.00234985351562	0.143463134766
group_16082			354	1579	109	1939	76.4578833693	55.1165434906	3.98815880449	9.17981320693e-39	3.79245623018e-34	4.71698536092e-37	16	11	11	0.210113525391	0.210113525391
group_13299			115	172	348	3346	24.838012959	95.1108584423	6.42859529538	9.89511833303e-39	4.08797023693e-34	5.0782238968e-37	16	10	9	0.454498291016	0.803619384766
group_24074			1	677	462	2841	0.215982721382	80.7561114269	0.00908323581883	1.18638971099e-38	4.90133181301e-34	6.08105683996e-37	8	1	7	0.0703125	0.0703125
group_10546			55	16	408	3502	11.879049676	99.5451961342	29.5052083333	1.18873790457e-38	4.91103290515e-34	6.0855426334e-37	7	4	4	1.0	1.0
group_25440			14	928	449	2590	3.02375809935	73.6213757817	0.0870228861071	1.2637035734e-38	5.2207385728e-34	6.45332332855e-37	13	5	9	0.266845703125	0.5810546875
group_26776			14	928	449	2590	3.02375809935	73.6213757817	0.0870228861071	1.2637035734e-38	5.2207385728e-34	6.45332332855e-37	13	5	9	0.266845703125	0.5810546875
group_20127			366	1684	97	1834	79.0496760259	52.1318931211	4.10928814555	1.59955813086e-38	6.60825450603e-34	8.15833889633e-37	16	9	12	0.0768127441406	0.803619384766
group_4746			46	1336	417	2182	9.93520518359	62.023877203	0.180164850156	1.73301025035e-38	7.15958524726e-34	8.82809524939e-37	16	6	15	0.000518798828125	0.454498291016
group_12265			81	70	382	3448	17.494600432	98.010233087	10.4445774121	2.57066906671e-38	1.06202051153e-33	1.30790703391e-36	12	10	5	0.03857421875	0.7744140625
group_16081			108	1925	355	1593	23.3261339093	45.281409892	0.25175635632	3.16334077073e-38	1.30687097261e-33	1.6059016684e-36	17	11	12	0.143463134766	0.332305908203
group_22755			0	640	463	2878	0.0	81.8078453667	0.0	3.16414677723e-38	1.30720395808e-33	1.6059016684e-36	8	0	8	0.0078125	0.0078125
group_675			0	641	463	2877	0.0	81.7794201251	0.0	3.18867683069e-38	1.31733805906e-33	1.6143848763e-36	14	0	14	0.0001220703125	0.0001220703125
group_12855			0	641	463	2877	0.0	81.7794201251	0.0	3.18867683069e-38	1.31733805906e-33	1.6143848763e-36	8	0	8	0.0078125	0.0078125
group_5032			10	856	453	2662	2.15982721382	75.6679931779	0.068649295455	3.20498737853e-38	1.32407643569e-33	1.62065659204e-36	15	3	13	0.00738525390625	0.03515625
group_16666			4	741	459	2777	0.863930885529	78.9368959636	0.0326591575302	3.99494099478e-38	1.65042997317e-33	2.017640554e-36	17	3	16	0.000274658203125	0.0127258300781
group_1810			5	762	458	2756	1.07991360691	78.3399658897	0.0394846932343	5.46979218426e-38	2.25973524508e-33	2.75913949339e-36	10	2	10	0.001953125	0.109375
group_11488			443	2511	20	1007	95.6803455724	28.6242183059	8.88293508562	6.21844837273e-38	2.56902757622e-33	3.13296045881e-36	16	14	4	0.00418090820312	0.0768127441406
group_17954			462	2853	1	665	99.7840172786	18.9027856737	107.686645636	6.40188176573e-38	2.64480941388e-33	3.22144873797e-36	16	15	1	0.000518798828125	0.000518798828125
group_9971			12	885	451	2633	2.59179265659	74.8436611711	0.0791611860649	6.78936315898e-38	2.80488960187e-33	3.41227445483e-36	13	2	12	0.00341796875	0.0224609375
group_6027			14	917	449	2601	3.02375809935	73.9340534395	0.0884408099424	6.97577906034e-38	2.8819036032e-33	3.50170547169e-36	11	5	7	0.548828125	1.0
group_16663			4	736	459	2782	0.863930885529	79.0790221717	0.0329402292318	7.20485293047e-38	2.97654089116e-33	3.61230690675e-36	17	3	16	0.000274658203125	0.0127258300781
group_1557			94	108	369	3410	20.3023758099	96.9300739056	8.04326006223	7.84304945219e-38	3.24019902018e-33	3.92751396386e-36	8	4	6	0.2890625	1.0
group_13053			2	690	461	2828	0.431965442765	80.386583286	0.0177811311264	8.13829657529e-38	3.36217446415e-33	4.07042913336e-36	15	2	14	0.0009765625	0.00738525390625
group_20168			7	794	456	2724	1.51187904968	77.430358158	0.052664722259	1.16406359782e-37	4.80909594169e-33	5.81510996577e-36	8	3	6	0.2890625	0.7265625
group_25414			43	3	420	3515	9.28725701944	99.9147242752	119.956349206	1.21010979091e-37	4.99932657917e-33	6.03055075895e-36	5	4	2	0.375	1.0
group_7741			43	3	420	3515	9.28725701944	99.9147242752	119.956349206	1.21010979091e-37	4.99932657917e-33	6.03055075895e-36	4	3	2	0.625	1.0
group_16969			97	118	366	3400	20.9503239741	96.6458214895	7.63638047606	1.21852327178e-37	5.03408519271e-33	6.06516288278e-36	15	10	10	0.3017578125	0.3017578125
group_2130			2	685	461	2833	0.431965442765	80.528709494	0.01794258752	1.48436910226e-37	6.13237407216e-33	7.37951151885e-36	11	1	10	0.01171875	0.01171875
group_23131			0	630	463	2888	0.0	82.0920977828	0.0	1.67008514989e-37	6.89962277976e-33	8.29281584105e-36	5	0	5	0.0625	0.0625
group_19916			195	2556	268	962	42.1166306695	27.3450824332	0.273850816341	1.86709486062e-37	7.71352899766e-33	9.2599387727e-36	17	15	7	0.00234985351562	0.629058837891
group_23059			85	84	378	3434	18.3585313175	97.6122797044	9.19280675233	2.1768865387e-37	8.99337135732e-33	1.07834188937e-35	8	5	5	0.7265625	0.7265625
group_11078			405	2072	58	1446	87.4730021598	41.1028993746	4.87310278259	2.52247704396e-37	1.04211094117e-32	1.24803705529e-35	17	8	12	0.143463134766	1.0
group_20022			0	626	463	2892	0.0	82.2057987493	0.0	2.86951072582e-37	1.18548096616e-32	1.4180394332e-35	10	0	10	0.001953125	0.001953125
group_2404			55	1411	408	2107	11.879049676	59.8919840819	0.201298272675	4.10176091151e-37	1.69456048537e-32	2.02456449865e-35	14	5	13	0.0018310546875	0.423950195312
group_13739			288	1104	175	2414	62.2030237581	68.6185332575	3.59850931677	4.56163884297e-37	1.8845498552e-32	2.24886617565e-35	17	12	9	0.143463134766	1.0
group_17589			64	35	399	3483	13.8228941685	99.0051165435	15.9621911923	4.72311344357e-37	1.95125985694e-32	2.32569708813e-35	14	8	10	0.179565429688	0.79052734375
group_15206			453	2683	10	835	97.8401727862	23.7350767482	14.0982109579	5.63374180883e-37	2.32746775348e-32	2.77079494462e-35	14	9	6	0.423950195312	0.79052734375
group_11097			26	1069	437	2449	5.61555075594	69.613416714	0.136302239309	7.67573688041e-37	3.1710771774e-32	3.77060306469e-35	16	8	13	0.0212707519531	1.0
group_35202			12	865	451	2653	2.59179265659	75.4121660034	0.081606705715	1.12279464695e-36	4.63860152495e-32	5.50902793938e-35	12	4	9	0.14599609375	0.3876953125
group_15272			34	1169	429	2349	7.343412527	66.7708925526	0.159253919733	1.21088790418e-36	5.00254119853e-32	5.93421257239e-35	16	6	12	0.0768127441406	0.454498291016
group_15207			10	829	453	2689	2.15982721382	76.4354747015	0.0716041295531	1.61471271913e-36	6.67086265654e-32	7.9038657068e-35	14	6	9	0.423950195312	0.79052734375
group_8482			29	1103	434	2415	6.26349892009	68.6469584991	0.146301874653	2.0180497664e-36	8.33716899994e-32	9.86647218928e-35	15	4	13	0.00738525390625	0.118469238281
group_15314			14	894	449	2624	3.02375809935	74.5878339966	0.0915183131294	2.05259940438e-36	8.4799039193e-32	1.00235270914e-34	13	1	12	0.00341796875	0.00341796875
group_15271			39	1	424	3517	8.42332613391	99.9715747584	323.497641509	3.00497587938e-36	1.24144568505e-31	1.46569738494e-34	7	6	1	0.125	0.125
group_7441			8	791	455	2727	1.72786177106	77.5156338829	0.0606159958878	3.44414637859e-36	1.42288019339e-31	1.67792475635e-34	16	6	12	0.0768127441406	0.454498291016
group_8887			29	1098	434	2420	6.26349892009	68.7890847072	0.147272376252	3.5501511365e-36	1.46667393902e-31	1.72753114137e-34	16	3	14	0.00418090820312	0.0212707519531
group_21091			97	125	366	3393	20.9503239741	96.4468447982	7.19390163934	3.61081131794e-36	1.49173447978e-31	1.75498174092e-34	12	7	8	0.3876953125	0.7744140625
group_13052			460	2830	3	688	99.3520518359	19.5565662308	37.2767962309	3.89843493579e-36	1.61056042502e-31	1.89255044069e-34	15	14	3	0.0009765625	0.03515625
group_3806			85	89	378	3429	18.3585313175	97.4701534963	8.66372391653	3.93001425635e-36	1.62360678973e-31	1.90564177198e-34	12	6	8	0.3876953125	1.0
group_16973			254	892	209	2626	54.8596112311	74.6446844798	3.57781020018	4.16385966448e-36	1.72021534319e-31	2.01666511511e-34	15	9	9	0.607238769531	0.607238769531
group_2527			3	683	460	2835	0.647948164147	80.5855599773	0.0270704691578	6.88910682978e-36	2.84609670459e-31	3.32876807554e-34	10	2	8	0.109375	0.109375
group_10459			3	683	460	2835	0.647948164147	80.5855599773	0.0270704691578	6.88910682978e-36	2.84609670459e-31	3.32876807554e-34	16	2	15	0.000518798828125	0.00418090820312
group_18317			37	0	426	3518	7.99136069114	100.0	inf	7.20875628961e-36	2.97815348593e-31	3.47915126861e-34	1	1	0	1.0	1.0
group_31235			9	800	454	2718	1.94384449244	77.2598067084	0.0673513215859	9.41619509738e-36	3.89011268058e-31	4.5392213309e-34	13	2	11	0.0224609375	0.0224609375
group_7015			0	601	463	2917	0.0	82.9164297897	0.0	1.33219624168e-35	5.50370233327e-31	6.41457148399e-34	14	0	14	0.0001220703125	0.0001220703125
group_11095			430	2379	33	1139	92.8725701944	32.376350199	6.23855197626	1.33601796129e-35	5.51949100346e-31	6.42548428808e-34	17	12	9	0.143463134766	1.0
group_4030			5	724	458	2794	1.07991360691	79.4201250711	0.0421300875775	1.36842114658e-35	5.65335828285e-31	6.57367242192e-34	10	2	10	0.001953125	0.109375
group_9843			8	778	455	2740	1.72786177106	77.8851620239	0.0619226531823	1.71429757609e-35	7.0822775761e-31	8.22564178408e-34	14	1	13	0.0018310546875	0.0018310546875
group_2659			317	3200	146	318	68.4665226782	9.03922683343	0.215766267123	2.06090149752e-35	8.51420235672e-31	9.87726491499e-34	16	12	9	0.0768127441406	0.803619384766
group_8232			6	736	457	2782	1.29589632829	79.0790221717	0.0496265816763	2.75523187544e-35	1.1382689447e-30	1.31896749096e-33	12	1	11	0.00634765625	0.00634765625
group_16821			3	673	460	2845	0.647948164147	80.8698123934	0.02756961044	3.45206001908e-35	1.42614955568e-30	1.65063605982e-33	13	3	11	0.0224609375	0.09228515625
group_10792			9	788	454	2730	1.94384449244	77.6009096077	0.0686788613341	4.87416958591e-35	2.01366568103e-30	2.3279372035e-33	11	2	9	0.0654296875	0.0654296875
group_19379			0	588	463	2930	0.0	83.2859579306	0.0	6.56193401235e-35	2.71093179852e-30	3.13040623386e-33	9	0	9	0.00390625	0.00390625
group_18336			0	590	463	2928	0.0	83.2291074474	0.0	6.71790190598e-35	2.77536681442e-30	3.19742720555e-33	6	0	6	0.03125	0.03125
group_24176			0	590	463	2928	0.0	83.2291074474	0.0	6.71790190598e-35	2.77536681442e-30	3.19742720555e-33	7	0	7	0.015625	0.015625
group_3304			13	851	450	2667	2.80777537797	75.810119386	0.0905366235801	7.39751086443e-35	3.05613366342e-30	3.51683965871e-33	11	5	9	0.0654296875	1.0
group_29710			382	1888	81	1630	82.505399568	46.3331438317	4.07158924461	7.8654353832e-35	3.24944731986e-30	3.73499691938e-33	17	15	5	0.00234985351562	0.143463134766
group_23052			40	3	423	3515	8.63930885529	99.9147242752	110.795902285	7.99376309001e-35	3.30246334538e-30	3.79157674555e-33	7	6	2	0.125	0.453125
group_21682			31	1100	432	2418	6.69546436285	68.732234224	0.15773989899	8.83522472044e-35	3.65009638875e-30	4.18450508944e-33	17	6	15	0.00234985351562	0.332305908203
group_10634			233	780	230	2738	50.3239740821	77.8283115406	3.55604236343	8.84242960588e-35	3.65307294308e-30	4.18450508944e-33	15	12	9	0.03515625	0.607238769531
group_2849			57	27	406	3491	12.3110151188	99.2325184764	18.1524356869	9.24890810671e-35	3.82100140612e-30	4.37185515575e-33	11	7	7	0.548828125	0.548828125
group_15662			41	4	422	3514	8.85529157667	99.8862990335	85.3518957346	9.27999842317e-35	3.83384574856e-30	4.38153799836e-33	10	9	1	0.021484375	0.021484375
group_10810			90	1710	373	1808	19.4384449244	51.3928368391	0.255114999294	1.02633723791e-34	4.24010703097e-30	4.84030482988e-33	16	7	11	0.210113525391	0.803619384766
group_35999			0	586	463	2932	0.0	83.3428084139	0.0	1.13317887584e-34	4.68150188978e-30	5.33808653338e-33	9	0	9	0.00390625	0.00390625
group_21195			61	35	402	3483	13.1749460043	99.0051165435	15.1004264392	1.14422609529e-34	4.72714126748e-30	5.38398777617e-33	7	4	5	0.453125	1.0
group_32256			0	587	463	2931	0.0	83.3143831723	0.0	1.19722196039e-34	4.94608308497e-30	5.62694321385e-33	9	0	9	0.00390625	0.00390625
group_15290			16	892	447	2626	3.45572354212	74.6446844798	0.105376149918	1.53540612498e-34	6.34322332412e-30	7.20820832286e-33	7	2	7	0.015625	0.453125
group_10431			3	662	460	2856	0.647948164147	81.1824900512	0.0281360830159	1.7517009282e-34	7.23680204466e-30	8.21430425046e-33	12	1	11	0.00634765625	0.00634765625
group_22716			103	154	360	3364	22.2462203024	95.6225127914	6.24985569986	1.87744429567e-34	7.75628561868e-30	8.79397462436e-33	10	5	8	0.109375	1.0
group_9158			0	582	463	2936	0.0	83.4565093803	0.0	1.91754858277e-34	7.92196846e-30	8.97165171008e-33	5	0	5	0.0625	0.0625
group_10809			371	1794	92	1724	80.1295896328	49.0051165435	3.87526053027	2.14213647238e-34	8.84980840834e-30	1.00110954845e-32	16	11	8	0.210113525391	1.0
group_1749			61	36	402	3482	13.1749460043	98.9766913019	14.6767551133	2.76957753558e-34	1.14419556728e-29	1.2928763472e-32	7	6	3	0.125	1.0
group_20774			0	577	463	2941	0.0	83.5986355884	0.0	3.27801060274e-34	1.35424452031e-29	1.52849268658e-32	5	0	5	0.0625	0.0625
group_10000			71	59	392	3459	15.3347732181	98.3229107447	10.6186873054	3.33537693214e-34	1.37794427198e-29	1.55348846897e-32	12	4	9	0.14599609375	0.3876953125
group_1739			271	1030	192	2488	58.5313174946	70.722001137	3.40942556634	4.61379333246e-34	1.90609643944e-29	2.14650499937e-32	16	11	11	0.210113525391	0.210113525391
group_1586			193	562	270	2956	41.6846652268	84.0250142126	3.75977329643	5.47530060418e-34	2.2620109386e-29	2.5444442504e-32	16	8	12	0.0768127441406	1.0
group_9663			1	603	462	2915	0.215982721382	82.8595793064	0.0104635552397	6.52380229559e-34	2.69517844238e-29	3.0282903847e-32	7	1	6	0.125	0.125
group_16669			448	2653	15	865	96.7602591793	24.5878339966	9.73790677221	1.09987749724e-33	4.54392390433e-29	5.09980236176e-32	17	16	6	0.000274658203125	0.332305908203
group_26724			254	926	209	2592	54.8596112311	73.6782262649	3.40182086868	1.51991128202e-33	6.27920947941e-29	7.03947251055e-32	17	11	11	0.332305908203	0.332305908203
group_8163			58	32	405	3486	12.5269978402	99.0903922683	15.6009259259	1.79646909144e-33	7.42175275746e-29	8.31103332303e-32	10	6	5	0.75390625	1.0
group_16996			4	665	459	2853	0.863930885529	81.0972143263	0.0373875866136	2.26685097057e-33	9.36504141472e-29	1.04754378241e-31	12	3	9	0.14599609375	0.14599609375
group_11493			0	564	463	2954	0.0	83.9681637294	0.0	2.77616465747e-33	1.14691690494e-28	1.28147140217e-31	9	0	9	0.00390625	0.00390625
group_21679			429	2409	34	1109	92.656587473	31.5235929505	5.80862207897	3.18888183149e-33	1.31742275104e-28	1.47033789179e-31	17	14	7	0.0127258300781	0.629058837891
group_24135			7	720	456	2798	1.51187904968	79.5338260375	0.059655214425	3.92034614915e-33	1.6196126046e-28	1.80558818796e-31	9	3	7	0.1796875	0.5078125
group_26873			37	2	426	3516	7.99136069114	99.9431495168	152.690140845	4.27712019275e-33	1.76700666523e-28	1.96771343567e-31	5	4	1	0.375	0.375
group_26670			86	1645	377	1873	18.5745140389	53.2404775441	0.259734103021	5.0696713054e-33	2.0944333064e-28	2.32973671457e-31	17	9	13	0.0490417480469	1.0
group_4877			1	587	462	2931	0.215982721382	83.3143831723	0.0108077612337	5.6916117413e-33	2.35137555868e-28	2.61263950965e-31	10	1	9	0.021484375	0.021484375
group_2733			39	4	424	3514	8.42332613391	99.8862990335	80.8054245283	6.64868687225e-33	2.74677200753e-28	3.04858158439e-31	4	3	2	0.625	1.0
group_3259			2	612	461	2906	0.431965442765	82.6037521319	0.0206002863908	7.23286837632e-33	2.98811491231e-28	3.31276597817e-31	7	1	6	0.125	0.125
group_13686			444	2611	19	907	95.8963282937	25.7816941444	8.11763994436	1.08931124128e-32	4.5002715311e-28	4.98368940322e-31	14	13	5	0.0018310546875	0.423950195312
group_18369			113	202	350	3316	24.4060475162	94.2581011939	5.29997171146	1.30771874091e-32	5.40257843433e-28	5.9763035778e-31	10	5	8	0.109375	1.0
group_13395			35	1112	428	2406	7.55939524838	68.3911313246	0.17693555436	1.39515972737e-32	5.76382338169e-28	6.36886561513e-31	17	5	14	0.0127258300781	0.143463134766
group_20219			0	554	463	2964	0.0	84.2524161455	0.0	1.42207675162e-32	5.87502568396e-28	6.48457581012e-31	8	0	8	0.0078125	0.0078125
group_20024			45	12	418	3506	9.7192224622	99.6588971006	31.4533492823	2.38397011211e-32	9.84889572415e-28	1.08587604456e-30	6	4	3	0.6875	1.0
group_5993			9	742	454	2776	1.94384449244	78.908470722	0.0741655485235	3.09970716741e-32	1.28058202207e-27	1.41033262343e-30	13	2	11	0.0224609375	0.0224609375
group_15999			312	1352	151	2166	67.3866090713	61.5690733371	3.31023942944	5.38550742319e-32	2.22491468174e-27	2.44765091501e-30	15	10	12	0.03515625	0.3017578125
group_2367			8	722	455	2796	1.72786177106	79.4769755543	0.0680892514688	5.57971084573e-32	2.30514594169e-27	2.53312740846e-30	12	3	10	0.03857421875	0.14599609375
group_7252			16	850	447	2668	3.45572354212	75.8385446276	0.112351625214	5.62608027416e-32	2.32430254366e-27	2.55137491072e-30	15	6	11	0.118469238281	0.607238769531
group_12874			2	599	461	2919	0.431965442765	82.9732802729	0.02114152655	6.12628932245e-32	2.53095390779e-27	2.77516875854e-30	16	2	15	0.000518798828125	0.00418090820312
group_10761			0	542	463	2976	0.0	84.5935190449	0.0	6.54363884042e-32	2.70337351414e-27	2.96097865733e-30	6	0	6	0.03125	0.03125
group_16675			6	679	457	2839	1.29589632829	80.6992609437	0.0548947319233	8.74187717972e-32	3.61153171926e-27	3.95134761407e-30	17	5	15	0.00234985351562	0.143463134766
group_16003			47	16	416	3502	10.151187905	99.5451961342	24.7286658654	9.00673949962e-32	3.72095428948e-27	4.06661670981e-30	10	8	6	0.109375	0.75390625
group_27993			3	617	460	2901	0.647948164147	82.4616259238	0.0306638010006	1.04471972448e-31	4.31605059776e-27	4.71184563074e-30	12	2	11	0.00634765625	0.03857421875
group_11722			2	596	461	2922	0.431965442765	83.0585559977	0.0212697811877	1.07459920587e-31	4.43949169922e-27	4.8413213732e-30	10	2	8	0.109375	0.109375
group_51760			370	1834	93	1684	79.9136069114	47.8681068789	3.65309975258	1.07638920144e-31	4.44688670789e-27	4.84410316764e-30	17	13	9	0.0490417480469	1.0
group_21721			124	253	339	3265	26.7818574514	92.8084138715	4.72046358156	1.15226273725e-31	4.7603430464e-27	5.17991626377e-30	17	11	11	0.332305908203	0.332305908203
group_15809			1	565	462	2953	0.215982721382	83.9397384878	0.0113128759146	1.35036533121e-31	5.57876429282e-27	6.06387423132e-30	13	1	12	0.00341796875	0.00341796875
group_25320			4	637	459	2881	0.863930885529	81.8931210915	0.0394140562208	1.55787215327e-31	6.43603722678e-27	6.98809688033e-30	10	2	8	0.109375	0.109375
group_18475			61	44	402	3474	13.1749460043	98.749289369	11.9806648575	1.84614218236e-31	7.62696719797e-27	8.27219869628e-30	9	8	4	0.0390625	1.0
group_13826			0	535	463	2983	0.0	84.7924957362	0.0	1.87967201294e-31	7.76548898705e-27	8.41331417881e-30	7	0	7	0.015625	0.015625
group_26622			0	536	463	2982	0.0	84.7640704946	0.0	1.98500622067e-31	8.20065619945e-27	8.87516904702e-30	14	0	14	0.0001220703125	0.0001220703125
group_9914			375	1884	88	1634	80.9935205184	46.4468447982	3.69589606254	2.16061497677e-31	8.92614865355e-27	9.64989043627e-30	17	16	5	0.000274658203125	0.143463134766
group_11927			40	7	423	3511	8.63930885529	99.8010233087	47.4299223235	2.61623013996e-31	1.08084315772e-26	1.16721723296e-29	5	3	2	1.0	1.0
group_3650			95	144	368	3374	20.5183585313	95.9067652075	6.04864885266	2.61942498795e-31	1.08216304527e-26	1.16738192586e-29	12	6	7	0.7744140625	1.0
group_1815			43	11	420	3507	9.28725701944	99.6873223422	32.6409090909	3.15975415189e-31	1.30538923277e-26	1.40666943187e-29	7	6	2	0.125	0.453125
group_35087			441	2598	22	920	95.2483801296	26.1512222854	7.09846735251	3.55737504746e-31	1.46965835336e-26	1.58197885184e-29	17	16	6	0.000274658203125	0.332305908203
group_1735			419	2330	44	1188	90.4967602592	33.7691870381	4.85536480687	4.0864337842e-31	1.68822838926e-26	1.8152993433e-29	16	15	4	0.000518798828125	0.0768127441406
group_27994			459	2888	4	630	99.1360691145	17.9079022172	25.0320290859	4.49778615706e-31	1.85817039506e-26	1.99588656828e-29	13	12	3	0.00341796875	0.09228515625
group_5992			3	606	460	2912	0.647948164147	82.7743035816	0.0313387860525	5.03125470942e-31	2.0785622581e-26	2.23021701513e-29	12	1	11	0.00634765625	0.00634765625
group_31879			3	607	460	2911	0.647948164147	82.74587834	0.0312764128644	5.08051142246e-31	2.09891168396e-26	2.24963738903e-29	9	2	7	0.1796875	0.1796875
group_29186			3	608	460	2910	0.647948164147	82.7174530984	0.0312142448513	5.3004208984e-31	2.18976288576e-26	2.34449987768e-29	9	1	8	0.0390625	0.0390625
group_26574			73	1487	390	2031	15.7667386609	57.7316657192	0.25565671719	5.31513888688e-31	2.19584332834e-26	2.34849553833e-29	16	5	15	0.000518798828125	0.210113525391
group_3084			5	648	458	2870	1.07991360691	81.5804434338	0.0483516631624	5.77715311679e-31	2.38671526714e-26	2.54990947344e-29	15	1	15	6.103515625e-05	0.0009765625
group_26673			22	917	441	2601	4.75161987041	73.9340534395	0.141499566021	5.81532850444e-31	2.40248666504e-26	2.56401992e-29	16	4	14	0.00418090820312	0.0768127441406
group_302			261	1008	202	2510	56.3714902808	71.3473564525	3.21737977369	5.9316260218e-31	2.45053265839e-26	2.61250816459e-29	17	11	9	0.332305908203	1.0
group_21371			1	556	462	2962	0.215982721382	84.1955656623	0.0115310349123	6.26191991369e-31	2.58698697394e-26	2.75504470068e-29	6	1	5	0.21875	0.21875
group_7743			61	46	402	3472	13.1749460043	98.6924388857	11.4531689379	8.15916054767e-31	3.37079399706e-26	3.5859510607e-29	12	7	8	0.3876953125	0.7744140625
group_7697			18	857	445	2661	3.88768898488	75.6395679363	0.125596213601	1.09312042512e-30	4.51600841228e-26	4.79915878032e-29	12	4	10	0.03857421875	0.3876953125
group_6511			445	2662	18	856	96.1123110151	24.3320068221	7.94974538776	1.11713676401e-30	4.61522711315e-26	4.89939183986e-29	17	15	5	0.00234985351562	0.143463134766
group_21704			12	766	451	2752	2.59179265659	78.2262649233	0.0955926198237	1.36846593025e-30	5.65354329764e-26	5.99527391054e-29	14	3	12	0.012939453125	0.057373046875
group_5013			90	131	373	3387	19.4384449244	96.2762933485	6.23846264044	1.44295195283e-30	5.96126740274e-26	6.31490190968e-29	14	7	10	0.179565429688	1.0
group_1502			421	2364	42	1154	90.9287257019	32.8027288232	4.8931794376	1.76776815184e-30	7.3031805657e-26	7.72823340286e-29	16	15	4	0.000518798828125	0.0768127441406
group_12646			8	696	455	2822	1.72786177106	80.2160318363	0.0712896299103	2.21372356378e-30	9.14555615905e-26	9.66760693346e-29	12	3	11	0.00634765625	0.14599609375
group_5147			254	974	209	2544	54.8596112311	72.3138146674	3.17428254227	2.62382148137e-30	1.0839793686e-25	1.14464558458e-28	17	10	13	0.0490417480469	0.629058837891
group_18344			278	1136	185	2382	60.0431965443	67.7089255259	3.15091358965	2.62722249485e-30	1.0853844293e-25	1.14492028407e-28	16	12	9	0.0768127441406	0.803619384766
group_18235			350	1685	113	1833	75.5939524838	52.1034678795	3.36939681206	2.71799836429e-30	1.12288666424e-25	1.18323146917e-28	16	10	12	0.0768127441406	0.454498291016
group_19229			5	635	458	2883	1.07991360691	81.9499715748	0.0495650379947	2.8133733215e-30	1.16228892031e-25	1.22346202138e-28	11	3	8	0.2265625	0.2265625
group_18624			1	544	462	2974	0.215982721382	84.5366685617	0.0118331423478	2.99204278479e-30	1.23610263568e-25	1.29979246654e-28	14	1	14	0.0001220703125	0.0018310546875
group_26679			12	758	451	2760	2.59179265659	78.4536668562	0.0968823312603	3.83588270239e-30	1.58471822084e-25	1.66461997987e-28	14	3	12	0.012939453125	0.057373046875
group_6470			2	570	461	2948	0.431965442765	83.7976122797	0.0224378734254	4.06053638058e-30	1.67752939491e-25	1.76026169455e-28	11	1	10	0.01171875	0.01171875
group_19377			0	513	463	3005	0.0	85.4178510517	0.0	4.21222059285e-30	1.74019469352e-25	1.82410345233e-28	7	0	7	0.015625	0.015625
group_31698			442	2629	21	889	95.464362851	25.2700397953	7.11728160264	4.29704705995e-30	1.77523905188e-25	1.85888905956e-28	8	7	3	0.0703125	0.7265625
group_31699			21	890	442	2628	4.53563714903	74.701534963	0.140291829783	4.31884414937e-30	1.78424408343e-25	1.86636410401e-28	9	3	8	0.0390625	0.5078125
group_16383			5	631	458	2887	1.07991360691	82.0636725412	0.0499484425498	4.77925271469e-30	1.97445267402e-25	2.06316893837e-28	11	2	9	0.0654296875	0.0654296875
group_7030			50	25	413	3493	10.7991360691	99.2893689596	16.9152542373	5.74012722334e-30	2.37141875978e-25	2.4753849267e-28	5	3	4	0.375	1.0
group_15892			8	686	455	2832	1.72786177106	80.5002842524	0.0725851408067	6.09417074497e-30	2.51768475987e-25	2.62532300299e-28	15	2	13	0.00738525390625	0.00738525390625
group_7291			53	31	410	3487	11.4470842333	99.1188175099	14.5405979544	6.27045280846e-30	2.59051216876e-25	2.69845017579e-28	14	7	9	0.423950195312	1.0
group_27583			447	2704	16	814	96.5442764579	23.1381466742	8.41017936391	6.34158521013e-30	2.61989909786e-25	2.72622174595e-28	17	17	4	1.52587890625e-05	0.0490417480469
group_17757			3	589	460	2929	0.647948164147	83.257532689	0.0324315346571	6.92039293985e-30	2.85902193524e-25	2.97195627364e-28	13	2	11	0.0224609375	0.0224609375
group_31679			405	2202	58	1316	87.4730021598	37.4076179648	4.17316546087	6.96045566671e-30	2.87557304959e-25	2.98605716468e-28	17	14	8	0.0127258300781	1.0
group_10298			160	2195	303	1323	34.5572354212	37.6065946561	0.318275107693	9.08454069082e-30	3.7530962956e-25	3.89325341867e-28	16	5	14	0.00418090820312	0.210113525391
group_2331			10	717	453	2801	2.15982721382	79.6191017624	0.0862374192198	9.10815557927e-30	3.76285231446e-25	3.89932882328e-28	10	5	8	0.109375	1.0
group_4140			54	34	409	3484	11.6630669546	99.0335417851	13.5291241191	1.37262116689e-29	5.67070982675e-25	5.8703000277e-28	10	8	4	0.109375	0.75390625
group_3737			390	2056	73	1462	84.2332613391	41.5577032405	3.79897127019	1.41267379821e-29	5.83617926254e-25	6.03534566964e-28	16	8	11	0.210113525391	1.0
group_5935			58	43	405	3475	12.5269978402	98.7777146106	11.573356302	1.51450254365e-29	6.25686435859e-25	6.46370284979e-28	8	5	4	0.7265625	1.0
group_1770			214	735	249	2783	46.2203023758	79.1074474133	3.25417042319	1.72648921021e-29	7.13264487415e-25	7.36083062348e-28	16	14	6	0.00418090820312	0.454498291016
group_36035			43	14	420	3504	9.28725701944	99.6020466174	25.6244897959	1.82422548688e-29	7.53642275394e-25	7.55910005411e-28	9	8	3	0.0390625	0.5078125
group_32577			43	14	420	3504	9.28725701944	99.6020466174	25.6244897959	1.82422548688e-29	7.53642275394e-25	7.55910005411e-28	9	8	3	0.0390625	0.5078125
group_24315			43	14	420	3504	9.28725701944	99.6020466174	25.6244897959	1.82422548688e-29	7.53642275394e-25	7.55910005411e-28	9	8	3	0.0390625	0.5078125
group_30156			43	14	420	3504	9.28725701944	99.6020466174	25.6244897959	1.82422548688e-29	7.53642275394e-25	7.55910005411e-28	9	8	3	0.0390625	0.5078125
group_30157			43	14	420	3504	9.28725701944	99.6020466174	25.6244897959	1.82422548688e-29	7.53642275394e-25	7.55910005411e-28	9	8	3	0.0390625	0.5078125
group_30155			43	14	420	3504	9.28725701944	99.6020466174	25.6244897959	1.82422548688e-29	7.53642275394e-25	7.55910005411e-28	9	8	3	0.0390625	0.5078125
group_30167			43	14	420	3504	9.28725701944	99.6020466174	25.6244897959	1.82422548688e-29	7.53642275394e-25	7.55910005411e-28	9	8	3	0.0390625	0.5078125
group_30165			43	14	420	3504	9.28725701944	99.6020466174	25.6244897959	1.82422548688e-29	7.53642275394e-25	7.55910005411e-28	9	8	3	0.0390625	0.5078125
group_30164			43	14	420	3504	9.28725701944	99.6020466174	25.6244897959	1.82422548688e-29	7.53642275394e-25	7.55910005411e-28	9	8	3	0.0390625	0.5078125
group_30163			43	14	420	3504	9.28725701944	99.6020466174	25.6244897959	1.82422548688e-29	7.53642275394e-25	7.55910005411e-28	9	8	3	0.0390625	0.5078125
group_36017			43	14	420	3504	9.28725701944	99.6020466174	25.6244897959	1.82422548688e-29	7.53642275394e-25	7.55910005411e-28	9	8	3	0.0390625	0.5078125
group_36016			43	14	420	3504	9.28725701944	99.6020466174	25.6244897959	1.82422548688e-29	7.53642275394e-25	7.55910005411e-28	9	8	3	0.0390625	0.5078125
group_36011			43	14	420	3504	9.28725701944	99.6020466174	25.6244897959	1.82422548688e-29	7.53642275394e-25	7.55910005411e-28	9	8	3	0.0390625	0.5078125
group_36010			43	14	420	3504	9.28725701944	99.6020466174	25.6244897959	1.82422548688e-29	7.53642275394e-25	7.55910005411e-28	9	8	3	0.0390625	0.5078125
group_36013			43	14	420	3504	9.28725701944	99.6020466174	25.6244897959	1.82422548688e-29	7.53642275394e-25	7.55910005411e-28	9	8	3	0.0390625	0.5078125
group_36012			43	14	420	3504	9.28725701944	99.6020466174	25.6244897959	1.82422548688e-29	7.53642275394e-25	7.55910005411e-28	9	8	3	0.0390625	0.5078125
group_36018			43	14	420	3504	9.28725701944	99.6020466174	25.6244897959	1.82422548688e-29	7.53642275394e-25	7.55910005411e-28	9	8	3	0.0390625	0.5078125
group_32263			43	14	420	3504	9.28725701944	99.6020466174	25.6244897959	1.82422548688e-29	7.53642275394e-25	7.55910005411e-28	9	8	3	0.0390625	0.5078125
group_32264			43	14	420	3504	9.28725701944	99.6020466174	25.6244897959	1.82422548688e-29	7.53642275394e-25	7.55910005411e-28	9	8	3	0.0390625	0.5078125
group_32265			43	14	420	3504	9.28725701944	99.6020466174	25.6244897959	1.82422548688e-29	7.53642275394e-25	7.55910005411e-28	9	8	3	0.0390625	0.5078125
group_32266			43	14	420	3504	9.28725701944	99.6020466174	25.6244897959	1.82422548688e-29	7.53642275394e-25	7.55910005411e-28	9	8	3	0.0390625	0.5078125
group_32267			43	14	420	3504	9.28725701944	99.6020466174	25.6244897959	1.82422548688e-29	7.53642275394e-25	7.55910005411e-28	9	8	3	0.0390625	0.5078125
group_26983			43	14	420	3504	9.28725701944	99.6020466174	25.6244897959	1.82422548688e-29	7.53642275394e-25	7.55910005411e-28	9	8	3	0.0390625	0.5078125
group_32275			43	14	420	3504	9.28725701944	99.6020466174	25.6244897959	1.82422548688e-29	7.53642275394e-25	7.55910005411e-28	9	8	3	0.0390625	0.5078125
group_32273			43	14	420	3504	9.28725701944	99.6020466174	25.6244897959	1.82422548688e-29	7.53642275394e-25	7.55910005411e-28	9	8	3	0.0390625	0.5078125
group_26984			43	14	420	3504	9.28725701944	99.6020466174	25.6244897959	1.82422548688e-29	7.53642275394e-25	7.55910005411e-28	9	8	3	0.0390625	0.5078125
group_32277			43	14	420	3504	9.28725701944	99.6020466174	25.6244897959	1.82422548688e-29	7.53642275394e-25	7.55910005411e-28	9	8	3	0.0390625	0.5078125
group_32270			43	14	420	3504	9.28725701944	99.6020466174	25.6244897959	1.82422548688e-29	7.53642275394e-25	7.55910005411e-28	9	8	3	0.0390625	0.5078125
group_13968			0	502	463	3016	0.0	85.7305287095	0.0	1.9698579906e-29	8.13807431658e-25	8.15438308275e-28	11	0	11	0.0009765625	0.0009765625
group_22004			89	134	374	3384	19.222462203	96.1910176236	6.00957777955	2.0213330047e-29	8.35073304231e-25	8.35909213445e-28	12	8	8	0.3876953125	0.3876953125
group_29654			77	95	386	3423	16.6306695464	97.2996020466	7.18764657758	2.1298800895e-29	8.79917361376e-25	8.79917361376e-28	17	11	11	0.332305908203	0.332305908203
group_15664			47	21	416	3497	10.151187905	99.4030699261	18.8139880952	2.66579422386e-29	1.1013195677e-24	1.10021934836e-27	9	7	4	0.1796875	1.0
group_27997			454	2826	9	692	98.0561555076	19.6702671973	12.3522843438	2.77721820233e-29	1.14735215593e-24	1.14506203187e-27	14	12	2	0.012939453125	0.012939453125
group_19160			40	10	423	3508	8.63930885529	99.7157475839	33.1725768322	3.06492281569e-29	1.26621156285e-24	1.26242428998e-27	5	1	4	0.375	0.375
group_21883			34	3	429	3515	7.343412527	99.9147242752	92.8593628594	3.14064164576e-29	1.29749328311e-24	1.29232398716e-27	4	3	3	0.625	0.625
group_26535			454	2829	9	689	98.0561555076	19.5849914724	12.2856918424	4.54327696958e-29	1.87696401444e-24	1.86762588502e-27	14	12	2	0.012939453125	0.012939453125
group_19877			454	2830	9	688	98.0561555076	19.5565662308	12.2635257165	4.67735722351e-29	1.93235658975e-24	1.92083160015e-27	15	13	2	0.00738525390625	0.00738525390625
group_607			94	154	369	3364	20.3023758099	95.6225127914	5.5646359061	4.99869357675e-29	2.06511027736e-24	2.05075499241e-27	12	5	9	0.14599609375	0.7744140625
group_5963			3	572	460	2946	0.647948164147	83.7407617965	0.0335892368501	5.4033667937e-29	2.23229292348e-24	2.21457631298e-27	5	2	4	0.375	1.0
group_31631			453	2816	10	702	97.8401727862	19.9545196134	11.2928267045	7.05560143236e-29	2.91488061975e-24	2.88888069351e-27	15	13	2	0.00738525390625	0.00738525390625
group_35085			6	631	457	2887	1.29589632829	82.0636725412	0.0600692867076	7.28583756719e-29	3.00999807413e-24	2.980196113e-27	16	3	15	0.000518798828125	0.0212707519531
group_4813			247	949	216	2569	53.3477321814	73.0244457078	3.09557331304	7.87168390504e-29	3.25202877169e-24	3.21664566933e-27	17	11	11	0.332305908203	0.332305908203
group_9634			0	490	463	3028	0.0	86.0716316089	0.0	9.19825713909e-29	3.80007597187e-24	3.75501578248e-27	11	0	11	0.0009765625	0.0009765625
group_12414			44	17	419	3501	9.50323974082	99.5167708926	21.6262810614	9.77765648175e-29	4.03944322231e-24	3.98760436555e-27	7	4	5	0.453125	1.0
group_14786			450	2769	13	749	97.192224622	21.2905059693	9.36328027336	1.12722208807e-28	4.65689261245e-24	4.59259626474e-27	16	14	2	0.00418090820312	0.00418090820312
group_4656			85	1558	378	1960	18.3585313175	55.7134735645	0.2828887938	1.24570742137e-28	5.14639106991e-24	5.07033602947e-27	17	4	17	1.52587890625e-05	0.0490417480469
group_13738			160	2177	303	1341	34.5572354212	38.1182490051	0.325272766137	1.24993967723e-28	5.16387578855e-24	5.08255490999e-27	17	7	15	0.00234985351562	0.629058837891
group_3781			37	7	426	3511	7.99136069114	99.8010233087	43.5637156271	1.26853077587e-28	5.24068119435e-24	5.15307885383e-27	9	7	4	0.1796875	1.0
group_30159			42	14	421	3504	9.07127429806	99.6020466174	24.9691211401	1.28430575263e-28	5.30585235585e-24	5.20692085952e-27	9	8	3	0.0390625	0.5078125
group_36027			42	14	421	3504	9.07127429806	99.6020466174	24.9691211401	1.28430575263e-28	5.30585235585e-24	5.20692085952e-27	9	8	3	0.0390625	0.5078125
group_16412			266	1082	197	2436	57.4514038877	69.2438885731	3.03994295204	1.59537969882e-28	6.59099214975e-24	6.46175700956e-27	16	10	10	0.454498291016	0.454498291016
group_15799			452	2805	11	713	97.6241900648	20.2671972712	10.4448549668	1.65858372295e-28	6.85210693463e-24	6.711172316e-27	16	15	2	0.000518798828125	0.00418090820312
group_2444			289	1244	174	2274	62.4190064795	64.6389994315	3.03611819492	1.78109058622e-28	7.35821953887e-24	7.19982342355e-27	17	11	11	0.332305908203	0.332305908203
group_1802			93	154	370	3364	20.0863930886	95.6225127914	5.49055809056	1.91755635491e-28	7.92200056904e-24	7.74389107433e-27	12	6	7	0.7744140625	1.0
group_3235			47	23	416	3495	10.151187905	99.3462194429	17.1681647157	2.04296004536e-28	8.44008083539e-24	8.24226644081e-27	6	4	4	0.6875	0.6875
group_5837			287	1228	176	2290	61.9870410367	65.0938032973	3.04092944922	2.07077992732e-28	8.55501311374e-24	8.34635425731e-27	17	11	11	0.332305908203	0.332305908203
group_17039			19	833	444	2685	4.10367170626	76.3217737351	0.137933551799	2.15082660292e-28	8.88570994464e-24	8.66053600842e-27	16	4	13	0.0212707519531	0.0768127441406
group_17133			8	659	455	2859	1.72786177106	81.267765776	0.076279411029	2.25727600513e-28	9.32548436001e-24	9.08031583253e-27	12	3	9	0.14599609375	0.14599609375
group_15568			0	484	463	3034	0.0	86.2421830586	0.0	2.54475098103e-28	1.05131297279e-23	1.0226779891e-26	11	0	11	0.0009765625	0.0009765625
group_29577			453	2826	10	692	97.8401727862	19.6702671973	11.0925690021	3.15640758943e-28	1.30400666742e-23	1.26725623656e-26	16	13	3	0.0212707519531	0.0212707519531
group_21715			320	1481	143	2037	69.1144708423	57.9022171688	3.07786743979	3.41408780009e-28	1.41046209285e-23	1.36938067267e-26	17	13	8	0.0490417480469	1.0
group_15795			9	673	454	2845	1.94384449244	80.8698123934	0.0838018995752	3.57930265656e-28	1.4787173065e-23	1.43425538943e-26	14	2	12	0.012939453125	0.012939453125
group_6919			4	581	459	2937	0.863930885529	83.4849346219	0.0440529625505	3.59285671855e-28	1.48431689613e-23	1.43829156602e-26	8	2	6	0.2890625	0.2890625
group_8172			38	9	425	3509	8.20734341253	99.7441728255	34.8606535948	3.90587664778e-28	1.6136348195e-23	1.56208598209e-26	7	5	4	0.453125	1.0
group_13701			0	482	463	3036	0.0	86.2990335418	0.0	4.55602245859e-28	1.88222955832e-23	1.82033806414e-26	10	0	10	0.001953125	0.001953125
group_3286			46	22	417	3496	9.93520518359	99.3746446845	17.5295400044	4.794993941e-28	1.98095584684e-23	1.91396700178e-26	7	4	4	1.0	1.0
group_7745			40	12	423	3506	8.63930885529	99.6588971006	27.6280535855	4.93348780977e-28	2.03817181885e-23	1.96734731549e-26	3	1	2	1.0	1.0
group_18292			266	1088	197	2430	57.4514038877	69.0733371234	3.01573230815	5.4615012478e-28	2.2563100105e-23	2.17580521746e-26	17	9	10	0.629058837891	1.0
group_26678			50	30	413	3488	10.7991360691	99.1472427516	14.0758676352	5.60548871878e-28	2.31579555439e-23	2.23101691174e-26	6	3	4	0.6875	1.0
group_25313			7	636	456	2882	1.51187904968	81.9215463331	0.0695616793556	5.94245370599e-28	2.45500589956e-23	2.36285457128e-26	11	2	9	0.0654296875	0.0654296875
group_2056			12	719	451	2799	2.59179265659	79.5622512791	0.103580669136	6.33699712075e-28	2.6180036205e-23	2.51731117355e-26	13	2	11	0.0224609375	0.0224609375
group_27582			15	763	448	2755	3.23974082073	78.3115406481	0.120895548586	8.31339582916e-28	3.4345132189e-23	3.29924420644e-26	17	3	17	1.52587890625e-05	0.0127258300781
group_3131			292	1276	171	2242	63.0669546436	63.7293916998	3.00034831069	8.88222608115e-28	3.66951406091e-23	3.52160658436e-26	16	9	10	0.454498291016	0.803619384766
group_10064			66	70	397	3448	14.2548596112	98.010233087	8.18884490824	9.40324218169e-28	3.88476144252e-23	3.72460349235e-26	5	3	4	0.375	1.0
group_25441			36	7	427	3511	7.77537796976	99.8010233087	42.2870525259	9.84436631503e-28	4.06700305573e-23	3.89559679667e-26	13	10	4	0.09228515625	0.266845703125
group_11080			7	633	456	2885	1.51187904968	82.006822058	0.0699641085336	1.0042107466e-27	4.14869585741e-23	3.97004388269e-26	11	5	7	0.548828125	1.0
group_10460			443	2684	20	834	95.6803455724	23.7066515065	6.88267511177	1.07305763367e-27	4.43312300198e-23	4.23816730591e-26	17	14	7	0.0127258300781	0.629058837891
group_20804			3	552	460	2966	0.647948164147	84.3092666288	0.0350425330813	1.14074034853e-27	4.71274060188e-23	4.50118491106e-26	11	2	9	0.0654296875	0.0654296875
group_24463			11	698	452	2820	2.37580993521	80.159181353	0.0983213733296	1.25071024268e-27	5.16705922559e-23	4.93040002442e-26	15	5	13	0.00738525390625	0.3017578125
group_24461			452	2821	11	697	97.6241900648	19.8123934053	10.1525571203	1.27546649607e-27	5.26933473523e-23	5.02319803168e-26	15	13	5	0.00738525390625	0.3017578125
group_51824			88	1566	375	1952	19.0064794816	55.4860716316	0.292509152831	1.48483372402e-27	6.13429356404e-23	5.84218434671e-26	17	11	12	0.143463134766	0.332305908203
group_1964			12	713	451	2805	2.59179265659	79.7328027288	0.104676222078	1.75696175487e-27	7.25853609788e-23	6.90631407981e-26	15	2	14	0.0009765625	0.00738525390625
group_4041			92	157	371	3361	19.8704103672	95.5372370665	5.30863392106	2.14949791861e-27	8.88022075117e-23	8.4412744783e-26	12	6	7	0.7744140625	1.0
group_14643			32	3	431	3515	6.91144708423	99.9147242752	86.9914926527	2.22363746357e-27	9.18651345323e-23	8.72413433355e-26	7	5	2	0.453125	0.453125
group_20750			435	2586	28	932	93.9524838013	26.4923251848	5.59910507126	2.23288001791e-27	9.224697218e-23	8.75208464705e-26	13	11	3	0.0224609375	0.09228515625
group_23911			448	2763	15	755	96.7602591793	21.461057419	8.16117746411	2.27859702745e-27	9.41356789951e-23	8.92281317489e-26	16	14	2	0.00418090820312	0.00418090820312
group_1498			125	293	338	3225	26.9978401728	91.6714042069	4.07057172284	2.29196247654e-27	9.46878457933e-23	8.96665206376e-26	15	10	10	0.3017578125	0.3017578125
group_8125			37	9	426	3509	7.99136069114	99.7441728255	33.8635889411	2.91941026269e-27	1.20609596183e-22	1.14105578224e-25	5	4	2	0.375	1.0
group_17292			442	2678	21	840	95.464362851	23.8772029562	6.60194174757	3.22922590254e-27	1.33409009712e-22	1.26095472317e-25	17	14	7	0.0127258300781	0.629058837891
group_2434			23	865	440	2653	4.96760259179	75.4121660034	0.160323173936	3.56237690285e-27	1.47172476987e-22	1.38973066088e-25	16	5	14	0.00418090820312	0.210113525391
group_16027			438	2626	25	892	94.6004319654	25.3553155202	5.95119573496	3.84485333995e-27	1.58842426034e-22	1.49851345315e-25	16	14	6	0.00418090820312	0.454498291016
group_15854			10	674	453	2844	2.15982721382	80.8413871518	0.0931475622458	3.93082350584e-27	1.62394111497e-22	1.53057598018e-25	12	3	10	0.03857421875	0.14599609375
group_20927			442	2684	21	834	95.464362851	23.7066515065	6.54013199915	5.22345659513e-27	2.15796662314e-22	2.03198363761e-25	17	14	7	0.0127258300781	0.629058837891
group_15569			442	2682	21	836	95.464362851	23.7635019898	6.56070452044	5.28972648336e-27	2.18534470207e-22	2.05582756545e-25	17	14	7	0.0127258300781	0.629058837891
group_16667			441	2670	22	848	95.2483801296	24.1046048891	6.36649642492	5.56138210272e-27	2.2975737881e-22	2.15937386099e-25	17	14	7	0.0127258300781	0.629058837891
group_618			97	179	366	3339	20.9503239741	94.911881751	4.94372195256	6.20355128675e-27	2.5628731431e-22	2.40645365549e-25	15	6	11	0.118469238281	0.607238769531
group_3808			40	14	423	3504	8.63930885529	99.6020466174	23.6676798379	6.21515569558e-27	2.56766727251e-22	2.40869350142e-25	6	5	2	0.21875	0.6875
group_4151			54	42	409	3476	11.6630669546	98.8061398522	10.9269996507	6.45951950133e-27	2.66862129158e-22	2.50105088246e-25	12	7	7	0.7744140625	0.7744140625
group_28462			38	11	425	3507	8.20734341253	99.6873223422	28.5060962567	6.6869099609e-27	2.76256311215e-22	2.5770178285e-25	8	7	3	0.0703125	0.7265625
group_36015			38	11	425	3507	8.20734341253	99.6873223422	28.5060962567	6.6869099609e-27	2.76256311215e-22	2.5770178285e-25	8	7	3	0.0703125	0.7265625
group_36014			38	11	425	3507	8.20734341253	99.6873223422	28.5060962567	6.6869099609e-27	2.76256311215e-22	2.5770178285e-25	8	7	3	0.0703125	0.7265625
group_32268			38	11	425	3507	8.20734341253	99.6873223422	28.5060962567	6.6869099609e-27	2.76256311215e-22	2.5770178285e-25	8	7	3	0.0703125	0.7265625
group_36024			38	11	425	3507	8.20734341253	99.6873223422	28.5060962567	6.6869099609e-27	2.76256311215e-22	2.5770178285e-25	8	7	3	0.0703125	0.7265625
group_21086			97	180	366	3338	20.9503239741	94.8834565094	4.91478445659	8.61607979801e-27	3.55956104695e-22	3.31739146967e-25	15	6	11	0.118469238281	0.607238769531
group_16664			440	2660	23	858	95.0323974082	24.3888573053	6.17064400131	9.73771616396e-27	4.02294267881e-22	3.74575668419e-25	17	14	7	0.0127258300781	0.629058837891
group_10625			13	715	450	2803	2.80777537797	79.6759522456	0.113252525253	1.04225645653e-26	4.30587409885e-22	4.005464278e-25	15	4	12	0.03515625	0.118469238281
group_3832			15	741	448	2777	3.23974082073	78.9368959636	0.125478961828	1.65352005545e-26	6.83118740509e-22	6.34868717945e-25	12	4	11	0.00634765625	0.3876953125
group_17291			19	795	444	2723	4.10367170626	77.4019329164	0.146572043742	1.98069999628e-26	8.18286589462e-22	7.59783277123e-25	17	6	15	0.00234985351562	0.332305908203
group_6196			38	12	425	3506	8.20734341253	99.6588971006	26.1231372549	2.49306025822e-26	1.02995798448e-21	9.55434122893e-25	5	3	3	1.0	1.0
group_2533			58	54	405	3464	12.5269978402	98.4650369528	9.18664837677	2.5257541573e-26	1.04346481501e-21	9.67066557002e-25	11	5	8	0.2265625	1.0
group_17514			451	2830	12	688	97.4082073434	19.5565662308	9.13686690224	3.47984185104e-26	1.43762706392e-21	1.3311361703e-24	15	13	2	0.00738525390625	0.00738525390625
group_17198			64	71	399	3447	13.8228941685	97.9818078454	7.78735571323	3.51292162442e-26	1.4512933107e-21	1.34130620212e-24	9	7	5	0.1796875	1.0
group_9254			64	71	399	3447	13.8228941685	97.9818078454	7.78735571323	3.51292162442e-26	1.4512933107e-21	1.34130620212e-24	9	7	5	0.1796875	1.0
group_12429			57	52	406	3466	12.3110151188	98.521887436	9.35780598712	3.63919035597e-26	1.50345871176e-21	1.38823519091e-24	6	4	5	0.21875	0.6875
group_6132			2	504	461	3014	0.431965442765	85.6736782263	0.0259442895018	3.77363023734e-26	1.55899985995e-21	1.43819175272e-24	13	1	12	0.00341796875	0.00341796875
group_25331			13	704	450	2814	2.80777537797	79.9886299034	0.115473484848	4.64319343543e-26	1.91824250398e-21	1.76796544146e-24	16	4	13	0.0212707519531	0.0768127441406
group_5920			7	602	456	2916	1.51187904968	82.888004548	0.0743574051408	5.36364263727e-26	2.21588168273e-21	2.04040670602e-24	10	2	8	0.109375	0.109375
group_19885			451	2831	12	687	97.4082073434	19.5281409892	9.12036382904	5.77991186444e-26	2.38785498855e-21	2.19673871992e-24	15	13	2	0.00738525390625	0.00738525390625
group_3319			34	7	429	3511	7.343412527	99.8010233087	39.7515817516	5.81368540162e-26	2.40180784997e-21	2.2055168503e-24	7	6	3	0.125	1.0
group_32424			34	7	429	3511	7.343412527	99.8010233087	39.7515817516	5.81368540162e-26	2.40180784997e-21	2.2055168503e-24	8	7	2	0.0703125	0.2890625
group_5111			52	1179	411	2339	11.2311015119	66.4866401364	0.251002437217	6.97247656521e-26	2.88053924339e-21	2.64269655356e-24	17	3	16	0.000274658203125	0.0127258300781
group_12566			448	2790	15	728	96.7602591793	20.6935758954	7.7931660693	7.34107574658e-26	3.03281862318e-21	2.77985208358e-24	14	13	2	0.0018310546875	0.012939453125
group_21649			449	2807	14	711	96.9762419006	20.2103467879	8.12354318286	9.62707888703e-26	3.9772351006e-21	3.64215668553e-24	14	12	3	0.012939453125	0.057373046875
group_7597			54	46	409	3472	11.6630669546	98.6924388857	9.96534495588	1.0040213651e-25	4.14791346565e-21	3.79498029794e-24	8	4	5	0.7265625	1.0
group_12072			450	2823	13	695	97.192224622	19.7555429221	8.52203057304	1.2105876782e-25	5.00130087494e-21	4.57157301183e-24	17	15	3	0.00234985351562	0.0127258300781
group_8173			29	2	434	3516	6.26349892009	99.9431495168	117.470046083	1.341375348e-25	5.5416239752e-21	5.06084381297e-24	4	3	1	0.625	0.625
group_20926			19	783	444	2735	4.10367170626	77.7430358158	0.149474186831	1.37322640423e-25	5.67321024378e-21	5.17628671877e-24	17	6	15	0.00234985351562	0.332305908203
group_6821			2	492	461	3026	0.431965442765	86.0147811256	0.0266828915578	1.65754560318e-25	6.84781815041e-21	6.24231371961e-24	14	1	14	0.0001220703125	0.0018310546875
group_31236			2	491	461	3027	0.431965442765	86.0432063673	0.026746071367	1.68962182404e-25	6.98033464166e-21	6.35731752428e-24	11	1	10	0.01171875	0.01171875
group_7048			40	17	423	3501	8.63930885529	99.5167708926	19.4743429287	1.91734963085e-25	7.92114652992e-21	7.20759465871e-24	7	5	4	0.453125	1.0
group_16282			450	2826	13	692	97.192224622	19.6702671973	8.47623713866	1.9877691996e-25	8.21207089432e-21	7.46551899484e-24	16	14	3	0.00418090820312	0.0212707519531
group_25415			26	0	437	3518	5.61555075594	100.0	inf	2.69298321469e-25	1.11255215548e-20	1.0095754587e-23	4	4	0	0.125	0.125
group_374			26	0	437	3518	5.61555075594	100.0	inf	2.69298321469e-25	1.11255215548e-20	1.0095754587e-23	6	6	0	0.03125	0.03125
group_10007			46	29	417	3489	9.93520518359	99.1756679932	13.2716447532	2.82218222478e-25	1.16592814252e-20	1.05705180646e-23	10	6	6	0.75390625	0.75390625
group_12042			446	2772	17	746	96.3282937365	21.2052302445	7.06043629573	2.83869671579e-25	1.1727507742e-20	1.06227425199e-23	16	14	3	0.00418090820312	0.0212707519531
group_1504			441	2703	22	815	95.2483801296	23.1665719159	6.04404197356	2.87716631573e-25	1.18864372002e-20	1.07569567422e-23	15	13	3	0.00738525390625	0.03515625
group_25449			0	433	463	3085	0.0	87.6918703809	0.0	2.91947881821e-25	1.20612428417e-20	1.09052828586e-23	14	0	14	0.0001220703125	0.0001220703125
group_6498			5	551	458	2967	1.07991360691	84.3376918704	0.0587855348354	3.11311589298e-25	1.28612156887e-20	1.16180810196e-23	16	3	15	0.000518798828125	0.0212707519531
group_15238			448	2801	15	717	96.7602591793	20.3808982376	7.64526954659	3.1480928068e-25	1.30057158127e-20	1.17380106613e-23	17	14	4	0.0127258300781	0.0490417480469
group_20685			450	2829	13	689	97.192224622	19.5849914724	8.43054082715	3.30675736209e-25	1.366120669e-20	1.23184911542e-23	16	14	3	0.00418090820312	0.0212707519531
group_8400			11	652	452	2866	2.37580993521	81.4667424673	0.106975134372	4.82519101104e-25	1.99343116239e-20	1.79588393008e-23	11	3	9	0.0654296875	0.2265625
group_52104			109	1702	354	1816	23.5421166307	51.620238772	0.328533397067	4.85724791681e-25	2.00667483187e-20	1.80618796748e-23	17	11	12	0.143463134766	0.332305908203
group_12659			336	1668	127	1850	72.5701943844	52.5866969869	2.93434543704	5.07738819099e-25	2.09762138334e-20	1.88635016488e-23	17	10	12	0.143463134766	0.629058837891
group_1330			13	685	450	2833	2.80777537797	80.528709494	0.119477696675	5.33783648334e-25	2.20522038636e-20	1.98133008658e-23	15	5	14	0.0009765625	0.3017578125
group_164			6	566	457	2952	1.29589632829	83.9113132462	0.0684754621862	5.87984537744e-25	2.42914052078e-20	2.17957735402e-23	8	3	6	0.2890625	0.7265625
group_10576			430	2568	33	950	92.8725701944	27.0039795338	4.82040026433	5.88247948524e-25	2.43022874974e-20	2.17957735402e-23	14	12	5	0.012939453125	0.423950195312
group_9282			2	480	461	3038	0.431965442765	86.355884025	0.0274584237166	7.52207487067e-25	3.10759479132e-20	2.78458314634e-23	11	1	10	0.01171875	0.01171875
group_13291			0	427	463	3091	0.0	87.8624218306	0.0	7.90619981793e-25	3.26628833078e-20	2.92416144206e-23	9	0	9	0.00390625	0.00390625
group_1413			49	37	414	3481	10.5831533477	98.9482660603	11.1352004178	8.01131644973e-25	3.30971516488e-20	2.96038923513e-23	6	4	4	0.6875	0.6875
group_51828			26	860	437	2658	5.61555075594	75.5542922115	0.183885902826	8.09645504895e-25	3.34488847437e-20	2.98917647397e-23	13	3	12	0.00341796875	0.09228515625
group_12953			0	428	463	3090	0.0	87.833996589	0.0	8.22571980754e-25	3.39829162409e-20	3.03418895008e-23	7	0	7	0.015625	0.015625
group_22464			173	2202	290	1316	37.3650107991	37.4076179648	0.356522283817	8.43979121805e-25	3.48673094591e-20	3.11037550929e-23	16	8	14	0.00418090820312	1.0
group_7973			394	2188	69	1330	85.0971922246	37.8055713474	3.47097475028	9.80564368487e-25	4.05100557553e-20	3.61052190332e-23	17	9	14	0.0127258300781	1.0
group_3282			53	47	410	3471	11.4470842333	98.6640136441	9.54660093409	9.81484980152e-25	4.0548088985e-20	3.61069358727e-23	11	8	6	0.2265625	1.0
group_15891			2	479	461	3039	0.431965442765	86.3843092666	0.0275248053836	1.2311873273e-24	5.08640420528e-20	4.52527064527e-23	9	1	8	0.0390625	0.0390625
group_15647			104	225	359	3293	22.4622030238	93.6043206367	4.23982667905	1.26731142278e-24	5.23564368091e-20	4.65390549414e-23	14	7	11	0.057373046875	1.0
group_22463			289	1311	174	2207	62.4190064795	62.7345082433	2.79607126261	1.27369754864e-24	5.26202668269e-20	4.67320309297e-23	16	14	8	0.00418090820312	1.0
group_1329			447	2800	16	718	96.5442764579	20.4093234792	7.16397321429	1.64776584932e-24	6.80741505331e-20	6.04029729664e-23	17	15	6	0.00234985351562	0.332305908203
group_19504			3	497	460	3021	0.647948164147	85.8726549176	0.0396422010323	2.00746023718e-24	8.29342047788e-20	7.35232311869e-23	11	2	9	0.0654296875	0.0654296875
group_8488			248	1027	215	2491	53.5637149028	70.8072768619	2.79779896289	2.11236404949e-24	8.72680959764e-20	7.72968077736e-23	16	10	10	0.454498291016	0.454498291016
group_5144			13	672	450	2846	2.80777537797	80.898237635	0.122347883598	2.2378110854e-24	9.24506893711e-20	8.18147693549e-23	9	3	6	0.5078125	0.5078125
group_9163			161	2106	302	1412	34.7732181425	40.1364411597	0.357433507544	2.24421276372e-24	9.27151619075e-20	8.19762704752e-23	16	6	14	0.00418090820312	0.454498291016
group_8077			35	11	428	3507	7.55939524838	99.6873223422	26.0715802889	2.40207564189e-24	9.92369509933e-20	8.76651510541e-23	11	6	7	0.548828125	1.0
group_18229			447	2802	16	716	96.5442764579	20.352472996	7.13891862955	2.6030753471e-24	1.07540851815e-19	9.49169036317e-23	16	14	5	0.00418090820312	0.210113525391
group_14545			8	590	455	2928	1.72786177106	83.2291074474	0.0872564723412	2.73081174653e-24	1.12818025685e-19	9.94867951363e-23	14	3	12	0.012939453125	0.057373046875
group_3890			0	417	463	3101	0.0	88.1466742467	0.0	3.55811293582e-24	1.46996319717e-19	1.29512175963e-22	7	0	7	0.015625	0.015625
group_31678			45	1067	418	2451	9.7192224622	69.6702671973	0.247294879441	5.26382402498e-24	2.17464361944e-19	1.91287540797e-22	17	8	14	0.0127258300781	1.0
group_18591			65	1276	398	2242	14.0388768898	63.7293916998	0.286955939572	5.26453982731e-24	2.17493933886e-19	1.91287540797e-22	17	13	10	0.0490417480469	0.629058837891
group_8503			156	2061	307	1457	33.6933045356	41.4155770324	0.359226016908	5.44045953094e-24	2.24761704602e-19	1.97505891566e-22	17	12	10	0.143463134766	0.629058837891
group_19882			445	2780	18	738	96.1123110151	20.9778283115	6.56294964029	5.63626305901e-24	2.32850935757e-19	2.04434535344e-22	17	14	3	0.0127258300781	0.0127258300781
group_21196			0	411	463	3107	0.0	88.3172256964	0.0	5.78026266173e-24	2.38799991344e-19	2.0929008882e-22	10	0	10	0.001953125	0.001953125
group_13705			0	411	463	3107	0.0	88.3172256964	0.0	5.78026266173e-24	2.38799991344e-19	2.0929008882e-22	5	0	5	0.0625	0.0625
group_52103			299	1398	164	2120	64.5788336933	60.2615122229	2.76475103807	5.86583512802e-24	2.42335246644e-19	2.12016838709e-22	15	7	13	0.00738525390625	1.0
group_51822			299	1398	164	2120	64.5788336933	60.2615122229	2.76475103807	5.86583512802e-24	2.42335246644e-19	2.12016838709e-22	15	7	13	0.00738525390625	1.0
group_7185			49	40	414	3478	10.5831533477	98.8629903354	10.2911835749	6.62460713609e-24	2.73682394613e-19	2.39232862424e-22	8	6	5	0.2890625	0.7265625
group_3783			46	33	417	3485	9.93520518359	99.0619670267	11.6495894194	6.66904010418e-24	2.75518053824e-19	2.40627121244e-22	8	4	5	0.7265625	1.0
group_16278			447	2810	16	708	96.5442764579	20.1250710631	7.0390569395	6.76968817092e-24	2.79676127405e-19	2.44045486392e-22	16	13	3	0.0212707519531	0.0212707519531
group_20650			447	2809	16	709	96.5442764579	20.1534963047	7.05150854397	6.82913019703e-24	2.8213185583e-19	2.45973719119e-22	15	12	3	0.03515625	0.03515625
group_18592			396	2227	67	1291	85.5291576674	36.6969869244	3.42630806453	7.90876049004e-24	3.26734622125e-19	2.84612040179e-22	17	9	14	0.0127258300781	1.0
group_6877			62	76	401	3442	13.3909287257	97.8396816373	7.00236251477	8.88408041193e-24	3.67028014058e-19	3.19432562279e-22	8	4	5	0.7265625	1.0
group_9622			98	207	365	3311	21.1663066955	94.1159749858	4.2945933426	9.49553823584e-24	3.92289171137e-19	3.4112101838e-22	6	2	6	0.03125	0.6875
group_36324			27	2	436	3516	5.83153347732	99.9431495168	108.866972477	9.64815640432e-24	3.98594285532e-19	3.4540232715e-22	4	3	1	0.625	0.625
group_30139			27	2	436	3516	5.83153347732	99.9431495168	108.866972477	9.64815640432e-24	3.98594285532e-19	3.4540232715e-22	4	3	1	0.625	0.625
group_28539			27	2	436	3516	5.83153347732	99.9431495168	108.866972477	9.64815640432e-24	3.98594285532e-19	3.4540232715e-22	5	3	2	1.0	1.0
group_30190			27	2	436	3516	5.83153347732	99.9431495168	108.866972477	9.64815640432e-24	3.98594285532e-19	3.4540232715e-22	4	3	1	0.625	0.625
group_9783			444	2770	19	748	95.8963282937	21.2620807277	6.31031730952	1.02529442709e-23	4.23579886662e-19	3.66735832608e-22	17	15	4	0.00234985351562	0.0490417480469
group_7972			6	544	457	2974	1.29589632829	84.5366685617	0.0717756468014	1.09579864268e-23	4.52707293251e-19	3.91615305581e-22	14	3	12	0.012939453125	0.057373046875
group_2416			4	503	459	3015	0.863930885529	85.7021034679	0.052235605972	1.25624272365e-23	5.18991556421e-19	4.48566600191e-22	12	2	10	0.03857421875	0.03857421875
group_30158			36	14	427	3504	7.77537796976	99.6020466174	21.1013716962	1.31302381471e-23	5.42449528573e-19	4.68032380132e-22	8	7	3	0.0703125	0.7265625
group_32274			36	14	427	3504	7.77537796976	99.6020466174	21.1013716962	1.31302381471e-23	5.42449528573e-19	4.68032380132e-22	8	7	3	0.0703125	0.7265625
group_8989			453	2909	10	609	97.8401727862	17.3109721433	9.48356823651	1.62324388109e-23	6.70610744593e-19	5.78112710856e-22	15	13	2	0.00738525390625	0.00738525390625
group_20658			453	2907	10	611	97.8401727862	17.3678226265	9.52125902993	1.63978835792e-23	6.77445764306e-19	5.83501950306e-22	14	12	2	0.012939453125	0.012939453125
group_10232			229	919	234	2599	49.4600431965	73.8772029562	2.76764506199	1.6511012805e-23	6.82119472014e-19	5.87021920838e-22	14	9	10	0.179565429688	0.423950195312
group_14333			271	1203	192	2315	58.5313174946	65.8044343377	2.71614799806	1.84357528311e-23	7.61636256712e-19	6.54889300698e-22	17	13	10	0.0490417480469	0.629058837891
group_6995			1	435	462	3083	0.215982721382	87.6350198977	0.0153405980992	1.89718722502e-23	7.83784958271e-19	6.73354775147e-22	8	1	8	0.0078125	0.0703125
group_9862			17	715	446	2803	3.6717062635	79.6759522456	0.149427702343	2.0944349312e-23	8.65273903127e-19	7.42724380367e-22	10	5	7	0.34375	1.0
group_6609			98	1570	365	1948	21.1663066955	55.3723706652	0.333136724544	2.37610532641e-23	9.81640393502e-19	8.41887129933e-22	16	10	11	0.210113525391	0.454498291016
group_24360			31	7	432	3511	6.69546436285	99.8010233087	35.9923941799	2.50322469648e-23	1.03415721886e-18	8.86167282652e-22	8	7	2	0.0703125	0.2890625
group_26346			453	2912	10	606	97.8401727862	17.2256964184	9.42712912088	2.60015427253e-23	1.07420173461e-18	9.19693265932e-22	15	14	5	0.0009765625	0.3017578125
group_624			83	151	380	3367	17.9265658747	95.7077885162	4.87035552457	2.9644144019e-23	1.22468852186e-18	1.04763774325e-21	9	5	6	0.5078125	1.0
group_2833			2	452	461	3066	0.431965442765	87.1517907902	0.0294281381376	3.72504719889e-23	1.53892874928e-18	1.31532371733e-21	7	1	7	0.015625	0.125
group_13421			61	76	402	3442	13.1749460043	97.8396816373	6.87228332024	3.82816859765e-23	1.58153129275e-18	1.35058180422e-21	12	9	7	0.14599609375	0.7744140625
group_13978			0	398	463	3120	0.0	88.6867538374	0.0	4.02497532919e-23	1.66283805775e-18	1.41880380354e-21	6	0	6	0.03125	0.03125
group_26348			10	603	453	2915	2.15982721382	82.8595793064	0.106714404431	4.21133169185e-23	1.73982746185e-18	1.48322886773e-21	15	5	14	0.0009765625	0.3017578125
group_3487			5	517	458	3001	1.07991360691	85.3041500853	0.0633694559645	4.30877943733e-23	1.78008604894e-18	1.51625728189e-21	12	2	10	0.03857421875	0.03857421875
group_28003			443	2769	20	749	95.6803455724	21.2905059693	5.99145901047	4.60504419672e-23	1.90248190899e-18	1.61913353957e-21	17	15	3	0.00234985351562	0.0127258300781
group_4285			6	534	457	2984	1.29589632829	84.8209209778	0.0733656233865	4.75084360079e-23	1.96271601679e-18	1.66897620476e-21	14	2	14	0.0001220703125	0.012939453125
group_3226			182	638	281	2880	39.3088552916	81.8646958499	2.92372739544	4.8770876639e-23	2.01487122659e-18	1.71187020101e-21	17	11	11	0.332305908203	0.332305908203
group_6824			37	17	426	3501	7.99136069114	99.5167708926	17.8869096935	5.12668333884e-23	2.11798668777e-18	1.79642636792e-21	12	7	8	0.3876953125	0.7744140625
group_6438			37	17	426	3501	7.99136069114	99.5167708926	17.8869096935	5.12668333884e-23	2.11798668777e-18	1.79642636792e-21	3	1	3	0.25	1.0
group_7602			330	3144	133	374	71.2742980562	10.6310403638	0.295155828503	5.32429336177e-23	2.19962531655e-18	1.86408925131e-21	17	11	10	0.332305908203	0.629058837891
group_7855			50	1100	413	2418	10.7991360691	68.732234224	0.266123706802	5.4553457498e-23	2.25376698962e-18	1.90835477529e-21	17	6	15	0.00234985351562	0.332305908203
group_2088			42	27	421	3491	9.07127429806	99.2325184764	12.8989179203	5.87035817647e-23	2.42522107345e-18	2.05179447838e-21	10	7	6	0.34375	0.75390625
group_35705			2	449	461	3069	0.431965442765	87.2370665151	0.0296537497162	6.02699499682e-23	2.48993244303e-18	2.10298348229e-21	12	2	11	0.00634765625	0.03857421875
group_35706			2	449	461	3069	0.431965442765	87.2370665151	0.0296537497162	6.02699499682e-23	2.48993244303e-18	2.10298348229e-21	12	2	11	0.00634765625	0.03857421875
group_14318			3	472	460	3046	0.647948164147	86.5832859579	0.0420873249816	6.12415816421e-23	2.53007346238e-18	2.13508309062e-21	12	3	11	0.00634765625	0.14599609375
group_18787			3	470	460	3048	0.647948164147	86.6401364412	0.0422941720629	6.24883460965e-23	2.58158104229e-18	2.17671251457e-21	11	1	10	0.01171875	0.01171875
group_18348			39	21	424	3497	8.42332613391	99.4030699261	15.3170485175	6.51502815284e-23	2.69155358078e-18	2.26752618432e-21	8	7	3	0.0703125	0.7265625
group_6538			19	732	444	2786	4.10367170626	79.1927231381	0.16286983705	6.69784891762e-23	2.76708232334e-18	2.32919387486e-21	16	6	11	0.210113525391	0.454498291016
group_22740			126	342	337	3176	27.2138228942	90.2785673678	3.47212244261	7.72566594232e-23	3.19170437075e-18	2.68436027818e-21	15	9	11	0.118469238281	0.607238769531
group_25678			26	2	437	3516	5.61555075594	99.9431495168	104.594965675	8.12843578404e-23	3.35810067546e-18	2.82193334072e-21	4	3	1	0.625	0.625
group_14623			27	3	436	3515	5.83153347732	99.9147242752	72.5573394495	8.62208268488e-23	3.5620410196e-18	2.97084321902e-21	5	3	2	1.0	1.0
group_36328			27	3	436	3515	5.83153347732	99.9147242752	72.5573394495	8.62208268488e-23	3.5620410196e-18	2.97084321902e-21	5	3	2	1.0	1.0
group_36323			27	3	436	3515	5.83153347732	99.9147242752	72.5573394495	8.62208268488e-23	3.5620410196e-18	2.97084321902e-21	5	3	2	1.0	1.0
group_14080			27	3	436	3515	5.83153347732	99.9147242752	72.5573394495	8.62208268488e-23	3.5620410196e-18	2.97084321902e-21	5	3	2	1.0	1.0
group_44216			27	3	436	3515	5.83153347732	99.9147242752	72.5573394495	8.62208268488e-23	3.5620410196e-18	2.97084321902e-21	7	6	2	0.125	0.453125
group_44217			27	3	436	3515	5.83153347732	99.9147242752	72.5573394495	8.62208268488e-23	3.5620410196e-18	2.97084321902e-21	7	6	2	0.125	0.453125
group_32422			27	3	436	3515	5.83153347732	99.9147242752	72.5573394495	8.62208268488e-23	3.5620410196e-18	2.97084321902e-21	5	3	2	1.0	1.0
group_32423			27	3	436	3515	5.83153347732	99.9147242752	72.5573394495	8.62208268488e-23	3.5620410196e-18	2.97084321902e-21	5	3	2	1.0	1.0
group_24118			27	3	436	3515	5.83153347732	99.9147242752	72.5573394495	8.62208268488e-23	3.5620410196e-18	2.97084321902e-21	5	3	2	1.0	1.0
group_17681			13	641	450	2877	2.80777537797	81.7794201251	0.129661986479	1.03106205538e-22	4.25962666937e-18	3.54968889115e-21	15	3	13	0.00738525390625	0.03515625
group_12860			0	390	463	3128	0.0	88.9141557703	0.0	1.08310895573e-22	4.47464802882e-18	3.72576855022e-21	9	0	9	0.00390625	0.00390625
group_16971			2	441	461	3077	0.431965442765	87.464468448	0.0302703872583	1.60521673142e-22	6.6316318825e-18	5.51716462771e-21	7	1	6	0.125	0.125
group_9690			24	789	439	2729	5.18358531317	77.5724843661	0.189092042925	2.2781526008e-22	9.4117318397e-18	7.82355098894e-21	12	4	10	0.03857421875	0.3876953125
group_16935			179	2201	284	1317	38.6609071274	37.4360432064	0.377138112638	2.57356844951e-22	1.06321833354e-17	8.83071705602e-21	16	6	14	0.00418090820312	0.454498291016
group_35621			2	438	461	3080	0.431965442765	87.5497441728	0.0305074337107	2.57933956021e-22	1.06560255251e-17	8.84317470962e-21	9	1	8	0.0390625	0.0390625
group_13457			13	635	450	2883	2.80777537797	81.9499715748	0.131160104987	2.59506654209e-22	1.07209984054e-17	8.88971675402e-21	15	3	13	0.00738525390625	0.03515625
group_3331			273	1240	190	2278	58.9632829374	64.752700398	2.6396179966	2.77761145459e-22	1.14751462023e-17	9.50716338223e-21	16	9	11	0.210113525391	0.803619384766
group_4537			385	2151	78	1367	83.1533477322	38.8573052871	3.13685346112	2.87079189044e-22	1.1860102537e-17	9.8179656763e-21	17	13	8	0.0490417480469	1.0
group_6703			256	1122	207	2396	55.2915766739	68.1068789085	2.64097066143	3.11936384989e-22	1.28870278731e-17	1.06592455526e-20	17	12	10	0.143463134766	0.629058837891
group_16454			249	1074	214	2444	53.7796976242	69.471290506	2.64778363703	3.22377717113e-22	1.33183906271e-17	1.10069344025e-20	15	11	9	0.118469238281	0.607238769531
group_2417			61	81	402	3437	13.1749460043	97.6975554292	6.43870155396	3.89583379554e-22	1.60948581595e-17	1.32905517419e-20	11	7	7	0.548828125	0.548828125
group_26925			2	435	461	3083	0.431965442765	87.6350198977	0.0307477497694	4.18081834172e-22	1.72722148152e-17	1.42510023227e-20	9	1	8	0.0390625	0.0390625
group_16991			3	458	460	3060	0.647948164147	86.9812393405	0.0435731915702	4.25649378425e-22	1.75848527709e-17	1.44969932159e-20	12	3	9	0.14599609375	0.14599609375
group_26341			451	2903	12	615	97.4082073434	17.481523593	7.96202204616	5.18385261465e-22	2.14160503069e-17	1.76408981111e-20	16	15	6	0.000518798828125	0.454498291016
group_12661			8	549	455	2969	1.72786177106	84.3945423536	0.0950859704958	5.31109157145e-22	2.19417126091e-17	1.80590227236e-20	15	4	12	0.03515625	0.118469238281
group_10520			441	2764	22	754	95.2483801296	21.4326321774	5.46826075516	5.37317977427e-22	2.21982176014e-17	1.82551131591e-20	16	14	4	0.00418090820312	0.0768127441406
group_17753			8	548	455	2970	1.72786177106	84.4229675952	0.0952915697441	5.42161969983e-22	2.23983374659e-17	1.84045500952e-20	15	3	13	0.00738525390625	0.03515625
group_36329			26	3	437	3515	5.61555075594	99.9147242752	69.7101449275	7.0213143695e-22	2.90071560547e-17	2.3795862227e-20	5	3	2	1.0	1.0
group_32425			26	3	437	3515	5.61555075594	99.9147242752	69.7101449275	7.0213143695e-22	2.90071560547e-17	2.3795862227e-20	4	2	2	1.0	1.0
group_17111			30	8	433	3510	6.47948164147	99.7725980671	30.3983833718	7.90496027891e-22	3.26577624003e-17	2.67686577051e-20	6	4	3	0.6875	1.0
group_26343			12	611	451	2907	2.59179265659	82.6321773735	0.126592660064	8.23532357803e-22	3.40225922979e-17	2.78645309565e-20	16	6	14	0.00418090820312	0.454498291016
group_9606			171	2132	292	1386	36.9330453564	39.3973848778	0.380705620808	8.69694783133e-22	3.59297005756e-17	2.94023736298e-20	17	8	13	0.0490417480469	1.0
group_21823			37	20	426	3498	7.99136069114	99.4314951677	15.1908450704	9.41857369252e-22	3.89109534959e-17	3.18159881406e-20	10	6	5	0.75390625	1.0
group_15221			13	622	450	2896	2.80777537797	82.3194997157	0.134505180422	1.07944754532e-21	4.45952164397e-17	3.64340003593e-20	15	4	14	0.0009765625	0.118469238281
group_1390			276	1272	187	2246	59.6112311015	63.8430926663	2.60609423872	1.133644435e-21	4.68342525431e-17	3.82320428923e-20	16	12	9	0.0768127441406	0.803619384766
group_11916			10	576	453	2942	2.15982721382	83.62706083	0.112751410351	1.14566308619e-21	4.73307790799e-17	3.86058556932e-20	13	2	11	0.0224609375	0.0224609375
group_10102			427	2597	36	921	92.2246220302	26.179647527	4.20642407907	1.22540146058e-21	5.0625010541e-17	4.12591772951e-20	14	12	6	0.012939453125	0.79052734375
group_9923			80	151	383	3367	17.2786177106	95.7077885162	4.65754845849	1.2352674144e-21	5.10326026913e-17	4.15574940483e-20	15	6	12	0.03515625	0.607238769531
group_15186			355	1895	108	1623	76.6738660907	46.1341671404	2.81523013779	1.29555577694e-21	5.35232958127e-17	4.35502813773e-20	17	7	14	0.0127258300781	0.629058837891
group_10788			4	467	459	3051	0.863930885529	86.725412166	0.0569341226855	1.53378676034e-21	6.33653324297e-17	5.15165304307e-20	13	1	12	0.00341796875	0.00341796875
group_17132			445	2825	18	693	96.1123110151	19.6986924389	6.06460176991	1.55623453596e-21	6.42927173842e-17	5.22280401171e-20	12	9	3	0.14599609375	0.14599609375
group_8174			22	0	441	3518	4.75161987041	100.0	inf	1.77046511779e-21	7.31432254112e-17	5.93695011455e-20	2	2	0	0.5	0.5
group_26572			39	25	424	3493	8.42332613391	99.2893689596	12.8516037736	2.09713197131e-21	8.66388131308e-17	7.02666773161e-20	10	6	5	0.75390625	1.0
group_11308			446	2843	17	675	96.3282937365	19.1870380898	6.22892139621	2.17343005082e-21	8.97909156897e-17	7.27641132007e-20	14	14	4	0.0001220703125	0.179565429688
group_7933			36	19	427	3499	7.77537796976	99.4599204093	15.5261925305	2.24859024616e-21	9.28960088397e-17	7.5219440356e-20	7	6	3	0.125	1.0
group_3653			5	484	458	3034	1.07991360691	86.2421830586	0.0684344436826	3.12130271437e-21	1.28950379039e-16	1.0432878563e-19	8	2	8	0.0078125	0.2890625
group_14529			7	517	456	3001	1.51187904968	85.3041500853	0.0891063490448	3.53667785813e-21	1.46110772353e-16	1.18117035047e-19	8	1	8	0.0078125	0.0703125
group_2212			2	416	461	3102	0.431965442765	88.1750994883	0.0323502419489	4.63854062576e-21	1.91632028872e-16	1.54791622675e-19	8	2	7	0.0703125	0.2890625
group_17588			276	2823	187	695	59.6112311015	19.7555429221	0.363363585218	4.69907333624e-21	1.9413281674e-16	1.56685082115e-19	17	9	11	0.332305908203	1.0
group_14575			72	125	391	3393	15.5507559395	96.4468447982	4.99838363171	4.84960712937e-21	2.00351819336e-16	1.61574047851e-19	14	7	10	0.179565429688	1.0
group_5404			14	626	449	2892	3.02375809935	82.2057987493	0.144047475042	5.25797377585e-21	2.17222670602e-16	1.75038413055e-19	14	3	12	0.012939453125	0.057373046875
group_36026			31	11	432	3507	6.69546436285	99.6873223422	22.8781565657	5.42202183597e-21	2.23999988109e-16	1.80209161794e-19	7	6	3	0.125	1.0
group_36028			31	11	432	3507	6.69546436285	99.6873223422	22.8781565657	5.42202183597e-21	2.23999988109e-16	1.80209161794e-19	7	6	3	0.125	1.0
group_4837			439	2756	24	762	94.8164146868	21.6600341103	5.05742017417	5.56761011567e-21	2.30014676708e-16	1.84899257804e-19	17	13	6	0.0490417480469	0.332305908203
group_28461			29	8	434	3510	6.26349892009	99.7725980671	29.3173963134	5.6779163609e-21	2.34571758618e-16	1.88326987527e-19	8	7	2	0.0703125	0.2890625
group_36326			25	3	438	3515	5.39956803456	99.9147242752	66.8759512938	5.68450011972e-21	2.34843753446e-16	1.88326987527e-19	5	3	2	1.0	1.0
group_36325			25	3	438	3515	5.39956803456	99.9147242752	66.8759512938	5.68450011972e-21	2.34843753446e-16	1.88326987527e-19	4	2	2	1.0	1.0
group_7136			104	1574	359	1944	22.4622030238	55.2586696987	0.357791833166	6.46209389075e-21	2.66968484909e-16	2.13917055215e-19	14	10	10	0.179565429688	0.179565429688
group_26891			47	46	416	3472	10.151187905	98.6924388857	8.52759197324	7.3718767592e-21	3.04554344553e-16	2.4383854648e-19	11	8	7	0.2265625	0.548828125
group_13733			10	560	453	2958	2.15982721382	84.0818646958	0.11660359508	7.56358784496e-21	3.12474504639e-16	2.49979603711e-19	8	2	7	0.0703125	0.2890625
group_18236			95	1493	368	2025	20.5183585313	57.5611142695	0.350139418737	7.87711642667e-21	3.25427310935e-16	2.60133741754e-19	16	11	11	0.210113525391	0.210113525391
group_7913			45	41	418	3477	9.7192224622	98.8345650938	9.12971175166	8.33737032857e-21	3.44441780384e-16	2.75113243118e-19	5	2	4	0.375	1.0
group_2580			48	49	415	3469	10.3671706263	98.6071631609	8.1884435702	8.85656961423e-21	3.65891460473e-16	2.92012338765e-19	9	5	6	0.5078125	1.0
group_7147			137	419	326	3099	29.5896328294	88.0898237635	3.10821119522	8.89369219927e-21	3.67425105829e-16	2.93002476737e-19	11	5	9	0.0654296875	1.0
group_11436			266	1220	197	2298	57.4514038877	65.3212052302	2.54334692519	1.11853459613e-20	4.621001977e-16	3.68207328844e-19	17	9	12	0.143463134766	1.0
group_35508			27	6	436	3512	5.83153347732	99.8294485503	36.247706422	1.67854455751e-20	6.93457113042e-16	5.51676303136e-19	7	3	4	1.0	1.0
group_35509			27	6	436	3512	5.83153347732	99.8294485503	36.247706422	1.67854455751e-20	6.93457113042e-16	5.51676303136e-19	7	3	4	1.0	1.0
group_15602			4	452	459	3066	0.863930885529	87.1517907902	0.059112730638	1.70979416815e-20	7.06367264688e-16	5.61500210404e-19	7	2	7	0.015625	0.453125
group_1775			125	1741	338	1777	26.9978401728	50.5116543491	0.377469590013	1.7898985233e-20	7.39460776931e-16	5.87339775164e-19	17	10	12	0.143463134766	0.629058837891
group_1841			3	427	460	3091	0.647948164147	87.8624218306	0.0472100600753	1.93574099354e-20	7.99712676661e-16	6.34692600524e-19	10	2	9	0.021484375	0.109375
group_14009			9	536	454	2982	1.94384449244	84.7640704946	0.110288316129	2.11323985654e-20	8.73042781934e-16	6.92341619297e-19	14	2	12	0.012939453125	0.012939453125
group_11203			6	485	457	3033	1.29589632829	86.2137578169	0.0821042658305	2.20405261567e-20	9.10560257113e-16	7.21521598347e-19	10	3	8	0.109375	0.34375
group_18306			15	628	448	2890	3.23974082073	82.1489482661	0.15408183576	2.50098535418e-20	1.03323207937e-15	8.18077655875e-19	14	3	12	0.012939453125	0.057373046875
group_20560			15	629	448	2889	3.23974082073	82.1205230244	0.153783641835	2.57409436366e-20	1.06343560446e-15	8.41325636439e-19	16	6	15	0.000518798828125	0.454498291016
group_20026			37	24	426	3494	7.99136069114	99.3177942013	12.6445618153	2.96092059731e-20	1.22324512637e-15	9.66992194758e-19	9	6	5	0.5078125	1.0
group_9122			34	18	429	3500	7.343412527	99.4883456509	15.4105154105	3.22633167316e-20	1.33289440413e-15	1.05283918178e-18	4	3	2	0.625	1.0
group_6131			446	2864	17	654	96.3282937365	18.5901080159	5.99088070983	3.36813322145e-20	1.39147687778e-15	1.09824536525e-18	15	14	2	0.0009765625	0.00738525390625
group_37407			46	46	417	3472	9.93520518359	98.6924388857	8.32613908873	3.48508418791e-20	1.43979283055e-15	1.13548330485e-18	8	6	3	0.2890625	0.7265625
group_36008			28	8	435	3510	6.0475161987	99.7725980671	28.2413793103	4.04094222947e-20	1.66943446326e-15	1.3145153254e-18	8	7	2	0.0703125	0.2890625
group_36009			28	8	435	3510	6.0475161987	99.7725980671	28.2413793103	4.04094222947e-20	1.66943446326e-15	1.3145153254e-18	8	7	2	0.0703125	0.2890625
group_9384			39	29	424	3489	8.42332613391	99.1756679932	11.0662817176	4.60691455867e-20	1.90325461162e-15	1.49744658664e-18	16	10	8	0.454498291016	1.0
group_9623			23	2	440	3516	4.96760259179	99.9431495168	91.8954545455	4.72296543339e-20	1.9511987095e-15	1.5339612496e-18	4	3	1	0.625	0.625
group_4174			45	44	418	3474	9.7192224622	98.749289369	8.49989125707	5.13027906487e-20	2.11947219007e-15	1.66494280445e-18	12	6	7	0.7744140625	1.0
group_51755			422	2575	41	943	91.1447084233	26.8050028425	3.76932038835	5.49740885004e-20	2.27114451822e-15	1.78268800488e-18	17	9	11	0.332305908203	1.0
group_37408			46	47	417	3471	9.93520518359	98.6640136441	8.1466401347	6.17451481665e-20	2.5508773062e-15	2.0006880833e-18	9	6	4	0.5078125	1.0
group_5827			13	589	450	2929	2.80777537797	83.257532689	0.143659686852	6.62247975981e-20	2.73594506317e-15	2.14415757302e-18	11	3	8	0.2265625	0.2265625
group_29349			27	7	436	3511	5.83153347732	99.8010233087	31.0606159895	7.28557242274e-20	3.00988853501e-15	2.35515534821e-18	11	9	4	0.0654296875	0.548828125
group_24792			436	3511	27	7	94.1684665227	0.198976691302	0.0321951116597	7.28557242274e-20	3.00988853501e-15	2.35515534821e-18	8	4	4	1.0	1.0
group_1475			44	42	419	3476	9.50323974082	98.8061398522	8.69098761223	7.45695060734e-20	3.08069000441e-15	2.40867084004e-18	10	7	5	0.34375	1.0
group_18296			0	343	463	3175	0.0	90.2501421262	0.0	9.30628611706e-20	3.84470598354e-15	3.00367654964e-18	7	0	7	0.015625	0.015625
group_1643			415	2504	48	1014	89.6328293737	28.8231949972	3.50114816294	1.01043480993e-19	4.17440933028e-15	3.25871142098e-18	12	10	4	0.03857421875	0.3876953125
group_23072			43	40	420	3478	9.28725701944	98.8629903354	8.90202380952	1.06889383579e-19	4.41592110381e-15	3.44455624322e-18	11	8	5	0.2265625	1.0
group_10073			30	12	433	3506	6.47948164147	99.6588971006	20.2424942263	1.14091037351e-19	4.7134430261e-15	3.67376697279e-18	5	3	4	0.375	1.0
group_12157			22	709	441	2809	4.75161987041	79.8465036953	0.197646712658	1.19937313617e-19	4.95497023746e-15	3.85901108836e-18	17	6	13	0.0490417480469	0.332305908203
group_12889			439	2784	24	734	94.8164146868	20.8641273451	4.82258740421	1.25503262539e-19	5.18491628528e-15	4.03495430761e-18	17	15	3	0.00234985351562	0.0127258300781
group_22719			340	3155	123	363	73.43412527	10.3183627061	0.318039503691	1.29022568968e-19	5.33030939178e-15	4.14487511025e-18	17	11	10	0.332305908203	0.629058837891
group_7865			65	109	398	3409	14.0388768898	96.901648664	5.10776358859	1.31326583722e-19	5.42549515331e-15	4.21561394974e-18	9	5	6	0.5078125	1.0
group_2439			12	568	451	2950	2.59179265659	83.8544627629	0.138190562443	1.3151907373e-19	5.43344749303e-15	4.21851513434e-18	14	4	14	0.0001220703125	0.179565429688
group_10554			20	0	443	3518	4.31965442765	100.0	inf	1.41827813413e-19	5.85933245553e-15	4.54564193602e-18	2	2	0	0.5	0.5
group_13115			448	2906	15	612	96.7602591793	17.3962478681	6.28988300069	1.50823798236e-19	6.23098357651e-15	4.83021982675e-18	14	14	4	0.0001220703125	0.179565429688
group_1722			277	1322	186	2196	59.8272138229	62.4218305856	2.47381777366	1.6366068647e-19	6.76131394012e-15	5.2372687375e-18	17	13	8	0.0490417480469	1.0
group_51754			39	908	424	2610	8.42332613391	74.189880614	0.264395104314	1.73205143035e-19	7.15562407419e-15	5.53840872616e-18	17	10	11	0.332305908203	0.629058837891
group_15058			28	780	435	2738	6.0475161987	77.8283115406	0.225947539051	1.83896707138e-19	7.597324662e-15	5.87573446404e-18	13	3	11	0.0224609375	0.09228515625
group_9612			43	41	420	3477	9.28725701944	98.8345650938	8.68240418118	1.96001732627e-19	8.09741958002e-15	6.25766582691e-18	7	4	5	0.453125	1.0
group_3112			0	334	463	3184	0.0	90.5059693007	0.0	2.36302405213e-19	9.76236126655e-15	7.53850290853e-18	8	0	8	0.0078125	0.0078125
group_35067			359	1980	104	1538	77.5377969762	43.7180216032	2.68134226884	2.41039006593e-19	9.95804447937e-15	7.68367629581e-18	17	12	9	0.143463134766	1.0
group_21375			4	428	459	3090	0.863930885529	87.833996589	0.062916132185	2.68154955872e-19	1.10782856919e-14	8.54146930758e-18	14	1	14	0.0001220703125	0.0018310546875
group_15057			434	2729	29	789	93.7365010799	22.4275156339	4.3267838415	2.721267137e-19	1.12423709231e-14	8.66130271426e-18	15	13	4	0.00738525390625	0.118469238281
group_12413			308	1562	155	1956	66.5226781857	55.5997725981	2.48832348932	3.01230283691e-19	1.24447267101e-14	9.5802361125e-18	17	13	9	0.0490417480469	1.0
group_2732			17	634	446	2884	3.6717062635	81.9783968164	0.173388408708	3.11781101706e-19	1.28806126548e-14	9.90070704314e-18	7	2	7	0.015625	0.453125
group_15659			21	1	442	3517	4.53563714903	99.9715747584	167.097285068	3.11786117279e-19	1.28808198631e-14	9.90070704314e-18	6	5	1	0.21875	0.21875
group_13572			2	387	461	3131	0.431965442765	88.9994314952	0.0350995196377	3.48934619854e-19	1.441553595e-14	1.10718402074e-17	6	1	5	0.21875	0.21875
group_2661			102	266	361	3252	22.030237581	92.4388857305	3.4543144565	3.79820074992e-19	1.56915067581e-14	1.20425992004e-17	17	10	12	0.143463134766	0.629058837891
group_22691			359	1986	104	1532	77.5377969762	43.5474701535	2.66281276629	3.89329258779e-19	1.60843596679e-14	1.2329590452e-17	17	12	9	0.143463134766	1.0
group_28545			22	2	441	3516	4.75161987041	99.9431495168	87.7006802721	3.90065468999e-19	1.61147747207e-14	1.2329590452e-17	2	1	1	1.0	1.0
group_9614			22	2	441	3516	4.75161987041	99.9431495168	87.7006802721	3.90065468999e-19	1.61147747207e-14	1.2329590452e-17	5	3	2	1.0	1.0
group_21921			22	2	441	3516	4.75161987041	99.9431495168	87.7006802721	3.90065468999e-19	1.61147747207e-14	1.2329590452e-17	7	6	2	0.125	0.453125
group_25099			269	1273	194	2245	58.0993520518	63.8146674247	2.44533571967	3.99618642627e-19	1.65094449829e-14	1.2621899834e-17	17	12	10	0.143463134766	0.629058837891
group_4593			199	2281	264	1237	42.9805615551	35.1620238772	0.40878369402	4.13329316227e-19	1.70758740413e-14	1.30449763493e-17	17	11	10	0.332305908203	0.629058837891
group_2578			56	1081	407	2437	12.0950323974	69.2723138147	0.310186900381	4.18476766991e-19	1.72885306747e-14	1.31973516601e-17	16	7	13	0.0212707519531	0.803619384766
group_19922			80	171	383	3347	17.2786177106	95.1392836839	4.08837585696	4.65362426319e-19	1.92255179185e-14	1.46647733932e-17	13	7	9	0.266845703125	1.0
group_3467			12	558	451	2960	2.59179265659	84.1387151791	0.141143933433	4.99159089978e-19	2.06217594843e-14	1.57178044849e-17	14	3	12	0.012939453125	0.057373046875
group_18375			42	40	421	3478	9.07127429806	98.8629903354	8.67434679335	5.1446049654e-19	2.12539064936e-14	1.61872859814e-17	13	11	4	0.0224609375	0.266845703125
group_9682			53	72	410	3446	11.4470842333	97.9533826038	6.18692411924	5.41657930381e-19	2.23775140778e-14	1.70300715965e-17	11	6	7	0.548828125	1.0
group_13772			8	494	455	3024	1.72786177106	85.9579306424	0.1076300218	5.58238052993e-19	2.30624886833e-14	1.75380142078e-17	13	2	11	0.0224609375	0.0224609375
group_24123			43	43	420	3475	9.28725701944	98.7777146106	8.27380952381	6.3546694624e-19	2.625304595e-14	1.99491230623e-17	10	6	7	0.34375	0.75390625
group_20956			39	33	424	3485	8.42332613391	99.0619670267	9.71376500858	7.41834148656e-19	3.06473941834e-14	2.32706106176e-17	8	7	3	0.0703125	0.7265625
group_11783			2	377	461	3141	0.431965442765	89.2836839113	0.0361456181637	8.35246594883e-19	3.45065425744e-14	2.61809882962e-17	9	2	9	0.00390625	0.1796875
group_21300			445	2879	18	639	96.1123110151	18.1637293917	5.48714831539	8.39882069242e-19	3.46980479266e-14	2.63063289815e-17	16	14	6	0.00418090820312	0.454498291016
group_18315			35	24	428	3494	7.55939524838	99.3177942013	11.9051791277	9.11272322905e-19	3.76473934762e-14	2.85022607327e-17	9	5	6	0.5078125	1.0
group_36772			25	6	438	3512	5.39956803456	99.8294485503	33.4094368341	9.11371394668e-19	3.76514864279e-14	2.85022607327e-17	7	6	2	0.125	0.453125
group_11102			407	2445	56	1073	87.9049676026	30.5002842524	3.18953403447	9.73438913237e-19	4.02156818226e-14	3.04203342077e-17	17	13	7	0.0490417480469	0.629058837891
group_21720			27	9	436	3509	5.83153347732	99.7441728255	24.1444954128	1.0180960037e-18	4.20606002008e-14	3.17918368865e-17	11	5	7	0.548828125	1.0
group_7010			0	326	463	3192	0.0	90.7333712337	0.0	1.02113760223e-18	4.2186257761e-14	3.18627324479e-17	6	0	6	0.03125	0.03125
group_319			33	20	430	3498	7.12742980562	99.4314951677	13.4225581395	1.11999702831e-18	4.62704372307e-14	3.49210847024e-17	4	1	3	0.625	0.625
group_672			449	2939	14	579	96.9762419006	16.4582148948	6.31825693871	1.20647658705e-18	4.98431672406e-14	3.75891155661e-17	16	15	6	0.000518798828125	0.454498291016
group_29653			173	653	290	2865	37.3650107991	81.4383172257	2.61733643132	1.24439453491e-18	5.14096714208e-14	3.874127462e-17	15	11	10	0.118469238281	0.3017578125
group_20890			19	0	444	3518	4.10367170626	100.0	inf	1.2655896323e-18	5.22853044792e-14	3.93714642163e-17	2	2	0	0.5	0.5
group_10428			44	47	419	3471	9.50323974082	98.6640136441	7.75524297974	1.29895253674e-18	5.36636261501e-14	4.0378951204e-17	11	6	8	0.2265625	1.0
group_15796			427	2661	36	857	92.2246220302	24.3604320637	3.81998204518	1.34846653299e-18	5.57091978775e-14	4.18866149455e-17	17	16	3	0.000274658203125	0.0127258300781
group_17259			0	321	463	3197	0.0	90.8754974417	0.0	1.55731870786e-18	6.43375077779e-14	4.83377218467e-17	9	0	9	0.00390625	0.00390625
group_3683			4	416	459	3102	0.863930885529	88.1750994883	0.0649824032177	1.7965626226e-18	7.42213916275e-14	5.57217654861e-17	10	3	9	0.021484375	0.34375
group_8674			3	393	460	3125	0.647948164147	88.8288800455	0.0518586126784	2.0459041384e-18	8.45224376696e-14	6.34076801723e-17	13	2	13	0.000244140625	0.0224609375
group_20083			15	590	448	2928	3.23974082073	83.2291074474	0.166162227603	2.17653159421e-18	8.99190497515e-14	6.74055845214e-17	15	3	13	0.00738525390625	0.03515625
group_9333			6	450	457	3068	1.29589632829	87.2086412735	0.0895113056163	2.24033644211e-18	9.2555019433e-14	6.93296025716e-17	10	3	8	0.109375	0.34375
group_21818			30	15	433	3503	6.47948164147	99.5736213758	16.1801385681	2.5405093052e-18	1.04956060926e-13	7.85599258425e-17	14	11	4	0.057373046875	0.179565429688
group_16936			27	744	436	2774	5.83153347732	78.8516202388	0.230893015685	2.55417866099e-18	1.05520783022e-13	7.89235475105e-17	13	4	12	0.00341796875	0.266845703125
group_3062			42	43	421	3475	9.07127429806	98.7777146106	8.06219963542	2.95033464764e-18	1.21887175298e-13	9.1096543571e-17	6	6	2	0.03125	0.6875
group_14570			43	46	420	3472	9.28725701944	98.6924388857	7.72753623188	3.40758225695e-18	1.40777445781e-13	1.05136255251e-16	8	5	5	0.7265625	0.7265625
group_26571			342	1861	121	1657	73.8660907127	47.1006253553	2.51661552262	3.47259512417e-18	1.43463322365e-13	1.07062180869e-16	17	13	9	0.0490417480469	1.0
group_3460			13	555	450	2963	2.80777537797	84.2239909039	0.15423023023	3.75685790465e-18	1.55207070615e-13	1.15739799116e-16	14	3	12	0.012939453125	0.057373046875
group_5108			302	1542	161	1976	65.2267818575	56.1682774304	2.40371865207	4.39869875409e-18	1.81723441628e-13	1.35412400617e-16	17	12	10	0.143463134766	0.629058837891
group_3565			371	2117	92	1401	80.1295896328	39.823763502	2.66872214578	4.43310600033e-18	1.83144908192e-13	1.36369998653e-16	17	13	8	0.0490417480469	1.0
group_6448			2	363	461	3155	0.431965442765	89.6816372939	0.0377069850546	5.36269222842e-18	2.21548904033e-13	1.64842934548e-16	8	1	8	0.0078125	0.0703125
group_12443			232	1040	231	2478	50.1079913607	70.4377487209	2.39300699301	5.7047172243e-18	2.35678982687e-13	1.75226009433e-16	17	9	12	0.143463134766	1.0
group_9829			11	524	452	2994	2.37580993521	85.105173394	0.139051205837	5.72348511602e-18	2.36454340598e-13	1.75671872658e-16	12	3	9	0.14599609375	0.14599609375
group_25098			184	2147	279	1371	39.7408207343	38.9710062536	0.421132763396	6.4267498332e-18	2.65508315859e-13	1.97110850675e-16	17	8	13	0.0490417480469	1.0
group_5712			0	311	463	3207	0.0	91.1597498579	0.0	6.43466475408e-18	2.65835304985e-13	1.97207199544e-16	12	0	12	0.00048828125	0.00048828125
group_36766			24	6	439	3512	5.18358531317	99.8294485503	32.0	6.62299795748e-18	2.73615914617e-13	2.02828698753e-16	8	7	2	0.0703125	0.2890625
group_27181			48	62	415	3456	10.3671706263	98.2376350199	6.44726000777	6.73401580019e-18	2.78202394753e-13	2.06075847965e-16	8	6	4	0.2890625	1.0
group_6446			17	609	446	2909	3.6717062635	82.6890278567	0.182070879999	6.87388208234e-18	2.83980690468e-13	2.10200363041e-16	14	4	12	0.012939453125	0.179565429688
group_8772			454	3028	9	490	98.0561555076	13.9283683911	8.16307060032	7.68355552153e-18	3.17430729261e-13	2.34786042353e-16	14	14	2	0.0001220703125	0.012939453125
group_22109			458	3098	5	420	98.9200863931	11.9386014781	12.4183344093	8.04755306584e-18	3.32468559809e-13	2.45726947383e-16	14	14	3	0.0001220703125	0.057373046875
group_2454			8	471	455	3047	1.72786177106	86.6117111995	0.113744429668	8.55961801837e-18	3.53623499193e-13	2.61169497188e-16	8	1	7	0.0703125	0.0703125
group_13554			188	2170	275	1348	40.6047516199	38.3172256964	0.424673648932	9.06979042742e-18	3.74700251928e-13	2.76531551238e-16	17	7	15	0.00234985351562	0.629058837891
group_2081			26	719	437	2799	5.61555075594	79.5622512791	0.231614593113	9.58775501442e-18	3.96098922911e-13	2.92108350229e-16	16	7	12	0.0768127441406	0.803619384766
group_20097			43	48	420	3470	9.28725701944	98.6355884025	7.40128968254	9.90688865066e-18	4.09283290825e-13	3.01608909967e-16	7	2	6	0.125	0.453125
group_26973			27	11	436	3507	5.83153347732	99.6873223422	19.7433277731	1.03908652135e-17	4.29277814564e-13	3.16110320003e-16	9	3	6	0.5078125	0.5078125
group_25376			4	400	459	3118	0.863930885529	88.6299033542	0.0679302832244	1.07042313454e-17	4.42223909571e-13	3.25403906969e-16	10	2	8	0.109375	0.109375
group_12248			459	3119	4	399	99.1360691145	11.3416714042	14.679464572	1.07489203869e-17	4.44070147945e-13	3.26522167607e-16	9	9	3	0.00390625	0.5078125
group_32271			23	5	440	3513	4.96760259179	99.8578737919	36.7268181818	1.10350951913e-17	4.55892887638e-13	3.3496905778e-16	7	6	2	0.125	0.453125
group_24182			55	86	408	3432	11.879049676	97.5554292211	5.37961696306	1.12298408609e-17	4.63938415487e-13	3.40630261004e-16	8	6	5	0.2890625	0.7265625
group_28546			18	0	445	3518	3.88768898488	100.0	inf	1.12708577815e-17	4.65632947529e-13	3.41373128687e-16	3	3	0	0.25	0.25
group_27060			18	0	445	3518	3.88768898488	100.0	inf	1.12708577815e-17	4.65632947529e-13	3.41373128687e-16	2	2	0	0.5	0.5
group_13551			273	1334	190	2184	58.9632829374	62.0807276862	2.35237118283	1.16851994688e-17	4.82750645653e-13	3.53663476669e-16	17	15	8	0.00234985351562	1.0
group_16336			196	2227	267	1291	42.3326133909	36.6969869244	0.425550235533	1.22354942968e-17	5.05484975883e-13	3.70047566532e-16	17	7	14	0.0127258300781	0.629058837891
group_5687			5	419	458	3099	1.07991360691	88.0898237635	0.080744338256	1.30767459733e-17	5.40239606396e-13	3.95200882514e-16	8	2	8	0.0078125	0.2890625
group_32272			25	8	438	3510	5.39956803456	99.7725980671	25.0428082192	1.37201385045e-17	5.66820082036e-13	4.14342165231e-16	8	7	3	0.0703125	0.7265625
group_23424			452	3002	11	516	97.6241900648	14.6674246731	7.06292774514	1.37404592437e-17	5.67659592733e-13	4.14652733918e-16	15	15	1	6.103515625e-05	0.0009765625
group_4891			21	654	442	2864	4.53563714903	81.4098919841	0.208061770933	1.38371014698e-17	5.71652173023e-13	4.17264359871e-16	15	3	13	0.00738525390625	0.03515625
group_3229			32	21	431	3497	6.91144708423	99.4030699261	12.3637167164	1.43778331959e-17	5.93991422821e-13	4.33254137725e-16	5	2	4	0.375	1.0
group_7502			29	15	434	3503	6.26349892009	99.5736213758	15.6047619048	1.53984910343e-17	6.36157860101e-13	4.63671909695e-16	7	4	3	1.0	1.0
group_17029			217	949	246	2569	46.86825054	73.0244457078	2.38793509642	1.57076107437e-17	6.48928522654e-13	4.72635486274e-16	17	11	12	0.143463134766	0.332305908203
group_52108			32	788	431	2730	6.91144708423	77.6009096077	0.257222608266	1.60383300452e-17	6.62591529159e-13	4.82235465181e-16	15	6	11	0.118469238281	0.607238769531
group_32814			176	2078	287	1440	38.0129589633	40.932347925	0.424959673768	1.6144908403e-17	6.66994600852e-13	4.85086982438e-16	17	9	14	0.0127258300781	1.0
group_34757			0	303	463	3215	0.0	91.3871517908	0.0	1.63236834884e-17	6.74380335958e-13	4.90101988342e-16	6	0	6	0.03125	0.03125
group_21467			449	2960	14	558	96.9762419006	15.8612848209	6.0458976834	1.65507750607e-17	6.83762170081e-13	4.96559310153e-16	11	11	3	0.0009765625	0.2265625
group_21466			14	560	449	2958	3.02375809935	84.0818646958	0.164699331849	1.71570074557e-17	7.08807449018e-13	5.14374055891e-16	11	3	11	0.0009765625	0.2265625
group_27206			45	55	418	3463	9.7192224622	98.4366117112	6.77838190518	1.79584699878e-17	7.41918270605e-13	5.38011798844e-16	7	6	2	0.125	0.453125
group_15185			103	290	360	3228	22.2462203024	91.7566799318	3.18471264368	1.82543860614e-17	7.54143451354e-13	5.46480761851e-16	17	15	7	0.00234985351562	0.629058837891
group_27622			444	3517	19	1	95.8963282937	0.0284252416146	0.00664441883783	2.2617064191e-17	9.34378772924e-13	6.76595780539e-16	3	1	2	1.0	1.0
group_9057			37	842	426	2676	7.99136069114	76.0659465605	0.276036265097	2.27753121906e-17	9.40916472528e-13	6.80836810802e-16	16	7	13	0.0212707519531	0.803619384766
group_3006			366	2086	97	1432	79.0496760259	40.704945992	2.59022842514	2.28929199049e-17	9.4577520003e-13	6.83857700673e-16	17	13	8	0.0490417480469	1.0
group_34769			158	584	305	2934	34.1252699784	83.3996588971	2.60258252863	2.33247364391e-17	9.63614836508e-13	6.96253494587e-16	16	13	8	0.0212707519531	1.0
group_17191			449	2962	14	556	96.9762419006	15.8044343377	6.02016012347	2.62583052796e-17	1.08480936602e-12	7.83255859939e-16	11	11	3	0.0009765625	0.2265625
group_4457			0	299	463	3219	0.0	91.5008527572	0.0	2.62965067744e-17	1.08638758437e-12	7.83829425952e-16	13	0	13	0.000244140625	0.000244140625
group_37405			46	59	417	3459	9.93520518359	98.3229107447	6.46726009023	2.85312978558e-17	1.17871350832e-12	8.49829494099e-16	8	6	3	0.2890625	0.7265625
group_21353			462	3191	1	327	99.7840172786	9.29505400796	47.3437793795	2.87363190575e-17	1.18718354922e-12	8.55319559959e-16	12	11	1	0.00634765625	0.00634765625
group_2597			56	92	407	3426	12.0950323974	97.3848777715	5.12381155859	2.88371112461e-17	1.19134757691e-12	8.57701639243e-16	13	6	8	0.5810546875	1.0
group_21354			1	328	462	3190	0.215982721382	90.6765207504	0.0210511033682	2.91734759132e-17	1.2052438104e-12	8.67081877988e-16	12	1	11	0.00634765625	0.00634765625
group_9395			5	410	458	3108	1.07991360691	88.345650938	0.0827564170838	3.11107402108e-17	1.28527801033e-12	9.23995693983e-16	11	2	10	0.01171875	0.0654296875
group_29690			344	3147	119	371	74.2980561555	10.545764639	0.340791416662	3.13167066566e-17	1.2937871021e-12	9.29444757259e-16	16	13	6	0.0212707519531	0.454498291016
group_8088			461	3169	2	349	99.5680345572	9.92040932348	25.3848217103	3.39806838921e-17	1.40384399363e-12	1.0077846329e-15	11	11	1	0.0009765625	0.01171875
group_17768			49	69	414	3449	10.5831533477	98.0386583286	5.91615907022	3.67609915581e-17	1.51870684424e-12	1.0894597161e-15	9	8	4	0.0390625	1.0
group_740			30	18	433	3500	6.47948164147	99.4883456509	13.4719014627	3.84436928267e-17	1.58822428175e-12	1.13851202993e-15	8	5	5	0.7265625	0.7265625
group_26745			29	16	434	3502	6.26349892009	99.5451961342	14.6252880184	3.87035829186e-17	1.59896112112e-12	1.14538762258e-15	14	11	4	0.057373046875	0.179565429688
group_35115			269	1319	194	2199	58.0993520518	62.5071063104	2.3116973965	4.17034749506e-17	1.72289566063e-12	1.23328250582e-15	16	13	9	0.0212707519531	0.803619384766
group_7765			0	297	463	3221	0.0	91.5577032405	0.0	4.17544364102e-17	1.72500103142e-12	1.23390631718e-15	7	0	7	0.015625	0.015625
group_30555			45	57	418	3461	9.7192224622	98.379761228	6.53676655754	4.6431340098e-17	1.91821795347e-12	1.37113506324e-15	7	6	2	0.125	0.453125
group_11310			448	2953	15	565	96.7602591793	16.0602615122	5.71441471949	4.70532721034e-17	1.94391183041e-12	1.38850845029e-15	16	14	4	0.00418090820312	0.0768127441406
group_14551			119	376	344	3142	25.7019438445	89.3121091529	2.89072550717	5.16633787656e-17	2.13436916695e-12	1.52346121838e-15	17	10	12	0.143463134766	0.629058837891
group_3642			3	369	460	3149	0.647948164147	89.5110858442	0.055655708731	5.23133645223e-17	2.16122202851e-12	1.54152783774e-15	10	2	9	0.021484375	0.109375
group_6200			7	442	456	3076	1.51187904968	87.4360432064	0.106830991506	5.33799712548e-17	2.20528675245e-12	1.57071706015e-15	10	3	8	0.109375	0.34375
group_6540			7	442	456	3076	1.51187904968	87.4360432064	0.106830991506	5.33799712548e-17	2.20528675245e-12	1.57071706015e-15	10	2	8	0.109375	0.109375
group_12969			2	345	461	3173	0.431965442765	90.193291643	0.0399006570467	5.42276241002e-17	2.24030583445e-12	1.59452372559e-15	10	2	9	0.021484375	0.109375
group_16974			17	590	446	2928	3.6717062635	83.2291074474	0.189161662993	5.90195961974e-17	2.4382765777e-12	1.7341938675e-15	14	3	12	0.012939453125	0.057373046875
group_32815			275	1366	188	2152	59.3952483801	61.1711199545	2.30444534438	5.98128583689e-17	2.4710486178e-12	1.7562534597e-15	17	12	10	0.143463134766	0.629058837891
group_2665			207	2289	256	1229	44.7084233261	34.9346219443	0.434146666121	6.16690983245e-17	2.54773545908e-12	1.80947120673e-15	17	10	12	0.143463134766	0.629058837891
group_3787			37	35	426	3483	7.99136069114	99.0051165435	8.64325955734	6.28020036834e-17	2.59453917817e-12	1.84140466868e-15	6	4	4	0.6875	0.6875
group_1636			112	340	351	3178	24.1900647948	90.3354178511	2.98253728842	6.39357575886e-17	2.64137795326e-12	1.87331769735e-15	11	4	10	0.01171875	0.548828125
group_28135			0	293	463	3225	0.0	91.6714042069	0.0	6.61439234077e-17	2.73260390774e-12	1.90824295233e-15	11	0	11	0.0009765625	0.0009765625
group_19182			0	293	463	3225	0.0	91.6714042069	0.0	6.61439234077e-17	2.73260390774e-12	1.90824295233e-15	11	0	11	0.0009765625	0.0009765625
group_21778			0	293	463	3225	0.0	91.6714042069	0.0	6.61439234077e-17	2.73260390774e-12	1.90824295233e-15	11	0	11	0.0009765625	0.0009765625
group_21774			0	293	463	3225	0.0	91.6714042069	0.0	6.61439234077e-17	2.73260390774e-12	1.90824295233e-15	11	0	11	0.0009765625	0.0009765625
group_21772			0	293	463	3225	0.0	91.6714042069	0.0	6.61439234077e-17	2.73260390774e-12	1.90824295233e-15	11	0	11	0.0009765625	0.0009765625
group_25513			0	293	463	3225	0.0	91.6714042069	0.0	6.61439234077e-17	2.73260390774e-12	1.90824295233e-15	10	0	10	0.001953125	0.001953125
group_19326			0	293	463	3225	0.0	91.6714042069	0.0	6.61439234077e-17	2.73260390774e-12	1.90824295233e-15	11	0	11	0.0009765625	0.0009765625
group_35177			0	293	463	3225	0.0	91.6714042069	0.0	6.61439234077e-17	2.73260390774e-12	1.90824295233e-15	11	0	11	0.0009765625	0.0009765625
group_35176			0	293	463	3225	0.0	91.6714042069	0.0	6.61439234077e-17	2.73260390774e-12	1.90824295233e-15	11	0	11	0.0009765625	0.0009765625
group_35175			0	293	463	3225	0.0	91.6714042069	0.0	6.61439234077e-17	2.73260390774e-12	1.90824295233e-15	11	0	11	0.0009765625	0.0009765625
group_35174			0	293	463	3225	0.0	91.6714042069	0.0	6.61439234077e-17	2.73260390774e-12	1.90824295233e-15	11	0	11	0.0009765625	0.0009765625
group_35178			0	293	463	3225	0.0	91.6714042069	0.0	6.61439234077e-17	2.73260390774e-12	1.90824295233e-15	11	0	11	0.0009765625	0.0009765625
group_31755			0	293	463	3225	0.0	91.6714042069	0.0	6.61439234077e-17	2.73260390774e-12	1.90824295233e-15	11	0	11	0.0009765625	0.0009765625
group_29713			0	293	463	3225	0.0	91.6714042069	0.0	6.61439234077e-17	2.73260390774e-12	1.90824295233e-15	11	0	11	0.0009765625	0.0009765625
group_28591			0	293	463	3225	0.0	91.6714042069	0.0	6.61439234077e-17	2.73260390774e-12	1.90824295233e-15	11	0	11	0.0009765625	0.0009765625
group_6819			0	293	463	3225	0.0	91.6714042069	0.0	6.61439234077e-17	2.73260390774e-12	1.90824295233e-15	10	0	10	0.001953125	0.001953125
group_31772			0	293	463	3225	0.0	91.6714042069	0.0	6.61439234077e-17	2.73260390774e-12	1.90824295233e-15	11	0	11	0.0009765625	0.0009765625
group_22788			0	293	463	3225	0.0	91.6714042069	0.0	6.61439234077e-17	2.73260390774e-12	1.90824295233e-15	11	0	11	0.0009765625	0.0009765625
group_20133			0	293	463	3225	0.0	91.6714042069	0.0	6.61439234077e-17	2.73260390774e-12	1.90824295233e-15	11	0	11	0.0009765625	0.0009765625
group_28141			0	293	463	3225	0.0	91.6714042069	0.0	6.61439234077e-17	2.73260390774e-12	1.90824295233e-15	11	0	11	0.0009765625	0.0009765625
group_28146			0	293	463	3225	0.0	91.6714042069	0.0	6.61439234077e-17	2.73260390774e-12	1.90824295233e-15	11	0	11	0.0009765625	0.0009765625
group_31748			0	293	463	3225	0.0	91.6714042069	0.0	6.61439234077e-17	2.73260390774e-12	1.90824295233e-15	11	0	11	0.0009765625	0.0009765625
group_17858			363	2072	100	1446	78.4017278618	41.1028993746	2.53329150579	6.68014830709e-17	2.75976967011e-12	1.92028934986e-15	17	12	9	0.143463134766	1.0
group_1721			177	2069	286	1449	38.2289416847	41.1881750995	0.433426167839	6.68846040911e-17	2.76320364882e-12	1.92028934986e-15	17	7	14	0.0127258300781	0.629058837891
group_28137			0	292	463	3226	0.0	91.6998294486	0.0	6.69333300365e-17	2.7652166638e-12	1.92028934986e-15	11	0	11	0.0009765625	0.0009765625
group_31768			0	292	463	3226	0.0	91.6998294486	0.0	6.69333300365e-17	2.7652166638e-12	1.92028934986e-15	10	0	10	0.001953125	0.001953125
group_26719			0	292	463	3226	0.0	91.6998294486	0.0	6.69333300365e-17	2.7652166638e-12	1.92028934986e-15	10	0	10	0.001953125	0.001953125
group_26714			0	292	463	3226	0.0	91.6998294486	0.0	6.69333300365e-17	2.7652166638e-12	1.92028934986e-15	11	0	11	0.0009765625	0.0009765625
group_29711			0	292	463	3226	0.0	91.6998294486	0.0	6.69333300365e-17	2.7652166638e-12	1.92028934986e-15	11	0	11	0.0009765625	0.0009765625
group_29719			0	292	463	3226	0.0	91.6998294486	0.0	6.69333300365e-17	2.7652166638e-12	1.92028934986e-15	11	0	11	0.0009765625	0.0009765625
group_31760			0	294	463	3224	0.0	91.6429789653	0.0	6.74383261782e-17	2.7860795694e-12	1.93075507235e-15	11	0	11	0.0009765625	0.0009765625
group_29715			0	294	463	3224	0.0	91.6429789653	0.0	6.74383261782e-17	2.7860795694e-12	1.93075507235e-15	11	0	11	0.0009765625	0.0009765625
group_29717			0	294	463	3224	0.0	91.6429789653	0.0	6.74383261782e-17	2.7860795694e-12	1.93075507235e-15	11	0	11	0.0009765625	0.0009765625
group_4661			9	472	454	3046	1.94384449244	86.5832859579	0.127930635407	7.09457359248e-17	2.93098118826e-12	2.02976536583e-15	11	5	7	0.548828125	1.0
group_21090			174	689	289	2829	37.5809935205	80.4150085276	2.4720948569	7.19966138169e-17	2.97439610662e-12	2.05840561012e-15	13	8	9	0.266845703125	0.5810546875
group_30554			45	58	418	3460	9.7192224622	98.3513359864	6.42220755651	7.37987047722e-17	3.04884589025e-12	2.1070116726e-15	8	6	3	0.2890625	0.7265625
group_37406			45	58	418	3460	9.7192224622	98.3513359864	6.42220755651	7.37987047722e-17	3.04884589025e-12	2.1070116726e-15	7	5	3	0.453125	1.0
group_5685			1	322	462	3196	0.215982721382	90.8470722001	0.0214836922911	7.71150504036e-17	3.18585407733e-12	2.20017546777e-15	8	1	7	0.0703125	0.0703125
group_7261			106	313	357	3205	22.8941684665	91.1028993746	3.0403343446	9.2649368247e-17	3.82762335039e-12	2.64156200855e-15	13	7	11	0.0224609375	1.0
group_35289			29	17	434	3501	6.26349892009	99.5167708926	13.761046354	9.35913374314e-17	3.8665389233e-12	2.6665785678e-15	14	11	4	0.057373046875	0.179565429688
group_28136			0	289	463	3229	0.0	91.7851051734	0.0	1.05616712553e-16	4.36334324569e-12	2.99836840121e-15	10	0	10	0.001953125	0.001953125
group_31758			0	289	463	3229	0.0	91.7851051734	0.0	1.05616712553e-16	4.36334324569e-12	2.99836840121e-15	10	0	10	0.001953125	0.001953125
group_25364			0	289	463	3229	0.0	91.7851051734	0.0	1.05616712553e-16	4.36334324569e-12	2.99836840121e-15	11	0	11	0.0009765625	0.0009765625
group_29714			0	289	463	3229	0.0	91.7851051734	0.0	1.05616712553e-16	4.36334324569e-12	2.99836840121e-15	9	0	9	0.00390625	0.00390625
group_28139			0	290	463	3228	0.0	91.7566799318	0.0	1.05889659365e-16	4.37461949736e-12	2.99836840121e-15	11	0	11	0.0009765625	0.0009765625
group_20827			0	290	463	3228	0.0	91.7566799318	0.0	1.05889659365e-16	4.37461949736e-12	2.99836840121e-15	10	0	10	0.001953125	0.001953125
group_15313			0	290	463	3228	0.0	91.7566799318	0.0	1.05889659365e-16	4.37461949736e-12	2.99836840121e-15	11	0	11	0.0009765625	0.0009765625
group_26716			0	290	463	3228	0.0	91.7566799318	0.0	1.05889659365e-16	4.37461949736e-12	2.99836840121e-15	11	0	11	0.0009765625	0.0009765625
group_31766			0	290	463	3228	0.0	91.7566799318	0.0	1.05889659365e-16	4.37461949736e-12	2.99836840121e-15	11	0	11	0.0009765625	0.0009765625
group_720			264	1290	199	2228	57.0194384449	63.3314383172	2.29127030501	1.09496010139e-16	4.52360866687e-12	3.08247761897e-15	16	12	10	0.0768127441406	0.454498291016
group_17102			0	291	463	3227	0.0	91.7282546902	0.0	1.09639143824e-16	4.5295219488e-12	3.08247761897e-15	11	0	11	0.0009765625	0.0009765625
group_17021			0	291	463	3227	0.0	91.7282546902	0.0	1.09639143824e-16	4.5295219488e-12	3.08247761897e-15	10	0	10	0.001953125	0.001953125
group_27332			0	291	463	3227	0.0	91.7282546902	0.0	1.09639143824e-16	4.5295219488e-12	3.08247761897e-15	10	0	10	0.001953125	0.001953125
group_20100			0	291	463	3227	0.0	91.7282546902	0.0	1.09639143824e-16	4.5295219488e-12	3.08247761897e-15	11	0	11	0.0009765625	0.0009765625
group_28349			0	291	463	3227	0.0	91.7282546902	0.0	1.09639143824e-16	4.5295219488e-12	3.08247761897e-15	11	0	11	0.0009765625	0.0009765625
group_36066			0	291	463	3227	0.0	91.7282546902	0.0	1.09639143824e-16	4.5295219488e-12	3.08247761897e-15	5	0	5	0.0625	0.0625
group_21767			0	291	463	3227	0.0	91.7282546902	0.0	1.09639143824e-16	4.5295219488e-12	3.08247761897e-15	11	0	11	0.0009765625	0.0009765625
group_26710			0	291	463	3227	0.0	91.7282546902	0.0	1.09639143824e-16	4.5295219488e-12	3.08247761897e-15	11	0	11	0.0009765625	0.0009765625
group_21889			0	291	463	3227	0.0	91.7282546902	0.0	1.09639143824e-16	4.5295219488e-12	3.08247761897e-15	10	0	10	0.001953125	0.001953125
group_17192			15	557	448	2961	3.23974082073	84.1671404207	0.17799035009	1.09680780865e-16	4.53124209988e-12	3.08247761897e-15	11	3	11	0.0009765625	0.2265625
group_30553			46	62	417	3456	9.93520518359	98.2376350199	6.14899048503	1.10456729553e-16	4.56329886803e-12	3.09796257164e-15	8	6	4	0.2890625	1.0
group_37250			46	62	417	3456	9.93520518359	98.2376350199	6.14899048503	1.10456729553e-16	4.56329886803e-12	3.09796257164e-15	8	6	4	0.2890625	1.0
group_27182			46	62	417	3456	9.93520518359	98.2376350199	6.14899048503	1.10456729553e-16	4.56329886803e-12	3.09796257164e-15	8	6	4	0.2890625	1.0
group_18483			50	75	413	3443	10.7991360691	97.8681068789	5.55770782889	1.12187432284e-16	4.63479938994e-12	3.14436864989e-15	8	4	6	0.2890625	1.0
group_26017			3	360	460	3158	0.647948164147	89.7669130188	0.0572101449275	1.26973604838e-16	5.24566053668e-12	3.55638002487e-15	16	2	14	0.00418090820312	0.00418090820312
group_21094			3	361	460	3157	0.647948164147	89.7384877771	0.0570336023124	1.27083199882e-16	5.25018823671e-12	3.55703810075e-15	13	1	12	0.00341796875	0.00341796875
group_4893			31	754	432	2764	6.69546436285	78.5673678226	0.26305383633	1.39413079462e-16	5.75957255182e-12	3.89950748261e-15	12	6	9	0.14599609375	1.0
group_24129			36	34	427	3484	7.77537796976	99.0335417851	8.63920650227	1.63526062513e-16	6.75575222058e-12	4.57087430351e-15	8	7	3	0.0703125	0.7265625
group_13729			408	2506	55	1012	88.120950324	28.7663445139	2.99569034318	1.64784941482e-16	6.80776028744e-12	4.60294813214e-15	17	14	7	0.0127258300781	0.629058837891
group_12170			34	29	429	3489	7.343412527	99.1756679932	9.53508560405	1.67569875998e-16	6.92281428712e-12	4.66406154841e-15	10	6	7	0.34375	0.75390625
group_24029			0	286	463	3232	0.0	91.8703808982	0.0	1.67650168213e-16	6.92613139939e-12	4.66406154841e-15	11	0	11	0.0009765625	0.0009765625
group_20098			0	286	463	3232	0.0	91.8703808982	0.0	1.67650168213e-16	6.92613139939e-12	4.66406154841e-15	10	0	10	0.001953125	0.001953125
group_25369			0	286	463	3232	0.0	91.8703808982	0.0	1.67650168213e-16	6.92613139939e-12	4.66406154841e-15	11	0	11	0.0009765625	0.0009765625
group_12477			0	286	463	3232	0.0	91.8703808982	0.0	1.67650168213e-16	6.92613139939e-12	4.66406154841e-15	11	0	11	0.0009765625	0.0009765625
group_28143			0	286	463	3232	0.0	91.8703808982	0.0	1.67650168213e-16	6.92613139939e-12	4.66406154841e-15	10	0	10	0.001953125	0.001953125
group_26718			0	285	463	3233	0.0	91.8988061399	0.0	1.69923741459e-16	7.02005953088e-12	4.72413158202e-15	11	0	11	0.0009765625	0.0009765625
group_2716			20	3	443	3515	4.31965442765	99.9147242752	52.8969149737	1.79162539114e-16	7.40174197843e-12	4.96425775099e-15	5	4	1	0.375	0.375
group_1855			20	3	443	3515	4.31965442765	99.9147242752	52.8969149737	1.79162539114e-16	7.40174197843e-12	4.96425775099e-15	5	3	3	1.0	1.0
group_39710			20	3	443	3515	4.31965442765	99.9147242752	52.8969149737	1.79162539114e-16	7.40174197843e-12	4.96425775099e-15	4	2	2	1.0	1.0
group_20830			0	288	463	3230	0.0	91.813530415	0.0	1.7940204832e-16	7.41163682222e-12	4.96425775099e-15	10	0	10	0.001953125	0.001953125
group_22763			0	288	463	3230	0.0	91.813530415	0.0	1.7940204832e-16	7.41163682222e-12	4.96425775099e-15	10	0	10	0.001953125	0.001953125
group_24610			0	288	463	3230	0.0	91.813530415	0.0	1.7940204832e-16	7.41163682222e-12	4.96425775099e-15	11	0	11	0.0009765625	0.0009765625
group_29722			0	288	463	3230	0.0	91.813530415	0.0	1.7940204832e-16	7.41163682222e-12	4.96425775099e-15	11	0	11	0.0009765625	0.0009765625
group_37409			44	57	419	3461	9.50323974082	98.379761228	6.37625088975	1.90499018491e-16	7.87008595092e-12	5.26779514787e-15	6	5	2	0.21875	0.6875
group_22732			7	430	456	3088	1.51187904968	87.7771461057	0.110240718074	1.99081160266e-16	8.22463997405e-12	5.50143142077e-15	9	4	7	0.1796875	1.0
group_12190			390	2330	73	1188	84.2332613391	33.7691870381	2.72396966312	2.01508016299e-16	8.32490067737e-12	5.56328259443e-15	17	14	6	0.0127258300781	0.332305908203
group_11455			7	431	456	3087	1.51187904968	87.7487208641	0.109949322262	2.01588701955e-16	8.32823404386e-12	5.56328259443e-15	8	2	7	0.0703125	0.2890625
group_2453			6	414	457	3104	1.29589632829	88.2319499716	0.098436558526	2.02903480959e-16	8.38255150885e-12	5.5958287776e-15	15	4	11	0.118469238281	0.118469238281
group_3462			6	415	457	3103	1.29589632829	88.20352473	0.098167725607	2.10738249646e-16	8.70622930761e-12	5.80802488833e-15	12	2	11	0.00634765625	0.03857421875
group_18463			33	27	430	3491	7.12742980562	99.2325184764	9.92273901809	2.22247398361e-16	9.1817067685e-12	6.12113784567e-15	12	7	6	0.7744140625	1.0
group_24270			451	3012	12	506	97.4082073434	14.383172257	6.31380035414	2.36817894665e-16	9.78365768229e-12	6.51809305949e-15	12	12	1	0.00048828125	0.00634765625
group_2666			232	1075	231	2443	50.1079913607	69.4428652644	2.28239605356	2.60857053908e-16	1.07767874681e-11	7.17495836758e-15	17	9	12	0.143463134766	1.0
group_28142			0	282	463	3236	0.0	91.9840818647	0.0	2.67567715162e-16	1.10540250165e-11	7.35464072953e-15	11	0	11	0.0009765625	0.0009765625
group_6916			127	428	336	3090	27.4298056156	87.833996589	2.72884679573	2.83815163688e-16	1.17252558574e-11	7.79604777755e-15	15	8	11	0.118469238281	1.0
group_3238			32	25	431	3493	6.91144708423	99.2893689596	10.3736426914	2.86611907933e-16	1.18407977524e-11	7.86763970261e-15	5	3	4	0.375	1.0
group_31476			411	2542	52	976	88.7688984881	27.7430358158	3.0346789324	2.91591417626e-16	1.20465162364e-11	7.99901476519e-15	15	8	9	0.607238769531	1.0
group_10820			418	2613	45	905	90.2807775378	25.7248436612	3.21716205298	2.95692444074e-16	1.2215941942e-11	8.10613267553e-15	17	15	5	0.00234985351562	0.143463134766
group_5778			5	393	458	3125	1.07991360691	88.8288800455	0.0868084491705	2.97159957418e-16	1.22765693208e-11	8.14096108808e-15	13	1	12	0.00341796875	0.00341796875
group_8439			1	311	462	3207	0.215982721382	91.1597498579	0.0223201236063	2.99355146019e-16	1.23672591475e-11	8.19566543902e-15	7	1	6	0.125	0.125
group_11538			63	1087	400	2431	13.6069114471	69.101762365	0.352237810488	3.13994791153e-16	1.29720668069e-11	8.59077271979e-15	17	10	11	0.332305908203	0.629058837891
group_9607			212	941	251	2577	45.788336933	73.2518476407	2.31306019281	3.26636418081e-16	1.34943303402e-11	8.93072821984e-15	13	5	11	0.0224609375	0.5810546875
group_12181			22	6	441	3512	4.75161987041	99.8294485503	29.2003023432	3.39269904838e-16	1.40162575786e-11	9.27001162604e-15	4	2	3	0.625	1.0
group_16295			14	531	449	2987	3.02375809935	84.9061967027	0.17539709503	3.41427375554e-16	1.41053891663e-11	9.32279521894e-15	13	3	12	0.00341796875	0.09228515625
group_29583			4	372	459	3146	0.863930885529	89.4258101194	0.0736992526999	4.04666129463e-16	1.67179718065e-11	1.1042253505e-14	13	2	12	0.00341796875	0.0224609375
group_28012			4	373	459	3145	0.863930885529	89.3973848778	0.0734783040413	4.19573817174e-16	1.73338531089e-11	1.14414872006e-14	13	2	12	0.00341796875	0.0224609375
group_7939			25	11	438	3507	5.39956803456	99.6873223422	18.197384807	4.23479845187e-16	1.74952228442e-11	1.15403844619e-14	12	8	5	0.3876953125	0.7744140625
group_20834			0	280	463	3238	0.0	92.0409323479	0.0	4.30353033196e-16	1.77791748604e-11	1.17045259121e-14	11	0	11	0.0009765625	0.0009765625
group_14065			0	280	463	3238	0.0	92.0409323479	0.0	4.30353033196e-16	1.77791748604e-11	1.17045259121e-14	11	0	11	0.0009765625	0.0009765625
group_22786			0	280	463	3238	0.0	92.0409323479	0.0	4.30353033196e-16	1.77791748604e-11	1.17045259121e-14	9	0	9	0.00390625	0.00390625
group_9815			0	281	463	3237	0.0	92.0125071063	0.0	4.51503862305e-16	1.86529790634e-11	1.22716967522e-14	7	0	7	0.015625	0.015625
group_13538			8	441	455	3077	1.72786177106	87.464468448	0.122678228801	4.61224532704e-16	1.90545691196e-11	1.25276588557e-14	14	5	13	0.0018310546875	0.423950195312
group_12933			265	1312	198	2206	57.2354211663	62.7060830017	2.25036185021	4.85017245066e-16	2.00375174454e-11	1.31652545633e-14	15	9	11	0.118469238281	0.607238769531
group_11217			1	308	462	3210	0.215982721382	91.2450255827	0.0225586102209	4.86552028366e-16	2.01009239479e-11	1.31982429073e-14	8	1	7	0.0703125	0.0703125
group_19068			280	1425	183	2093	60.475161987	59.4940306993	2.24730131339	5.02437215859e-16	2.07571886988e-11	1.36202025583e-14	17	13	9	0.0490417480469	1.0
group_3019			14	529	449	2989	3.02375809935	84.9630471859	0.176178106357	5.20673856741e-16	2.15105990435e-11	1.41053108482e-14	13	3	12	0.00341796875	0.09228515625
group_13780			12	499	451	3019	2.59179265659	85.8158044343	0.160978275842	5.58717212843e-16	2.30822842142e-11	1.51260053828e-14	10	2	8	0.109375	0.109375
group_9200			436	2824	27	694	94.1684665227	19.7271176805	3.96841884377	5.84858185714e-16	2.41622462264e-11	1.58233439597e-14	14	13	5	0.0018310546875	0.423950195312
group_32269			21	5	442	3513	4.53563714903	99.8578737919	33.3814479638	5.94056783041e-16	2.45422678778e-11	1.60616936373e-14	6	5	2	0.21875	0.6875
group_15803			4	368	459	3150	0.863930885529	89.5395110858	0.0745950554135	6.28664184168e-16	2.59720034405e-11	1.69862677832e-14	13	2	12	0.00341796875	0.0224609375
group_24023			0	275	463	3243	0.0	92.183058556	0.0	6.76080872228e-16	2.79309290743e-11	1.8243585287e-14	9	0	9	0.00390625	0.00390625
group_25036			0	275	463	3243	0.0	92.183058556	0.0	6.76080872228e-16	2.79309290743e-11	1.8243585287e-14	10	0	10	0.001953125	0.001953125
group_6154			94	264	369	3254	20.3023758099	92.4957362138	3.1398948838	6.9421074923e-16	2.8679928683e-11	1.87205800803e-14	12	4	11	0.00634765625	0.3876953125
group_14049			0	277	463	3241	0.0	92.1262080728	0.0	6.96041578396e-16	2.87555657283e-11	1.87577075853e-14	11	0	11	0.0009765625	0.0009765625
group_19072			172	2008	291	1510	37.1490280778	42.922114838	0.444476389973	7.10909481047e-16	2.93698033905e-11	1.91458953002e-14	10	6	8	0.109375	0.75390625
group_1865			351	1993	112	1525	75.8099352052	43.3484934622	2.39801358326	7.41700743021e-16	3.06418827964e-11	1.99621386296e-14	17	8	13	0.0490417480469	1.0
group_28095			17	565	446	2953	3.6717062635	83.9397384878	0.199218222945	7.48720351028e-16	3.0931883862e-11	2.01248431113e-14	8	2	8	0.0078125	0.2890625
group_28094			446	2953	17	565	96.3282937365	16.0602615122	5.01962112309	7.48720351029e-16	3.0931883862e-11	2.01248431113e-14	7	7	2	0.015625	0.453125
group_23739			460	3172	3	346	99.3520518359	9.83513359864	16.7255149222	7.74504977222e-16	3.1997124124e-11	2.07908538817e-14	14	12	3	0.012939453125	0.057373046875
group_16110			3	346	460	3172	0.647948164147	90.1648664014	0.0597888916813	7.74504977222e-16	3.1997124124e-11	2.07908538817e-14	15	2	13	0.00738525390625	0.00738525390625
group_52204			40	48	423	3470	8.63930885529	98.6355884025	6.83609141056	7.99128760646e-16	3.30144064886e-11	2.14379262913e-14	12	6	7	0.7744140625	1.0
group_13671			429	2746	34	772	92.656587473	21.9442865264	3.54727732317	8.14278463014e-16	3.36402861425e-11	2.18301662184e-14	17	12	9	0.143463134766	1.0
group_3334			2	326	461	3192	0.431965442765	90.7333712337	0.0424790066939	8.5234012186e-16	3.52127274544e-11	2.28357506189e-14	8	2	7	0.0703125	0.2890625
group_17545			12	494	451	3024	2.59179265659	85.9579306424	0.162876917691	8.69905330826e-16	3.59383989324e-11	2.32912501182e-14	15	4	12	0.03515625	0.118469238281
group_106			16	0	447	3518	3.45572354212	100.0	inf	8.88569547738e-16	3.67094737257e-11	2.37601771687e-14	1	1	0	1.0	1.0
group_18874			16	0	447	3518	3.45572354212	100.0	inf	8.88569547738e-16	3.67094737257e-11	2.37601771687e-14	5	5	0	0.0625	0.0625
group_3171			46	67	417	3451	9.93520518359	98.0955088118	5.68187837789	9.22109423783e-16	3.80951066248e-11	2.46410780238e-14	11	5	7	0.548828125	1.0
group_9408			24	10	439	3508	5.18358531317	99.7157475839	19.1781321185	9.3202547638e-16	3.85047685057e-11	2.48899602493e-14	6	4	3	0.6875	1.0
group_10601			4	363	459	3155	0.863930885529	89.6816372939	0.0757425712862	9.89939244784e-16	4.08973600198e-11	2.64194832169e-14	11	3	9	0.0654296875	0.2265625
group_22766			0	272	463	3246	0.0	92.2683342808	0.0	1.06827377626e-15	4.41335945186e-11	2.84732867862e-14	10	0	10	0.001953125	0.001953125
group_22773			0	272	463	3246	0.0	92.2683342808	0.0	1.06827377626e-15	4.41335945186e-11	2.84732867862e-14	10	0	10	0.001953125	0.001953125
group_8238			37	40	426	3478	7.99136069114	98.8629903354	7.55199530516	1.07824819024e-15	4.45456674832e-11	2.87206108854e-14	9	4	7	0.1796875	1.0
group_7739			29	20	434	3498	6.26349892009	99.4314951677	11.6868663594	1.07947518554e-15	4.45963583404e-11	2.87347669719e-14	8	4	5	0.7265625	1.0
group_19187			0	273	463	3245	0.0	92.2399090392	0.0	1.08239509814e-15	4.47169886896e-11	2.8793939916e-14	10	0	10	0.001953125	0.001953125
group_29975			8	434	455	3084	1.72786177106	87.6634451393	0.124940497291	1.11414664641e-15	4.60287404032e-11	2.9619524069e-14	7	1	6	0.125	0.125
group_8797			433	2793	30	725	93.5205183585	20.6083001706	3.74656880296	1.12498357209e-15	4.64764463138e-11	2.98883899124e-14	16	15	6	0.000518798828125	0.454498291016
group_19183			0	274	463	3244	0.0	92.2114837976	0.0	1.13277426424e-15	4.67983031784e-11	3.0037421809e-14	11	0	11	0.0009765625	0.0009765625
group_25363			0	274	463	3244	0.0	92.2114837976	0.0	1.13277426424e-15	4.67983031784e-11	3.0037421809e-14	11	0	11	0.0009765625	0.0009765625
group_24031			0	274	463	3244	0.0	92.2114837976	0.0	1.13277426424e-15	4.67983031784e-11	3.0037421809e-14	11	0	11	0.0009765625	0.0009765625
group_15216			425	2704	38	814	91.7926565875	23.1381466742	3.36684444098	1.1620230244e-15	4.80066572069e-11	3.07932374643e-14	17	16	5	0.000274658203125	0.143463134766
group_1453			25	12	438	3506	5.39956803456	99.6588971006	16.6761796043	1.16663416734e-15	4.81971573551e-11	3.08956136892e-14	5	4	3	0.375	1.0
group_11417			7	417	456	3101	1.51187904968	88.1466742467	0.114156043586	1.18822629436e-15	4.90891928989e-11	3.14472728372e-14	10	2	8	0.109375	0.109375
group_6465			22	7	441	3511	4.75161987041	99.8010233087	25.0217039197	1.25577940332e-15	5.18800144894e-11	3.31925876451e-14	5	4	2	0.375	1.0
group_19213			22	7	441	3511	4.75161987041	99.8010233087	25.0217039197	1.25577940332e-15	5.18800144894e-11	3.31925876451e-14	3	2	3	0.25	1.0
group_7056			10	464	453	3054	2.15982721382	86.8106878908	0.145295729619	1.32458172358e-15	5.47224447461e-11	3.49887754131e-14	10	2	8	0.109375	0.109375
group_16435			31	25	432	3493	6.69546436285	99.2893689596	10.0262037037	1.46691888534e-15	6.06028199102e-11	3.8723846588e-14	7	5	4	0.453125	1.0
group_9019			16	545	447	2973	3.45572354212	84.5082433201	0.195258912629	1.56837422689e-15	6.47942444356e-11	4.13756350163e-14	14	5	10	0.179565429688	0.423950195312
group_36327			17	1	446	3517	3.6717062635	99.9715747584	134.056053812	1.6115304949e-15	6.65771593356e-11	4.24599230457e-14	4	3	1	0.625	0.625
group_3236			17	1	446	3517	3.6717062635	99.9715747584	134.056053812	1.6115304949e-15	6.65771593356e-11	4.24599230457e-14	4	3	1	0.625	0.625
group_9859			36	38	427	3480	7.77537796976	98.9198408186	7.72094169851	1.62919448583e-15	6.73069117929e-11	4.28979680006e-14	8	7	3	0.0703125	0.7265625
group_9392			11	476	452	3042	2.37580993521	86.4695849915	0.15552725515	1.64353652735e-15	6.78994245542e-11	4.32480411173e-14	13	3	11	0.0224609375	0.09228515625
group_14259			164	651	299	2867	35.4211663067	81.4951677089	2.41556853619	1.68248210065e-15	6.95083830242e-11	4.42446741083e-14	17	14	7	0.0127258300781	0.629058837891
group_24030			0	268	463	3250	0.0	92.3820352473	0.0	1.70394306197e-15	7.03949997193e-11	4.47805341726e-14	11	0	11	0.0009765625	0.0009765625
group_21716			30	722	433	2796	6.47948164147	79.4769755543	0.268307818288	1.71001453975e-15	7.06458306807e-11	4.49115261797e-14	10	5	8	0.109375	1.0
group_11082			0	270	463	3248	0.0	92.3251847641	0.0	1.74592246483e-15	7.21292947894e-11	4.58254731826e-14	6	0	6	0.03125	0.03125
group_6112			37	41	426	3477	7.99136069114	98.8345650938	7.36568189626	1.83423541637e-15	7.57777677565e-11	4.81128684168e-14	8	5	5	0.7265625	0.7265625
group_12868			0	271	463	3247	0.0	92.2967595225	0.0	1.85467084553e-15	7.66220166413e-11	4.86180308638e-14	8	0	8	0.0078125	0.0078125
group_29933			30	23	433	3495	6.47948164147	99.3462194429	10.5281654785	1.86923005118e-15	7.72235011046e-11	4.89382186433e-14	10	7	5	0.34375	1.0
group_22960			1	297	462	3221	0.215982721382	91.5577032405	0.02347428105	1.86925444821e-15	7.72245090191e-11	4.89382186433e-14	9	1	8	0.0390625	0.0390625
group_17090			38	44	425	3474	8.20734341253	98.749289369	7.05946524064	1.98215133405e-15	8.18886180634e-11	5.18610627381e-14	11	6	8	0.2265625	1.0
group_9168			21	6	442	3512	4.53563714903	99.8294485503	27.8099547511	2.38845658329e-15	9.86743068255e-11	6.24520929275e-14	4	2	3	0.625	1.0
group_16112			459	3162	4	356	99.1360691145	10.1193860148	12.9193548387	2.40770006898e-15	9.94693129499e-11	6.29154414611e-14	16	14	2	0.00418090820312	0.00418090820312
group_3234			35	36	428	3482	7.55939524838	98.9766913019	7.90952751817	2.43257454403e-15	1.00496952137e-10	6.35252541956e-14	11	6	7	0.548828125	1.0
group_15679			397	2425	66	1093	85.7451403888	31.0687890847	2.71115901281	2.46635935072e-15	1.01892703856e-10	6.43668375594e-14	17	11	11	0.332305908203	0.332305908203
group_14866			0	265	463	3253	0.0	92.4673109721	0.0	2.68600441435e-15	1.1096690037e-10	7.00548613448e-14	9	0	9	0.00390625	0.00390625
group_8565			28	19	435	3499	6.0475161987	99.4599204093	11.8538415003	2.70227291464e-15	1.11639000922e-10	7.04347008975e-14	6	3	3	1.0	1.0
group_9041			0	266	463	3252	0.0	92.4388857305	0.0	2.71473123821e-15	1.12153691644e-10	7.07148118816e-14	8	0	8	0.0078125	0.0078125
group_5419			18	569	445	2949	3.88768898488	83.8260375213	0.209640409945	2.8285679747e-15	1.16856628739e-10	7.36336665019e-14	14	2	12	0.012939453125	0.012939453125
group_24025			0	267	463	3251	0.0	92.4104604889	0.0	2.83341672193e-15	1.17056945033e-10	7.37134414567e-14	10	0	10	0.001953125	0.001953125
group_28744			43	60	420	3458	9.28725701944	98.2944855031	5.90055555556	2.85110354048e-15	1.17787640568e-10	7.4126897777e-14	7	5	3	0.453125	1.0
group_25672			3	336	460	3182	0.647948164147	90.4491188175	0.0617624223602	2.98290521706e-15	1.23232763232e-10	7.75048825361e-14	11	3	10	0.01171875	0.2265625
group_36275			3	335	460	3183	0.647948164147	90.4775440591	0.0619662556781	2.99225195718e-15	1.23618905107e-10	7.76988718459e-14	10	3	9	0.021484375	0.34375
group_17013			12	485	451	3033	2.59179265659	86.2137578169	0.1663931241	3.08779903861e-15	1.27566241682e-10	8.01295487953e-14	13	3	11	0.0224609375	0.09228515625
group_15603			26	15	437	3503	5.61555075594	99.5736213758	13.8944317315	3.15711740771e-15	1.30429991465e-10	8.18769563494e-14	8	5	5	0.7265625	0.7265625
group_29582			4	355	459	3163	0.863930885529	89.9090392268	0.0776458314155	3.87509388712e-15	1.60091753759e-10	1.00390776672e-13	13	2	12	0.00341796875	0.0224609375
group_16938			47	74	416	3444	10.151187905	97.8965321205	5.25818607069	3.87585720696e-15	1.60123288791e-10	1.00390776672e-13	13	8	7	0.5810546875	1.0
group_4435			11	469	452	3049	2.37580993521	86.6685616828	0.158211785573	3.88288769184e-15	1.60413739213e-10	1.00509861662e-13	12	2	10	0.03857421875	0.03857421875
group_24650			434	2819	29	699	93.7365010799	19.8692438886	3.71085368986	3.9928671363e-15	1.64957320002e-10	1.03291997497e-13	14	13	5	0.0018310546875	0.423950195312
group_11540			396	2419	67	1099	85.5291576674	31.2393405344	2.6852344314	4.10641190303e-15	1.6964819495e-10	1.06162825375e-13	17	11	11	0.332305908203	0.332305908203
group_11073			0	262	463	3256	0.0	92.552586697	0.0	4.25822184904e-15	1.75919919249e-10	1.10018711225e-13	7	0	7	0.015625	0.015625
group_6978			0	261	463	3257	0.0	92.5810119386	0.0	4.28382463188e-15	1.76977647017e-10	1.10611029386e-13	4	0	4	0.125	0.125
group_28723			43	61	420	3457	9.28725701944	98.2660602615	5.80214676034	4.34885161745e-15	1.79664106872e-10	1.12219929339e-13	7	5	3	0.453125	1.0
group_24043			0	263	463	3255	0.0	92.5241614554	0.0	4.3668341009e-15	1.80407017211e-10	1.12613618733e-13	8	0	8	0.0078125	0.0078125
group_26349			27	677	436	2841	5.83153347732	80.7561114269	0.259872210101	4.46511446019e-15	1.84467273694e-10	1.15076278037e-13	17	13	10	0.0490417480469	0.629058837891
group_17561			3	334	460	3184	0.647948164147	90.5059693007	0.0621713095548	4.88187700024e-15	2.01684984511e-10	1.25738768398e-13	10	3	10	0.001953125	0.34375
group_6614			33	32	430	3486	7.12742980562	99.0903922683	8.36031976744	5.2024152319e-15	2.14927380475e-10	1.33911140483e-13	6	3	5	0.21875	1.0
group_27532			450	3025	13	493	97.192224622	14.013644116	5.64144945963	5.5842408441e-15	2.30701741992e-10	1.43649901614e-13	13	13	2	0.000244140625	0.0224609375
group_19718			399	2453	64	1065	86.1771058315	30.2728823195	2.70673027925	5.6353733984e-15	2.32814181208e-10	1.44784938562e-13	17	11	10	0.332305908203	0.629058837891
group_19719			64	1065	399	2453	13.8228941685	69.7271176805	0.369449445209	5.6353733984e-15	2.32814181208e-10	1.44784938562e-13	17	10	11	0.332305908203	0.629058837891
group_23427			11	466	452	3052	2.37580993521	86.7538374076	0.159386987732	6.06144834853e-15	2.50416615623e-10	1.55634938237e-13	11	1	11	0.0009765625	0.01171875
group_5957			124	431	339	3087	26.7818574514	87.7487208641	2.61987967887	6.19678532506e-15	2.56007792134e-10	1.59011051015e-13	13	9	8	0.266845703125	0.5810546875
group_32764			43	62	420	3456	9.28725701944	98.2376350199	5.7069124424	6.58903720575e-15	2.72212894081e-10	1.68971380559e-13	8	6	4	0.2890625	1.0
group_28990			46	72	417	3446	9.93520518359	97.9533826038	5.2796429523	6.61982841391e-15	2.73484971264e-10	1.6965568937e-13	8	6	4	0.2890625	1.0
group_11696			0	258	463	3260	0.0	92.6662876634	0.0	6.73642039836e-15	2.78301735918e-10	1.72536724065e-13	10	0	10	0.001953125	0.001953125
group_28145			0	259	463	3259	0.0	92.6378624218	0.0	6.7902198213e-15	2.80524351477e-10	1.73806909218e-13	10	0	10	0.001953125	0.001953125
group_7882			110	1484	353	2034	23.7580993521	57.816941444	0.427105365638	6.79674522602e-15	2.80793935523e-10	1.73866213946e-13	16	11	12	0.0768127441406	0.210113525391
group_26706			0	260	463	3258	0.0	92.6094371802	0.0	7.06645675161e-15	2.91936527779e-10	1.80653791943e-13	10	0	10	0.001953125	0.001953125
group_30488			42	59	421	3459	9.07127429806	98.3229107447	5.84878618302	7.24777041022e-15	2.99427138957e-10	1.85060036438e-13	6	4	3	0.6875	1.0
group_28743			42	59	421	3459	9.07127429806	98.3229107447	5.84878618302	7.24777041022e-15	2.99427138957e-10	1.85060036438e-13	7	5	3	0.453125	1.0
group_19929			180	763	283	2755	38.8768898488	78.3115406481	2.29658823039	7.69839515398e-15	3.18043798996e-10	1.96444594809e-13	10	5	9	0.021484375	1.0
group_35007			4	347	459	3171	0.863930885529	90.1364411597	0.0796368499369	9.12585265103e-15	3.77016350572e-10	2.32582572839e-13	13	2	12	0.00341796875	0.0224609375
group_28020			4	347	459	3171	0.863930885529	90.1364411597	0.0796368499369	9.12585265103e-15	3.77016350572e-10	2.32582572839e-13	13	2	12	0.00341796875	0.0224609375
group_23917			4	348	459	3170	0.863930885529	90.1080159181	0.0793829664688	9.4443916457e-15	3.90176152059e-10	2.40552498187e-13	13	2	12	0.00341796875	0.0224609375
group_26350			435	2836	28	682	93.9524838013	19.3860147811	3.73602155954	9.5083854184e-15	3.9281992679e-10	2.42033226611e-13	17	10	13	0.0490417480469	0.629058837891
group_5376			431	2794	32	724	93.0885529158	20.5798749289	3.49011274159	1.05328142056e-14	4.35142153277e-10	2.67944675663e-13	15	14	5	0.0009765625	0.3017578125
group_22964			18	3	445	3515	3.88768898488	99.9147242752	47.393258427	1.06975329396e-14	4.41947178332e-10	2.71967494358e-13	10	7	3	0.34375	0.34375
group_10934			22	606	441	2912	4.75161987041	82.7743035816	0.239719210016	1.08352446001e-14	4.47636460166e-10	2.75299175994e-13	14	4	12	0.012939453125	0.179565429688
group_22283			463	3262	0	256	100.0	7.27686185333	inf	1.0891777026e-14	4.49971984274e-10	2.76565448232e-13	5	5	0	0.0625	0.0625
group_23994			1	282	462	3236	0.215982721382	91.9840818647	0.0248380461146	1.11886196814e-14	4.62235444897e-10	2.83928405956e-13	9	1	8	0.0390625	0.0390625
group_5773			3	325	460	3193	0.647948164147	90.7617964753	0.0640735785953	1.13599725816e-14	4.69314547265e-10	2.88099783465e-13	12	2	11	0.00634765625	0.03857421875
group_8091			3	324	460	3194	0.647948164147	90.7902217169	0.0642914653784	1.14980821487e-14	4.75020267808e-10	2.91216824361e-13	9	1	8	0.0390625	0.0390625
group_22286			0	257	463	3261	0.0	92.6947129051	0.0	1.15018277066e-14	4.75175008042e-10	2.91216824361e-13	5	0	5	0.0625	0.0625
group_21959			3	326	460	3192	0.647948164147	90.7333712337	0.0638570285409	1.15040267557e-14	4.75265857357e-10	2.91216824361e-13	11	3	10	0.01171875	0.2265625
group_27834			399	2459	64	1059	86.1771058315	30.1023308698	2.68491383693	1.18037395001e-14	4.87647889969e-10	2.9862087567e-13	17	11	11	0.332305908203	0.332305908203
group_36796			22	9	441	3509	4.75161987041	99.7441728255	19.450239355	1.29479175072e-14	5.34917315973e-10	3.27366778441e-13	8	7	3	0.0703125	0.7265625
group_11233			48	895	415	2623	10.3671706263	74.559408755	0.338975567073	1.33304462358e-14	5.5072072534e-10	3.36832247914e-13	17	10	11	0.332305908203	0.629058837891
group_20071			32	31	431	3487	6.91144708423	99.1188175099	8.3514706983	1.34852669119e-14	5.5711683193e-10	3.40535960837e-13	9	3	7	0.1796875	0.5078125
group_384			16	1	447	3517	3.45572354212	99.9715747584	125.888143177	1.35028955761e-14	5.57845124935e-10	3.40772831359e-13	2	1	1	1.0	1.0
group_3155			17	2	446	3516	3.6717062635	99.9431495168	67.0089686099	1.36829313837e-14	5.65282944255e-10	3.45105582573e-13	4	3	2	0.625	1.0
group_27208			37	45	426	3473	7.99136069114	98.7208641273	6.70323422014	1.37631757774e-14	5.68598080892e-10	3.46917682057e-13	8	6	3	0.2890625	0.7265625
group_7881			17	542	446	2976	3.6717062635	84.5935190449	0.209289626529	1.38550361077e-14	5.72393106719e-10	3.49020187024e-13	13	5	11	0.0224609375	0.5810546875
group_2338			27	19	436	3499	5.83153347732	99.4599204093	11.4042732979	1.45776890111e-14	6.02248066114e-10	3.67000649673e-13	4	2	4	0.125	1.0
group_29552			42	831	421	2687	9.07127429806	76.3786242183	0.322577325776	1.55449849147e-14	6.42209961781e-10	3.91114471243e-13	17	10	12	0.143463134766	0.629058837891
group_29553			421	2688	42	830	90.9287257019	23.5929505401	3.09514951814	1.57563182225e-14	6.50940774724e-10	3.96190368061e-13	17	12	10	0.143463134766	0.629058837891
group_5651			66	152	397	3366	14.2548596112	95.6793632746	3.68149277476	1.58500072575e-14	6.54811349831e-10	3.98303740773e-13	11	8	6	0.2265625	1.0
group_9979			5	361	458	3157	1.07991360691	89.7384877771	0.0954710955739	1.59405923058e-14	6.58553689929e-10	4.00336589623e-13	11	1	11	0.0009765625	0.01171875
group_3168			20	6	443	3512	4.31965442765	99.8294485503	26.4258841234	1.66140369411e-14	6.86375708146e-10	4.16996177489e-13	5	3	4	0.375	1.0
group_24253			0	252	463	3266	0.0	92.8368391131	0.0	1.6939239671e-14	6.99810808527e-10	4.2490030876e-13	9	0	9	0.00390625	0.00390625
group_27833			64	1054	399	2464	13.8228941685	70.0397953383	0.374979193715	1.72004547857e-14	7.10602388563e-10	4.31190769759e-13	17	11	11	0.332305908203	0.332305908203
group_28132			0	253	463	3265	0.0	92.8084138715	0.0	1.75734751029e-14	7.26012976925e-10	4.40007864803e-13	10	0	10	0.001953125	0.001953125
group_17258			0	253	463	3265	0.0	92.8084138715	0.0	1.75734751029e-14	7.26012976925e-10	4.40007864803e-13	4	0	4	0.125	0.125
group_9847			16	525	447	2993	3.45572354212	85.0767481524	0.204060935336	1.88424219683e-14	7.78436978778e-10	4.71494233057e-13	13	2	12	0.00341796875	0.0224609375
group_2131			2	299	461	3219	0.431965442765	91.5008527572	0.0467066650222	1.98165780044e-14	8.18682287095e-10	4.95570391704e-13	9	1	8	0.0390625	0.0390625
group_13103			445	2969	18	549	96.1123110151	15.6054576464	4.5714045133	2.15572743474e-14	8.90595675114e-10	5.38775363045e-13	14	14	4	0.0001220703125	0.179565429688
group_15244			4	340	459	3178	0.863930885529	90.3354178511	0.081455850314	2.20925975819e-14	9.12711483901e-10	5.51820727873e-13	13	4	10	0.09228515625	0.266845703125
group_30492			37	46	426	3472	7.99136069114	98.6924388857	6.55562359665	2.22038764142e-14	9.17308746299e-10	5.53930402354e-13	8	6	3	0.2890625	0.7265625
group_6434			37	46	426	3472	7.99136069114	98.6924388857	6.55562359665	2.22038764142e-14	9.17308746299e-10	5.53930402354e-13	5	2	3	1.0	1.0
group_21655			4	341	459	3177	0.863930885529	90.3069926094	0.0811914208499	2.29254015427e-14	9.47117113932e-10	5.71585464051e-13	13	2	12	0.00341796875	0.0224609375
group_34787			402	2498	61	1020	86.8250539957	28.9937464468	2.69093963696	2.31031719081e-14	9.54461341041e-10	5.75670290133e-13	17	11	10	0.332305908203	0.629058837891
group_5927			70	171	393	3347	15.1187904968	95.1392836839	3.48630269482	2.39677426353e-14	9.9017935149e-10	5.96853135317e-13	10	4	8	0.109375	0.75390625
group_17249			432	2813	31	705	93.3045356371	20.0397953383	3.49254039425	2.47009591647e-14	1.02047072597e-09	6.14741401189e-13	14	13	5	0.0018310546875	0.423950195312
group_5729			10	436	453	3082	2.15982721382	87.6065946561	0.156044312129	2.52141792531e-14	1.04167338748e-09	6.27136295896e-13	10	3	7	0.34375	0.34375
group_3450			0	248	463	3270	0.0	92.9505400796	0.0	2.65789261701e-14	1.09805517686e-09	6.60683018571e-13	7	0	7	0.015625	0.015625
group_13980			0	247	463	3271	0.0	92.9789653212	0.0	2.68821688907e-14	1.11058304338e-09	6.67819027891e-13	7	0	7	0.015625	0.015625
group_21777			180	775	283	2743	38.8768898488	77.9704377487	2.25117975607	2.69891069953e-14	1.1150009773e-09	6.70072702704e-13	16	8	13	0.0212707519531	1.0
group_7744			3	318	460	3200	0.647948164147	90.9607731666	0.0656275635767	2.76046611554e-14	1.14043136631e-09	6.84532632842e-13	4	1	4	0.125	0.625
group_12598			3	318	460	3200	0.647948164147	90.9607731666	0.0656275635767	2.76046611554e-14	1.14043136631e-09	6.84532632842e-13	9	1	9	0.00390625	0.0390625
group_20562			429	2778	34	740	92.656587473	21.0346787948	3.36107229069	2.84420667071e-14	1.17502710187e-09	7.04875286066e-13	17	10	13	0.0490417480469	0.629058837891
group_13703			0	250	463	3268	0.0	92.8936895964	0.0	2.85170518599e-14	1.17812496349e-09	7.06309930149e-13	8	0	8	0.0078125	0.0078125
group_2548			237	2439	226	1079	51.1879049676	30.6708357021	0.463926895906	2.95637200733e-14	1.22136596739e-09	7.3179506734e-13	17	7	13	0.0490417480469	0.629058837891
group_15138			1	277	462	3241	0.215982721382	92.1262080728	0.0253254567334	3.00747995502e-14	1.24248019382e-09	7.44000116058e-13	12	1	11	0.00634765625	0.00634765625
group_6911			27	20	436	3498	5.83153347732	99.4314951677	10.8309633028	3.06095007411e-14	1.26457030412e-09	7.56774568592e-13	7	2	5	0.453125	0.453125
group_29587			4	336	459	3182	0.863930885529	90.4491188175	0.0825293080195	3.39796335634e-14	1.4038006014e-09	8.39593661127e-13	13	2	12	0.00341796875	0.0224609375
group_13078			449	3026	14	492	96.9762419006	13.9852188744	5.21452176376	3.42108538392e-14	1.41335300466e-09	8.4480155688e-13	12	12	2	0.00048828125	0.03857421875
group_35620			8	405	455	3113	1.72786177106	88.4877771461	0.135145841813	3.49399453868e-14	1.44347396376e-09	8.62290300934e-13	9	1	8	0.0390625	0.0390625
group_32766			37	47	426	3471	7.99136069114	98.6640136441	6.4142942763	3.54807742597e-14	1.46581722699e-09	8.75114762383e-13	8	6	3	0.2890625	0.7265625
group_3645			29	25	434	3493	6.26349892009	99.2893689596	9.33612903226	3.66136198128e-14	1.51261847533e-09	9.02516990052e-13	8	3	5	0.7265625	0.7265625
group_27103			366	2166	97	1352	79.0496760259	38.4309266629	2.35519890339	3.79318601086e-14	1.56707893667e-09	9.34453748757e-13	17	12	10	0.143463134766	0.629058837891
group_1617			463	3274	0	244	100.0	6.93575895395	inf	4.20629428167e-14	1.73774635659e-09	1.03498889612e-12	11	11	0	0.0009765625	0.0009765625
group_25365			0	244	463	3274	0.0	93.064241046	0.0	4.20629428167e-14	1.73774635659e-09	1.03498889612e-12	10	0	10	0.001953125	0.001953125
group_35348			13	474	450	3044	2.80777537797	86.5264354747	0.185522737928	4.48836364181e-14	1.85427767134e-09	1.10373670913e-12	11	6	6	1.0	1.0
group_7474			1	273	462	3245	0.215982721382	92.2399090392	0.025728240014	4.56970390681e-14	1.88788177502e-09	1.12307065736e-12	11	1	11	0.0009765625	0.01171875
group_32823			40	57	423	3461	8.63930885529	98.379761228	5.74177761188	4.6485174306e-14	1.9204420061e-09	1.14176100244e-12	7	6	2	0.125	0.453125
group_18515			2	292	461	3226	0.431965442765	91.6998294486	0.047930347963	4.84054509648e-14	1.99977439571e-09	1.18680973039e-12	8	1	8	0.0078125	0.0703125
group_28304			2	292	461	3226	0.431965442765	91.6998294486	0.047930347963	4.84054509648e-14	1.99977439571e-09	1.18680973039e-12	10	1	9	0.021484375	0.021484375
group_2135			2	292	461	3226	0.431965442765	91.6998294486	0.047930347963	4.84054509648e-14	1.99977439571e-09	1.18680973039e-12	8	2	6	0.2890625	0.2890625
group_7746			18	4	445	3514	3.88768898488	99.8862990335	35.5348314607	5.25792956474e-14	2.17220844108e-09	1.28837985829e-12	4	3	1	0.625	0.625
group_9468			51	911	412	2607	11.0151187905	74.1046048891	0.354238380953	5.26207752125e-14	2.17392208635e-09	1.28863194212e-12	15	5	13	0.00738525390625	0.3017578125
group_8505			4	331	459	3187	0.863930885529	90.5912450256	0.0839076147411	5.28632405199e-14	2.1839390556e-09	1.29380275806e-12	7	1	6	0.125	0.125
group_13492			20	568	443	2950	4.31965442765	83.8544627629	0.234476838457	5.36600616591e-14	2.21685812732e-09	1.3125270144e-12	13	5	10	0.09228515625	0.5810546875
group_9325			21	577	442	2941	4.53563714903	83.5986355884	0.242167710972	5.40976636012e-14	2.23493677636e-09	1.32244779666e-12	16	5	15	0.000518798828125	0.210113525391
group_3321			62	140	401	3378	13.3909287257	96.020466174	3.73060206626	5.45414511852e-14	2.25327097281e-09	1.33250796736e-12	16	7	12	0.0768127441406	0.803619384766
group_1379			250	1257	213	2261	53.9956803456	64.2694712905	2.11118207521	6.54765452274e-14	2.70503251298e-09	1.5987189793e-12	17	13	10	0.0490417480469	0.629058837891
group_26708			0	241	463	3277	0.0	93.1495167709	0.0	6.6159931172e-14	2.73326523651e-09	1.61445081897e-12	9	0	9	0.00390625	0.00390625
group_32372			3	311	460	3207	0.647948164147	91.1597498579	0.0672515028659	6.68290301879e-14	2.76090772415e-09	1.6298156577e-12	11	3	10	0.01171875	0.2265625
group_1813			14	0	449	3518	3.02375809935	100.0	inf	6.94995481024e-14	2.87123483076e-09	1.69394385295e-12	3	3	0	0.25	0.25
group_17965			0	243	463	3275	0.0	93.0926662877	0.0	7.05059145967e-14	2.91281084973e-09	1.71644717132e-12	7	0	7	0.015625	0.015625
group_11489			0	243	463	3275	0.0	93.0926662877	0.0	7.05059145967e-14	2.91281084973e-09	1.71644717132e-12	10	0	10	0.001953125	0.001953125
group_28745			39	55	424	3463	8.42332613391	98.4366117112	5.79146655232	7.73060906944e-14	3.19374652486e-09	1.87978017943e-12	4	3	2	0.625	1.0
group_23268			39	55	424	3463	8.42332613391	98.4366117112	5.79146655232	7.73060906944e-14	3.19374652486e-09	1.87978017943e-12	8	6	3	0.2890625	0.7265625
group_5946			253	2538	210	980	54.6436285097	27.8567367823	0.465195692146	8.06078444768e-14	3.33015187887e-09	1.95891286992e-12	17	9	12	0.143463134766	1.0
group_51971			422	2714	41	804	91.1447084233	22.8538942581	3.04912198717	8.12894898827e-14	3.35831269552e-09	1.97315669537e-12	17	12	10	0.143463134766	0.629058837891
group_51972			41	804	422	2714	8.85529157667	77.1461057419	0.327963264247	8.12894898828e-14	3.35831269553e-09	1.97315669537e-12	17	10	12	0.143463134766	0.629058837891
group_12266			17	3	446	3515	3.6717062635	99.9147242752	44.6599402093	8.15289573777e-14	3.36820581615e-09	1.97780729075e-12	7	4	3	1.0	1.0
group_51980			41	805	422	2713	8.85529157667	77.1176805003	0.327435165288	8.1916456202e-14	3.38421455507e-09	1.98487657189e-12	17	10	12	0.143463134766	0.629058837891
group_51979			422	2713	41	805	91.1447084233	22.8823194997	3.05403971843	8.19164562021e-14	3.38421455508e-09	1.98487657189e-12	17	12	10	0.143463134766	0.629058837891
group_8134			21	9	442	3509	4.53563714903	99.7441728255	18.52413273	8.23382239816e-14	3.40163904735e-09	1.99392675695e-12	6	4	3	0.6875	1.0
group_37259			36	46	427	3472	7.77537796976	98.6924388857	6.3635067712	9.08364586408e-14	3.75272661583e-09	2.19843386985e-12	7	5	3	0.453125	1.0
group_18370			25	17	438	3501	5.39956803456	99.5167708926	11.7546333602	9.1309740028e-14	3.77227928978e-09	2.20859443195e-12	4	2	4	0.125	1.0
group_8112			430	2805	33	713	92.8725701944	20.2671972712	3.31215902339	9.78856786271e-14	4.04395104112e-09	2.3662674319e-12	14	13	5	0.0018310546875	0.423950195312
group_18173			291	1565	172	1953	62.8509719222	55.5144968732	2.11131213315	1.02627524524e-13	4.23985092066e-09	2.47944498284e-12	17	10	12	0.143463134766	0.629058837891
group_31846			0	238	463	3280	0.0	93.2347924957	0.0	1.04622894345e-13	4.32228563409e-09	2.52311549938e-12	9	0	9	0.00390625	0.00390625
group_31845			0	238	463	3280	0.0	93.2347924957	0.0	1.04622894345e-13	4.32228563409e-09	2.52311549938e-12	9	0	9	0.00390625	0.00390625
group_29931			0	237	463	3281	0.0	93.2632177374	0.0	1.04740471073e-13	4.32714308143e-09	2.52311549938e-12	9	0	9	0.00390625	0.00390625
group_22919			0	237	463	3281	0.0	93.2632177374	0.0	1.04740471073e-13	4.32714308143e-09	2.52311549938e-12	8	0	8	0.0078125	0.0078125
group_24093			0	237	463	3281	0.0	93.2632177374	0.0	1.04740471073e-13	4.32714308143e-09	2.52311549938e-12	8	0	8	0.0078125	0.0078125
group_20028			23	13	440	3505	4.96760259179	99.630471859	14.0935314685	1.05341771943e-13	4.35198462427e-09	2.53612157591e-12	8	3	6	0.2890625	0.7265625
group_16774			1	264	462	3254	0.215982721382	92.4957362138	0.0266791289519	1.06528654438e-13	4.40101830078e-09	2.56320227186e-12	12	1	12	0.00048828125	0.00634765625
group_28130			0	239	463	3279	0.0	93.2063672541	0.0	1.07803384416e-13	4.45368122037e-09	2.56696323941e-12	9	0	9	0.00390625	0.00390625
group_35283			0	239	463	3279	0.0	93.2063672541	0.0	1.07803384416e-13	4.45368122037e-09	2.56696323941e-12	9	0	9	0.00390625	0.00390625
group_35282			0	239	463	3279	0.0	93.2063672541	0.0	1.07803384416e-13	4.45368122037e-09	2.56696323941e-12	9	0	9	0.00390625	0.00390625
group_35285			0	239	463	3279	0.0	93.2063672541	0.0	1.07803384416e-13	4.45368122037e-09	2.56696323941e-12	9	0	9	0.00390625	0.00390625
group_35284			0	239	463	3279	0.0	93.2063672541	0.0	1.07803384416e-13	4.45368122037e-09	2.56696323941e-12	9	0	9	0.00390625	0.00390625
group_29776			0	239	463	3279	0.0	93.2063672541	0.0	1.07803384416e-13	4.45368122037e-09	2.56696323941e-12	9	0	9	0.00390625	0.00390625
group_35281			0	239	463	3279	0.0	93.2063672541	0.0	1.07803384416e-13	4.45368122037e-09	2.56696323941e-12	9	0	9	0.00390625	0.00390625
group_35280			0	239	463	3279	0.0	93.2063672541	0.0	1.07803384416e-13	4.45368122037e-09	2.56696323941e-12	9	0	9	0.00390625	0.00390625
group_35286			0	239	463	3279	0.0	93.2063672541	0.0	1.07803384416e-13	4.45368122037e-09	2.56696323941e-12	9	0	9	0.00390625	0.00390625
group_31843			0	239	463	3279	0.0	93.2063672541	0.0	1.07803384416e-13	4.45368122037e-09	2.56696323941e-12	9	0	9	0.00390625	0.00390625
group_31842			0	239	463	3279	0.0	93.2063672541	0.0	1.07803384416e-13	4.45368122037e-09	2.56696323941e-12	9	0	9	0.00390625	0.00390625
group_31847			0	239	463	3279	0.0	93.2063672541	0.0	1.07803384416e-13	4.45368122037e-09	2.56696323941e-12	9	0	9	0.00390625	0.00390625
group_31844			0	239	463	3279	0.0	93.2063672541	0.0	1.07803384416e-13	4.45368122037e-09	2.56696323941e-12	9	0	9	0.00390625	0.00390625
group_35278			0	239	463	3279	0.0	93.2063672541	0.0	1.07803384416e-13	4.45368122037e-09	2.56696323941e-12	9	0	9	0.00390625	0.00390625
group_35279			0	239	463	3279	0.0	93.2063672541	0.0	1.07803384416e-13	4.45368122037e-09	2.56696323941e-12	9	0	9	0.00390625	0.00390625
group_35275			0	239	463	3279	0.0	93.2063672541	0.0	1.07803384416e-13	4.45368122037e-09	2.56696323941e-12	9	0	9	0.00390625	0.00390625
group_35276			0	239	463	3279	0.0	93.2063672541	0.0	1.07803384416e-13	4.45368122037e-09	2.56696323941e-12	9	0	9	0.00390625	0.00390625
group_35277			0	239	463	3279	0.0	93.2063672541	0.0	1.07803384416e-13	4.45368122037e-09	2.56696323941e-12	9	0	9	0.00390625	0.00390625
group_8128			16	2	447	3516	3.45572354212	99.9431495168	62.9261744966	1.08633816227e-13	4.48798884977e-09	2.58524703328e-12	3	1	2	1.0	1.0
group_25497			15	1	448	3517	3.23974082073	99.9715747584	117.756696429	1.12530986295e-13	4.6489926368e-09	2.67644941669e-12	2	1	1	1.0	1.0
group_3299			19	6	444	3512	4.10367170626	99.8294485503	25.048048048	1.14088344486e-13	4.71333177575e-09	2.71036904874e-12	5	3	3	1.0	1.0
group_8380			19	6	444	3512	4.10367170626	99.8294485503	25.048048048	1.14088344486e-13	4.71333177575e-09	2.71036904874e-12	5	2	3	1.0	1.0
group_29775			0	240	463	3278	0.0	93.1779420125	0.0	1.14681323776e-13	4.73782952914e-09	2.72132655321e-12	9	0	9	0.00390625	0.00390625
group_24092			0	240	463	3278	0.0	93.1779420125	0.0	1.14681323776e-13	4.73782952914e-09	2.72132655321e-12	9	0	9	0.00390625	0.00390625
group_12156			29	27	434	3491	6.26349892009	99.2325184764	8.63961426865	1.28268741587e-13	5.29916652118e-09	3.04200144729e-12	9	5	5	1.0	1.0
group_7316			5	341	458	3177	1.07991360691	90.3069926094	0.101710868368	1.38493162946e-13	5.72156804078e-09	3.28259784325e-12	10	3	8	0.109375	0.34375
group_9611			58	127	405	3391	12.5269978402	96.389994315	3.82381646739	1.3955340035e-13	5.76536962865e-09	3.30583120909e-12	8	2	7	0.0703125	0.2890625
group_16771			383	2337	80	1181	82.7213822894	33.5702103468	2.41935708173	1.41491767008e-13	5.84544937041e-09	3.34982771944e-12	16	14	5	0.00418090820312	0.210113525391
group_8893			56	119	407	3399	12.0950323974	96.6173962479	3.93004769475	1.45437470737e-13	6.00845822856e-09	3.44127046309e-12	12	9	7	0.14599609375	0.7744140625
group_10050			18	529	445	2989	3.88768898488	84.9630471859	0.228550795438	1.62111141141e-13	6.69729757395e-09	3.83359906923e-12	13	5	11	0.0224609375	0.5810546875
group_25323			3	305	460	3213	0.647948164147	91.3303013076	0.0687027797577	1.64083866405e-13	6.7787967728e-09	3.87803019039e-12	10	2	9	0.021484375	0.109375
group_14101			1	260	462	3258	0.215982721382	92.6094371802	0.0271228771229	1.67727745312e-13	6.92933634209e-09	3.96188470102e-12	9	1	8	0.0390625	0.0390625
group_3496			354	3147	109	371	76.4578833693	10.545764639	0.382872285532	1.68334109701e-13	6.95438707408e-09	3.9739354709e-12	17	11	12	0.143463134766	0.332305908203
group_14258			294	2795	169	723	63.4989200864	20.5514496873	0.450004763367	1.71874184211e-13	7.1006381723e-09	4.05519027544e-12	17	5	16	0.000274658203125	0.143463134766
group_9895			0	236	463	3282	0.0	93.291642979	0.0	1.73850045479e-13	7.18226692888e-09	4.09712888128e-12	7	0	7	0.015625	0.015625
group_14076			0	236	463	3282	0.0	93.291642979	0.0	1.73850045479e-13	7.18226692888e-09	4.09712888128e-12	8	0	8	0.0078125	0.0078125
group_20394			461	3235	2	283	99.5680345572	8.04434337692	20.1642967543	1.82045093761e-13	7.52082895854e-09	4.28781582585e-12	14	12	2	0.012939453125	0.012939453125
group_10310			15	491	448	3027	3.23974082073	86.0432063673	0.206416387838	2.01643798935e-13	8.3305102654e-09	4.74672949595e-12	8	2	7	0.0703125	0.2890625
group_22690			91	1278	372	2240	19.6544276458	63.6725412166	0.428761337439	2.02439079495e-13	8.36336569117e-09	4.76273672618e-12	17	9	12	0.143463134766	1.0
group_34758			457	3162	6	356	98.7041036717	10.1193860148	8.57537423572	2.14811181194e-13	8.87449432867e-09	5.05093587289e-12	11	10	1	0.01171875	0.01171875
group_9939			18	5	445	3513	3.88768898488	99.8578737919	28.4197752809	2.16145616e-13	8.9296238338e-09	5.07942197599e-12	4	1	4	0.125	0.625
group_29608			84	1212	379	2306	18.1425485961	65.5486071632	0.421693356671	2.19126020666e-13	9.05275329178e-09	5.14653399192e-12	17	6	13	0.0490417480469	0.332305908203
group_21656			406	2560	57	958	87.6889848812	27.2313814667	2.6654879386	2.20356912696e-13	9.10360513423e-09	5.17250291718e-12	17	13	6	0.0490417480469	0.332305908203
group_16772			81	1185	382	2333	17.494600432	66.3160886868	0.417463052555	2.25335133413e-13	9.3092703667e-09	5.28635455236e-12	16	5	14	0.00418090820312	0.210113525391
group_2237			143	568	320	2950	30.8855291577	83.8544627629	2.32091769366	2.47596238646e-13	1.02289434072e-08	5.80530272826e-12	12	4	10	0.03857421875	0.3876953125
group_18983			0	231	463	3287	0.0	93.433769187	0.0	2.59076502298e-13	1.07032275394e-08	6.07103093558e-12	9	0	9	0.00390625	0.00390625
group_19638			0	230	463	3288	0.0	93.4621944287	0.0	2.60232167958e-13	1.07509715548e-08	6.09120201407e-12	7	0	7	0.015625	0.015625
group_18991			0	230	463	3288	0.0	93.4621944287	0.0	2.60232167958e-13	1.07509715548e-08	6.09120201407e-12	8	0	8	0.0078125	0.0078125
group_17778			1	257	462	3261	0.215982721382	92.6947129051	0.0274647531457	2.61295789205e-13	1.07949129394e-08	6.11263473353e-12	12	1	12	0.00048828125	0.00634765625
group_26282			1	259	462	3259	0.215982721382	92.6378624218	0.0272359558074	2.74409900921e-13	1.13366962368e-08	6.41215850495e-12	12	1	12	0.00048828125	0.00634765625
group_16785			1	259	462	3259	0.215982721382	92.6378624218	0.0272359558074	2.74409900921e-13	1.13366962368e-08	6.41215850495e-12	12	1	12	0.00048828125	0.00634765625
group_26354			127	474	336	3044	27.4298056156	86.5264354747	2.42734076753	2.78306019599e-13	1.14976565877e-08	6.4995232265e-12	17	9	11	0.332305908203	1.0
group_29774			0	233	463	3285	0.0	93.3769187038	0.0	2.81868583134e-13	1.1644836775e-08	6.57900382768e-12	8	0	8	0.0078125	0.0078125
group_35066			91	1274	372	2244	19.6544276458	63.7862421831	0.430875576037	2.89160051226e-13	1.19460691963e-08	6.74538068678e-12	17	9	12	0.143463134766	1.0
group_10819			15	484	448	3034	3.23974082073	86.2421830586	0.209885994687	2.92841237123e-13	1.20981500293e-08	6.82739843637e-12	11	4	9	0.0654296875	0.548828125
group_20395			2	281	461	3237	0.431965442765	92.0125071063	0.0499764553307	2.98143003424e-13	1.23171819004e-08	6.94708511023e-12	14	2	12	0.012939453125	0.012939453125
group_21577			12	444	451	3074	2.59179265659	87.3791927231	0.184215257386	2.98313301308e-13	1.23242174169e-08	6.94713495881e-12	15	6	10	0.3017578125	0.607238769531
group_7054			274	1449	189	2069	59.1792656587	58.8118249005	2.07005013492	3.16838269708e-13	1.30895394364e-08	7.37438841489e-12	17	7	15	0.00234985351562	0.629058837891
group_9427			459	3198	4	320	99.1360691145	9.09607731666	11.4821763602	3.19892407321e-13	1.32157150237e-08	7.44128098179e-12	10	10	2	0.001953125	0.109375
group_2057			6	352	457	3166	1.29589632829	89.9943149517	0.118087328426	3.27361555922e-13	1.35242879598e-08	7.61074167687e-12	10	3	8	0.109375	0.34375
group_6458			28	26	435	3492	6.0475161987	99.260943718	8.6450928382	3.30876737016e-13	1.36695106364e-08	7.68813871561e-12	8	4	5	0.7265625	1.0
group_22658			5	337	458	3181	1.07991360691	90.4206935759	0.103047698029	3.440968475e-13	1.42156730608e-08	7.99082240628e-12	13	2	12	0.00341796875	0.0224609375
group_8405			19	7	444	3511	4.10367170626	99.8010233087	21.4636422136	3.78661464964e-13	1.56436411021e-08	8.78856241689e-12	3	2	2	1.0	1.0
group_162			62	148	401	3370	13.3909287257	95.793064241	3.52059041585	3.94838950637e-13	1.63119815677e-08	9.15888914524e-12	11	6	8	0.2265625	1.0
group_10058			136	530	327	2988	29.373650108	84.9346219443	2.34474640817	3.98281573272e-13	1.64542066366e-08	9.23356152447e-12	9	5	6	0.5078125	1.0
group_31750			0	227	463	3291	0.0	93.5474701535	0.0	4.07098446282e-13	1.68184581112e-08	9.43267420708e-12	9	0	9	0.00390625	0.00390625
group_16114			1	253	462	3265	0.215982721382	92.8084138715	0.02793319987	4.10988317304e-13	1.69791603528e-08	9.51746656545e-12	7	1	6	0.125	0.125
group_27819			1	255	462	3263	0.215982721382	92.7515633883	0.0276971394618	4.19078300759e-13	1.73133818393e-08	9.69937357942e-12	12	1	12	0.00048828125	0.00634765625
group_36003			0	229	463	3289	0.0	93.4906196703	0.0	4.27561642584e-13	1.76638541401e-08	9.87911305373e-12	9	0	9	0.00390625	0.00390625
group_15312			0	229	463	3289	0.0	93.4906196703	0.0	4.27561642584e-13	1.76638541401e-08	9.87911305373e-12	10	0	10	0.001953125	0.001953125
group_30153			0	229	463	3289	0.0	93.4906196703	0.0	4.27561642584e-13	1.76638541401e-08	9.87911305373e-12	9	0	9	0.00390625	0.00390625
group_247			114	406	349	3112	24.6220302376	88.4593519045	2.50376162717	4.29088404897e-13	1.77269292715e-08	9.90884811152e-12	15	8	10	0.3017578125	1.0
group_19057			1	256	462	3262	0.215982721382	92.7231381467	0.0275804924242	4.41582139499e-13	1.82430829291e-08	1.01916664408e-11	7	1	6	0.125	0.125
group_31707			16	494	447	3024	3.45572354212	85.9579306424	0.219112572345	4.71110532669e-13	1.94629894361e-08	1.08671074462e-11	9	4	7	0.1796875	1.0
group_18174			172	1935	291	1583	37.1490280778	44.9971574758	0.483543337152	4.82369746649e-13	1.99281413433e-08	1.11206145889e-11	17	11	11	0.332305908203	0.332305908203
group_37410			37	53	426	3465	7.99136069114	98.4934621944	5.67831517406	4.91405570515e-13	2.03014383347e-08	1.13226092218e-11	4	3	2	0.625	1.0
group_11138			5	333	458	3185	1.07991360691	90.5343945424	0.104416643718	5.17967849056e-13	2.13988057481e-08	1.19279853668e-11	8	2	8	0.0078125	0.2890625
group_12688			19	531	444	2987	4.10367170626	84.9061967027	0.240719533092	5.47142018538e-13	2.26040782119e-08	1.25928012322e-11	14	3	12	0.012939453125	0.057373046875
group_27205			45	81	418	3437	9.7192224622	97.6975554292	4.56804891015	5.55960597965e-13	2.29684001837e-08	1.27886415277e-11	8	6	3	0.2890625	0.7265625
group_30556			35	47	428	3471	7.55939524838	98.6640136441	6.03922250945	5.69736029711e-13	2.35375045954e-08	1.30909369274e-11	8	6	3	0.2890625	0.7265625
group_28725			35	47	428	3471	7.55939524838	98.6640136441	6.03922250945	5.69736029711e-13	2.35375045954e-08	1.30909369274e-11	8	6	3	0.2890625	0.7265625
group_12104			9	396	454	3122	1.94384449244	88.7436043206	0.156287545054	5.71979604909e-13	2.36301934176e-08	1.31351825557e-11	11	4	10	0.01171875	0.548828125
group_4616			21	11	442	3507	4.53563714903	99.6873223422	15.1474701769	5.92769485575e-13	2.44890857575e-08	1.36050476431e-11	4	2	3	0.625	1.0
group_19163			43	74	420	3444	9.28725701944	97.8965321205	4.76486486486	6.04120081783e-13	2.49580129387e-08	1.38578639304e-11	11	7	6	0.548828125	1.0
group_8126			13	0	450	3518	2.80777537797	100.0	inf	6.12831570827e-13	2.53179106856e-08	1.4049894942e-11	1	1	0	1.0	1.0
group_30152			0	224	463	3294	0.0	93.6327458783	0.0	6.40087104752e-13	2.64439185586e-08	1.46584914405e-11	8	0	8	0.0078125	0.0078125
group_26981			0	224	463	3294	0.0	93.6327458783	0.0	6.40087104752e-13	2.64439185586e-08	1.46584914405e-11	9	0	9	0.00390625	0.00390625
group_7258			1	251	462	3267	0.215982721382	92.8652643547	0.0281730221969	6.44608970752e-13	2.66307304087e-08	1.47456979007e-11	13	1	12	0.00341796875	0.00341796875
group_1925			1	251	462	3267	0.215982721382	92.8652643547	0.0281730221969	6.44608970752e-13	2.66307304087e-08	1.47456979007e-11	6	1	5	0.21875	0.21875
group_22768			0	223	463	3295	0.0	93.66117112	0.0	6.45168284738e-13	2.66538373474e-08	1.47503250401e-11	10	0	10	0.001953125	0.001953125
group_10417			12	438	451	3080	2.59179265659	87.5497441728	0.187103240895	6.90437677009e-13	2.85240517503e-08	1.57624567993e-11	12	3	10	0.03857421875	0.14599609375
group_17023			0	226	463	3292	0.0	93.5758953951	0.0	6.90964327538e-13	2.85458092636e-08	1.57624567993e-11	10	0	10	0.001953125	0.001953125
group_32261			0	226	463	3292	0.0	93.5758953951	0.0	6.90964327538e-13	2.85458092636e-08	1.57624567993e-11	9	0	9	0.00390625	0.00390625
group_21923			0	226	463	3292	0.0	93.5758953951	0.0	6.90964327538e-13	2.85458092636e-08	1.57624567993e-11	10	0	10	0.001953125	0.001953125
group_2891			2	273	461	3245	0.431965442765	92.2399090392	0.0515680992904	6.92818747549e-13	2.86224209175e-08	1.57960380339e-11	8	2	6	0.2890625	0.2890625
group_7205			4	311	459	3207	0.863930885529	91.1597498579	0.0898640270685	7.12663911495e-13	2.94422841756e-08	1.62395389827e-11	6	1	5	0.21875	0.21875
group_29607			355	2106	108	1412	76.6738660907	40.1364411597	2.2038443952	7.13063838324e-13	2.94588063527e-08	1.6239694792e-11	17	11	10	0.332305908203	0.629058837891
group_7699			5	328	458	3190	1.07991360691	90.6765207504	0.106174778997	7.66299176441e-13	3.16581178763e-08	1.7442489188e-11	8	2	7	0.0703125	0.2890625
group_19486			18	6	445	3512	3.88768898488	99.8294485503	23.6764044944	7.72655432333e-13	3.1920713876e-08	1.75678117094e-11	6	1	5	0.21875	0.21875
group_7068			18	6	445	3512	3.88768898488	99.8294485503	23.6764044944	7.72655432333e-13	3.1920713876e-08	1.75678117094e-11	3	3	1	0.25	1.0
group_3292			15	2	448	3516	3.23974082073	99.9431495168	58.8616071429	8.5524166669e-13	3.53325989759e-08	1.94348729241e-11	4	3	2	0.625	1.0
group_5350			61	983	402	2535	13.1749460043	72.0579874929	0.391316560635	8.60408757507e-13	3.55460669989e-08	1.9541543155e-11	16	5	13	0.0212707519531	0.210113525391
group_23395			396	3344	67	174	85.5291576674	4.94599204093	0.307541241163	9.92405134796e-13	4.09992333338e-08	2.25270512823e-11	17	12	9	0.143463134766	1.0
group_31848			0	220	463	3298	0.0	93.7464468448	0.0	1.00651504333e-12	4.15821559851e-08	2.28347918644e-11	9	0	9	0.00390625	0.00390625
group_25231			0	221	463	3297	0.0	93.7180216032	0.0	1.01166201626e-12	4.17947928776e-08	2.29263811726e-11	9	0	9	0.00390625	0.00390625
group_31010			0	221	463	3297	0.0	93.7180216032	0.0	1.01166201626e-12	4.17947928776e-08	2.29263811726e-11	8	0	8	0.0078125	0.0078125
group_29772			24	18	439	3500	5.18358531317	99.4883456509	10.6302201974	1.02066756323e-12	4.21668390395e-08	2.31177845612e-11	9	6	5	0.5078125	1.0
group_17603			60	971	403	2547	12.9589632829	72.3990903923	0.390531364918	1.05275646295e-12	4.34925277541e-08	2.3831522057e-11	17	8	13	0.0490417480469	1.0
group_21576			450	3072	13	446	97.192224622	12.6776577601	5.02554086538	1.16625287442e-12	4.8181405001e-08	2.63863116106e-11	16	11	6	0.210113525391	0.454498291016
group_1429			118	436	345	3082	25.4859611231	87.6065946561	2.41773700306	1.19525263135e-12	4.93794719591e-08	2.70276255934e-11	17	14	9	0.0127258300781	1.0
group_10666			9	388	454	3130	1.94384449244	88.9710062536	0.159918706572	1.28431993811e-12	5.30591096031e-08	2.90257711177e-11	10	3	8	0.109375	0.34375
group_3175			57	939	406	2579	12.3110151188	73.3086981239	0.38559782181	1.33138572527e-12	5.50035384679e-08	3.00730117375e-11	14	8	10	0.179565429688	0.79052734375
group_11901			33	689	430	2829	7.12742980562	80.4150085276	0.315107840821	1.37116816131e-12	5.6647070248e-08	3.09546831956e-11	13	6	10	0.09228515625	1.0
group_20190			20	10	443	3508	4.31965442765	99.7157475839	15.8374717833	1.38197323944e-12	5.70934604411e-08	3.11645526425e-11	10	8	4	0.109375	0.75390625
group_3666			20	10	443	3508	4.31965442765	99.7157475839	15.8374717833	1.38197323944e-12	5.70934604411e-08	3.11645526425e-11	4	2	3	0.625	1.0
group_4617			22	14	441	3504	4.75161987041	99.6020466174	12.4859086492	1.38807945472e-12	5.73457265126e-08	3.12851754024e-11	6	3	5	0.21875	1.0
group_20065			338	3042	125	476	73.0021598272	13.5304150085	0.423111111111	1.41948509249e-12	5.86431876261e-08	3.19755657721e-11	17	11	11	0.332305908203	0.332305908203
group_8929			3	286	460	3232	0.647948164147	91.8703808982	0.0737002128306	1.42937863113e-12	5.90519193877e-08	3.21808825001e-11	9	3	6	0.5078125	0.5078125
group_18387			1	243	462	3275	0.215982721382	93.0926662877	0.029171788431	1.55748234734e-12	6.43442682158e-08	3.49887265991e-11	12	1	11	0.00634765625	0.00634765625
group_25811			1	243	462	3275	0.215982721382	93.0926662877	0.029171788431	1.55748234734e-12	6.43442682158e-08	3.49887265991e-11	12	1	12	0.00048828125	0.00634765625
group_28330			1	243	462	3275	0.215982721382	93.0926662877	0.029171788431	1.55748234734e-12	6.43442682158e-08	3.49887265991e-11	11	1	10	0.01171875	0.01171875
group_20753			1	243	462	3275	0.215982721382	93.0926662877	0.029171788431	1.55748234734e-12	6.43442682158e-08	3.49887265991e-11	7	1	6	0.125	0.125
group_6141			1	244	462	3274	0.215982721382	93.064241046	0.0290433610106	1.56904542806e-12	6.48219737694e-08	3.52293335703e-11	7	1	7	0.015625	0.125
group_22430			0	217	463	3301	0.0	93.8317225696	0.0	1.57797462081e-12	6.51908655094e-08	3.53529639422e-11	11	0	11	0.0009765625	0.0009765625
group_35173			0	217	463	3301	0.0	93.8317225696	0.0	1.57797462081e-12	6.51908655094e-08	3.53529639422e-11	8	0	8	0.0078125	0.0078125
group_31753			0	217	463	3301	0.0	93.8317225696	0.0	1.57797462081e-12	6.51908655094e-08	3.53529639422e-11	8	0	8	0.0078125	0.0078125
group_29742			0	217	463	3301	0.0	93.8317225696	0.0	1.57797462081e-12	6.51908655094e-08	3.53529639422e-11	7	0	7	0.015625	0.015625
group_8524			0	218	463	3300	0.0	93.803297328	0.0	1.60735745749e-12	6.64047586414e-08	3.59722419509e-11	5	0	5	0.0625	0.0625
group_13814			0	218	463	3300	0.0	93.803297328	0.0	1.60735745749e-12	6.64047586414e-08	3.59722419509e-11	3	0	3	0.25	0.25
group_1659			125	478	338	3040	26.9978401728	86.4127345082	2.35200911094	1.64496850292e-12	6.79585837613e-08	3.67940356044e-11	15	8	10	0.3017578125	1.0
group_5746			10	402	453	3116	2.15982721382	88.5730528709	0.17110913424	1.65931824254e-12	6.85514145541e-08	3.70949212955e-11	8	2	6	0.2890625	0.2890625
group_17262			456	3163	7	355	98.4881209503	10.0909607732	7.31132288515	1.68021033591e-12	6.94145296076e-08	3.75416601447e-11	10	9	1	0.021484375	0.021484375
group_13516			352	2091	111	1427	76.0259179266	40.562819784	2.16416129185	1.71038321857e-12	7.06610619089e-08	3.81951685994e-11	17	9	12	0.143463134766	1.0
group_715			88	276	375	3242	19.0064794816	92.1546333144	2.75648309179	1.82140607984e-12	7.52477493765e-08	4.06524848063e-11	11	4	9	0.0654296875	0.548828125
group_17814			385	2386	78	1132	83.1533477322	32.1773735077	2.3417585488	1.91839102726e-12	7.92544885093e-08	4.2794000275e-11	16	12	8	0.0768127441406	1.0
group_7901			14	456	449	3062	3.02375809935	87.0380898238	0.209373656859	2.0012864074e-12	8.26791453488e-08	4.46190746621e-11	12	4	10	0.03857421875	0.3876953125
group_2332			63	158	400	3360	13.6069114471	95.5088118249	3.34936708861	2.0430600845e-12	8.44049412711e-08	4.55258582908e-11	11	6	8	0.2265625	1.0
group_27880			124	473	339	3045	26.7818574514	86.5548607163	2.35476809669	2.05032994329e-12	8.47052809473e-08	4.56632242303e-11	17	9	11	0.332305908203	1.0
group_6436			93	303	370	3215	20.0863930886	91.3871517908	2.66697886005	2.15959014358e-12	8.92191476017e-08	4.80706614233e-11	8	6	5	0.2890625	0.7265625
group_8447			8	367	455	3151	1.72786177106	89.5679363275	0.150959667036	2.24482873866e-12	9.27406096804e-08	4.99142140368e-11	13	2	11	0.0224609375	0.0224609375
group_5722			8	367	455	3151	1.72786177106	89.5679363275	0.150959667036	2.24482873866e-12	9.27406096804e-08	4.99142140368e-11	12	2	11	0.00634765625	0.03857421875
group_35719			1	239	462	3279	0.215982721382	93.2063672541	0.0296962451774	2.44523458867e-12	1.01019976562e-07	5.43410309638e-11	9	1	8	0.0390625	0.0390625
group_26353			336	3028	127	490	72.5701943844	13.9283683911	0.428130103288	2.47400050941e-12	1.02208383045e-07	5.49507435727e-11	17	11	9	0.332305908203	1.0
group_35717			1	241	462	3277	0.215982721382	93.1495167709	0.0294318406352	2.47889508168e-12	1.0241059251e-07	5.50298723856e-11	9	1	8	0.0390625	0.0390625
group_16450			0	213	463	3305	0.0	93.9454235361	0.0	2.48333956884e-12	1.02594207608e-07	5.50989299719e-11	9	0	9	0.00390625	0.00390625
group_10379			0	215	463	3303	0.0	93.8885730529	0.0	2.56720566579e-12	1.06058967671e-07	5.69291291846e-11	9	0	9	0.00390625	0.00390625
group_35718			1	242	462	3276	0.215982721382	93.1210915293	0.0293012772352	2.60261824133e-12	1.07521967404e-07	5.76834589077e-11	9	1	8	0.0390625	0.0390625
group_6562			111	402	352	3116	23.9740820734	88.5730528709	2.44428426052	2.83153991317e-12	1.16979408433e-07	6.27235433957e-11	14	8	9	0.423950195312	0.79052734375
group_13773			11	410	452	3108	2.37580993521	88.345650938	0.184480897906	2.91338890837e-12	1.20360835971e-07	6.45020557189e-11	13	3	11	0.0224609375	0.09228515625
group_7545			11	411	452	3107	2.37580993521	88.3172256964	0.183972826906	2.99466994207e-12	1.23718799317e-07	6.62627316351e-11	13	3	11	0.0224609375	0.09228515625
group_6901			47	94	416	3424	10.151187905	97.3280272882	4.11538461538	2.99612186707e-12	1.23778782694e-07	6.62627316351e-11	11	6	7	0.548828125	1.0
group_2799			25	22	438	3496	5.39956803456	99.3746446845	9.0701535907	3.02783467175e-12	1.25088933794e-07	6.69282684826e-11	9	4	5	1.0	1.0
group_19484			401	3362	62	156	86.6090712743	4.43433769187	0.300109381896	3.38608848949e-12	1.39889473766e-07	7.48072052226e-11	17	11	10	0.332305908203	0.629058837891
group_22119			3	279	460	3239	0.647948164147	92.0693575895	0.0757129499766	3.39858319217e-12	1.40405667418e-07	7.50431146007e-11	11	3	10	0.01171875	0.2265625
group_14762			352	2100	111	1418	76.0259179266	40.3069926094	2.1412955813	3.42522056203e-12	1.41506137079e-07	7.55908851918e-11	17	10	11	0.332305908203	0.629058837891
group_15943			10	394	453	3124	2.15982721382	88.8004548039	0.175031655853	3.66096819111e-12	1.51245578879e-07	8.0750442541e-11	9	4	8	0.0390625	1.0
group_14055			1	237	462	3281	0.215982721382	93.2632177374	0.0299651122436	3.80708385008e-12	1.57282055098e-07	8.38837627192e-11	9	1	8	0.0390625	0.0390625
group_19938			1	237	462	3281	0.215982721382	93.2632177374	0.0299651122436	3.80708385008e-12	1.57282055098e-07	8.38837627192e-11	9	1	8	0.0390625	0.0390625
group_8578			0	210	463	3308	0.0	94.0306992609	0.0	3.88195831331e-12	1.60375343798e-07	8.54423781555e-11	4	0	4	0.125	0.125
group_14836			0	210	463	3308	0.0	94.0306992609	0.0	3.88195831331e-12	1.60375343798e-07	8.54423781555e-11	10	0	10	0.001953125	0.001953125
group_15356			1	238	462	3280	0.215982721382	93.2347924957	0.0298301138637	3.93738778135e-12	1.62665301411e-07	8.65828742802e-11	9	1	8	0.0390625	0.0390625
group_11581			0	211	463	3307	0.0	94.0022740193	0.0	3.9379667604e-12	1.62689220772e-07	8.65828742802e-11	8	0	8	0.0078125	0.0078125
group_10762			4	297	459	3221	0.863930885529	91.5577032405	0.0945108308943	3.97722594428e-12	1.64311135436e-07	8.73995401255e-11	8	2	6	0.2890625	0.2890625
group_28007			2	257	461	3261	0.431965442765	92.6947129051	0.0550486592334	3.99632684019e-12	1.65100250749e-07	8.76793684273e-11	9	2	8	0.0390625	0.1796875
group_35002			2	257	461	3261	0.431965442765	92.6947129051	0.0550486592334	3.99632684019e-12	1.65100250749e-07	8.76793684273e-11	9	2	8	0.0390625	0.1796875
group_26536			2	257	461	3261	0.431965442765	92.6947129051	0.0550486592334	3.99632684019e-12	1.65100250749e-07	8.76793684273e-11	9	2	8	0.0390625	0.1796875
group_29589			2	259	461	3259	0.431965442765	92.6378624218	0.0545900719437	4.00921743933e-12	1.65632800071e-07	8.78688594542e-11	9	2	8	0.0390625	0.1796875
group_31632			2	259	461	3259	0.431965442765	92.6378624218	0.0545900719437	4.00921743933e-12	1.65632800071e-07	8.78688594542e-11	9	2	8	0.0390625	0.1796875
group_13518			108	1392	355	2126	23.3261339093	60.4320636725	0.464643030597	4.015996425e-12	1.65912860306e-07	8.7970763683e-11	17	11	10	0.332305908203	0.629058837891
group_1588			145	1698	318	1820	31.3174946004	51.7339397385	0.488736286123	4.03125507282e-12	1.66543240824e-07	8.82582092334e-11	16	5	14	0.00418090820312	0.210113525391
group_25383			0	212	463	3306	0.0	93.9738487777	0.0	4.12132578427e-12	1.70264332126e-07	9.01823793038e-11	7	0	7	0.015625	0.015625
group_23916			2	260	461	3258	0.431965442765	92.6094371802	0.0543634239947	4.172226816e-12	1.7236720645e-07	9.11995801321e-11	9	2	8	0.0390625	0.1796875
group_28008			2	260	461	3258	0.431965442765	92.6094371802	0.0543634239947	4.172226816e-12	1.7236720645e-07	9.11995801321e-11	9	2	8	0.0390625	0.1796875
group_18249			360	2172	103	1346	77.7537796976	38.2603752132	2.1659604141	4.20389590782e-12	1.7367555164e-07	9.18432319618e-11	17	13	8	0.0490417480469	1.0
group_9172			70	1048	393	2470	15.1187904968	70.2103467879	0.419798768526	4.22596510223e-12	1.74587296268e-07	9.22765836513e-11	17	9	12	0.143463134766	1.0
group_19485			62	158	401	3360	13.3909287257	95.5088118249	3.28798257521	4.58926630305e-12	1.89596358778e-07	1.00156555086e-10	17	11	11	0.332305908203	0.332305908203
group_4790			12	419	451	3099	2.59179265659	88.0898237635	0.196794183173	5.08365297311e-12	2.10020955278e-07	1.10887515986e-10	12	1	12	0.00048828125	0.00634765625
group_36794			17	6	446	3512	3.6717062635	99.8294485503	22.3109118087	5.15485829099e-12	2.12962660576e-07	1.12381351227e-10	7	6	2	0.125	0.453125
group_5950			46	92	417	3426	9.93520518359	97.3848777715	4.10791366906	5.20174999262e-12	2.14899897445e-07	1.13343827766e-10	12	7	7	0.7744140625	0.7744140625
group_10911			23	18	440	3500	4.96760259179	99.4883456509	10.1641414141	5.24502130502e-12	2.16687565174e-07	1.14226444478e-10	10	7	4	0.34375	0.75390625
group_4655			3	275	460	3243	0.647948164147	92.183058556	0.0769090909091	5.24941454604e-12	2.16869063141e-07	1.14261887851e-10	11	2	11	0.0009765625	0.0654296875
group_15637			80	243	383	3275	17.2786177106	93.0926662877	2.81511566687	5.28537029407e-12	2.18354502959e-07	1.14983940473e-10	17	11	9	0.332305908203	1.0
group_31285			451	3518	12	0	97.4082073434	0.0	0.0	5.39318958893e-12	2.22808841487e-07	1.17082943504e-10	4	0	4	0.125	0.125
group_14845			12	0	451	3518	2.59179265659	100.0	inf	5.39318958893e-12	2.22808841488e-07	1.17082943504e-10	3	3	0	0.25	0.25
group_22751			12	0	451	3518	2.59179265659	100.0	inf	5.39318958893e-12	2.22808841488e-07	1.17082943504e-10	2	2	0	0.5	0.5
group_43965			12	0	451	3518	2.59179265659	100.0	inf	5.39318958893e-12	2.22808841488e-07	1.17082943504e-10	4	4	0	0.125	0.125
group_2803			162	708	301	2810	34.9892008639	79.8749289369	2.13610000563	5.48808885518e-12	2.26729414874e-07	1.19080575039e-10	14	7	11	0.057373046875	1.0
group_23874			19	508	444	3010	4.10367170626	85.5599772598	0.253555721075	5.60564444425e-12	2.31585988925e-07	1.21567448255e-10	9	2	7	0.1796875	0.1796875
group_22120			460	3240	3	278	99.3520518359	7.90221716885	13.1563786008	5.62822915847e-12	2.32519031224e-07	1.21993195815e-10	11	10	3	0.01171875	0.2265625
group_31254			441	2974	22	544	95.2483801296	15.4633314383	3.6666870453	5.6417031142e-12	2.33075680757e-07	1.22221122578e-10	14	14	4	0.0001220703125	0.179565429688
group_7861			25	23	438	3495	5.39956803456	99.3462194429	8.67331745086	5.64554125643e-12	2.33234245927e-07	1.22240170821e-10	7	2	5	0.453125	0.453125
group_20315			81	250	382	3268	17.494600432	92.8936895964	2.77181151832	6.01082781896e-12	2.48325329685e-07	1.30081367043e-10	17	11	9	0.332305908203	1.0
group_21714			4	292	459	3226	0.863930885529	91.6998294486	0.0962783895902	6.09367815671e-12	2.51748125688e-07	1.31805301407e-10	12	1	11	0.00634765625	0.00634765625
group_15529			0	206	463	3312	0.0	94.1444002274	0.0	6.11481718595e-12	2.52621442403e-07	1.32124185357e-10	10	0	10	0.001953125	0.001953125
group_5603			0	206	463	3312	0.0	94.1444002274	0.0	6.11481718595e-12	2.52621442403e-07	1.32124185357e-10	3	0	3	0.25	0.25
group_23915			2	254	461	3264	0.431965442765	92.7799886299	0.0557500811314	6.13207323085e-12	2.53334341386e-07	1.32151456122e-10	9	2	8	0.0390625	0.1796875
group_35005			2	254	461	3264	0.431965442765	92.7799886299	0.0557500811314	6.13207323085e-12	2.53334341386e-07	1.32151456122e-10	9	2	8	0.0390625	0.1796875
group_29581			2	254	461	3264	0.431965442765	92.7799886299	0.0557500811314	6.13207323085e-12	2.53334341386e-07	1.32151456122e-10	9	2	8	0.0390625	0.1796875
group_29580			2	254	461	3264	0.431965442765	92.7799886299	0.0557500811314	6.13207323085e-12	2.53334341386e-07	1.32151456122e-10	9	2	8	0.0390625	0.1796875
group_1790			2	254	461	3264	0.431965442765	92.7799886299	0.0557500811314	6.13207323085e-12	2.53334341386e-07	1.32151456122e-10	10	1	9	0.021484375	0.021484375
group_18309			1	235	462	3283	0.215982721382	93.3200682206	0.0302385557705	6.28666037499e-12	2.59720800072e-07	1.35412304521e-10	8	1	7	0.0703125	0.0703125
group_27100			83	1163	380	2355	17.9265658747	66.9414440023	0.442288545956	6.38936907739e-12	2.63964004694e-07	1.37552894578e-10	17	8	13	0.0490417480469	1.0
group_5917			5	309	458	3209	1.07991360691	91.2166003411	0.113374599002	6.40853642877e-12	2.64755865482e-07	1.37893679938e-10	10	2	8	0.109375	0.109375
group_25865			83	260	380	3258	17.9265658747	92.6094371802	2.73698380567	6.50078795331e-12	2.68567052715e-07	1.39805857738e-10	17	11	9	0.332305908203	1.0
group_165			14	2	449	3516	3.02375809935	99.9431495168	54.8151447661	6.67121216172e-12	2.75607788037e-07	1.43396351736e-10	5	3	2	1.0	1.0
group_29541			357	2151	106	1367	77.1058315335	38.8573052871	2.14037788479	7.02374516306e-12	2.90171983921e-07	1.50895467458e-10	17	11	10	0.332305908203	0.629058837891
group_11709			18	8	445	3510	3.88768898488	99.7725980671	17.7471910112	7.16288109307e-12	2.95920106598e-07	1.5364491516e-10	6	5	2	0.21875	0.6875
group_6898			18	8	445	3510	3.88768898488	99.7725980671	17.7471910112	7.16288109307e-12	2.95920106598e-07	1.5364491516e-10	5	2	3	1.0	1.0
group_36025			18	8	445	3510	3.88768898488	99.7725980671	17.7471910112	7.16288109307e-12	2.95920106598e-07	1.5364491516e-10	7	6	3	0.125	1.0
group_20777			108	1384	355	2134	23.3261339093	60.6594656055	0.469087356509	7.91354897885e-12	3.26932448963e-07	1.69658769571e-10	17	10	11	0.332305908203	0.629058837891
group_23875			444	3011	19	507	95.8963282937	14.4115974986	3.93483542799	8.47864583784e-12	3.50278295499e-07	1.81679613848e-10	8	6	2	0.2890625	0.2890625
group_18778			40	71	423	3447	8.63930885529	97.9818078454	4.59094995505	8.48351230742e-12	3.50479343956e-07	1.81689654721e-10	16	7	12	0.0768127441406	0.803619384766
group_23872			55	131	408	3387	11.879049676	96.2762933485	3.48535024697	9.10820213367e-12	3.76287154748e-07	1.94967437693e-10	6	2	6	0.03125	0.6875
group_17861			87	1196	376	2322	18.7904967603	66.003411029	0.449223475415	9.11585573547e-12	3.76603348e-07	1.95030216468e-10	17	9	12	0.143463134766	1.0
group_15422			4	289	459	3229	0.863930885529	91.7851051734	0.0973682821841	9.27317337719e-12	3.83102611732e-07	1.98293277294e-10	8	3	6	0.2890625	0.7265625
group_28399			1	231	462	3287	0.215982721382	93.433769187	0.0307996476828	9.50497033826e-12	3.92678839585e-07	2.03144769573e-10	9	1	8	0.0390625	0.0390625
group_4242			0	203	463	3315	0.0	94.2296759522	0.0	9.53084333666e-12	3.93747730767e-07	2.0327709384e-10	8	0	8	0.0078125	0.0078125
group_14064			0	203	463	3315	0.0	94.2296759522	0.0	9.53084333666e-12	3.93747730767e-07	2.0327709384e-10	7	0	7	0.015625	0.015625
group_26715			0	203	463	3315	0.0	94.2296759522	0.0	9.53084333666e-12	3.93747730767e-07	2.0327709384e-10	9	0	9	0.00390625	0.00390625
group_19974			0	203	463	3315	0.0	94.2296759522	0.0	9.53084333666e-12	3.93747730767e-07	2.0327709384e-10	6	0	6	0.03125	0.03125
group_8971			0	204	463	3314	0.0	94.2012507106	0.0	9.62738000248e-12	3.97735950042e-07	2.05124265107e-10	6	0	6	0.03125	0.03125
group_31764			0	204	463	3314	0.0	94.2012507106	0.0	9.62738000248e-12	3.97735950042e-07	2.05124265107e-10	10	0	10	0.001953125	0.001953125
group_2060			11	399	452	3119	2.37580993521	88.6583285958	0.190237762548	9.70981103358e-12	4.0114142323e-07	2.067739295e-10	9	3	7	0.1796875	0.5078125
group_16348			29	35	434	3483	6.26349892009	99.0051165435	6.6495720869	9.80205035297e-12	4.04952106232e-07	2.08630657513e-10	9	5	6	0.5078125	1.0
group_1542			452	3118	11	400	97.6241900648	11.3700966458	5.27144439909	9.97618004619e-12	4.12145926248e-07	2.12137209167e-10	15	13	4	0.00738525390625	0.118469238281
group_23919			2	253	461	3265	0.431965442765	92.8084138715	0.0559875849888	9.97706768843e-12	4.12182597412e-07	2.12137209167e-10	9	2	8	0.0390625	0.1796875
group_5624			23	19	440	3499	4.96760259179	99.4599204093	9.6264354067	1.03587126767e-11	4.27949496812e-07	2.20138630047e-10	7	4	5	0.453125	1.0
group_6894			235	2362	228	1156	50.7559395248	32.8595793064	0.504441671495	1.07374219372e-11	4.4359511249e-07	2.28069466576e-10	16	8	14	0.00418090820312	1.0
group_23396			59	149	404	3369	12.7429805616	95.7646389994	3.30206326002	1.35291961131e-11	5.5893167902e-07	2.87220801141e-10	16	9	11	0.210113525391	0.803619384766
group_28019			7	338	456	3180	1.51187904968	90.3922683343	0.144425412644	1.37587524844e-11	5.68415341386e-07	2.91944191775e-10	13	2	12	0.00341796875	0.0224609375
group_5968			1	225	462	3293	0.215982721382	93.6043206367	0.0316786916787	1.43735710984e-11	5.93815342786e-07	3.04833338186e-10	7	1	6	0.125	0.125
group_24268			0	200	463	3318	0.0	94.3149516771	0.0	1.49260129843e-11	6.16638374422e-07	3.16387057169e-10	5	0	5	0.0625	0.0625
group_4243			0	199	463	3319	0.0	94.3433769187	0.0	1.50278989128e-11	6.20847587782e-07	3.1838337835e-10	3	0	3	0.25	0.25
group_3518			2	249	461	3269	0.431965442765	92.922114838	0.0569566770335	1.50580631084e-11	6.22093761198e-07	3.18858924243e-10	11	2	10	0.01171875	0.0654296875
group_20906			0	201	463	3317	0.0	94.2865264355	0.0	1.52755868878e-11	6.31080321096e-07	3.23299344824e-10	7	0	7	0.015625	0.015625
group_27877			339	3030	124	488	73.2181425486	13.8715179079	0.440306611306	1.55363120609e-11	6.41851660172e-07	3.28649083549e-10	17	11	9	0.332305908203	1.0
group_40022			17	7	446	3511	3.6717062635	99.8010233087	19.1181934657	1.57973509477e-11	6.52635959702e-07	3.33999979377e-10	6	5	3	0.21875	1.0
group_19139			241	2398	222	1120	52.0518358531	31.8362706083	0.507029130882	1.61461989743e-11	6.67047918224e-07	3.41200981189e-10	17	9	13	0.0490417480469	1.0
group_2042			13	418	450	3100	2.80777537797	88.1182490051	0.214247740564	1.88233763652e-11	7.77650147776e-07	3.97571650192e-10	14	6	12	0.012939453125	0.79052734375
group_4742			18	9	445	3509	3.88768898488	99.7441728255	15.7707865169	1.92046565138e-11	7.93401974555e-07	4.05417462726e-10	5	3	4	0.375	1.0
group_10037			15	4	448	3514	3.23974082073	99.8862990335	29.4140625	1.94879398576e-11	8.05105259335e-07	4.11187568608e-10	7	5	3	0.453125	1.0
group_12155			23	20	440	3498	4.96760259179	99.4314951677	9.1425	1.98979086221e-11	8.22042298907e-07	4.19623429763e-10	7	3	5	0.453125	1.0
group_4163			19	11	444	3507	4.10367170626	99.6873223422	13.6431203931	2.00515868114e-11	8.2839120594e-07	4.22648574459e-10	6	3	4	0.6875	1.0
group_9656			26	28	437	3490	5.61555075594	99.2040932348	7.41582216411	2.16024414618e-11	8.92461664111e-07	4.55105387104e-10	12	9	6	0.14599609375	1.0
group_11071			55	886	408	2632	11.879049676	74.8152359295	0.400455893418	2.1713322691e-11	8.97042500333e-07	4.57208206082e-10	17	13	8	0.0490417480469	1.0
group_6341			5	299	458	3219	1.07991360691	91.5008527572	0.11753150969	2.24507756515e-11	9.2750889449e-07	4.72495616144e-10	8	2	6	0.2890625	0.2890625
group_36276			2	244	461	3274	0.431965442765	93.064241046	0.0582127235874	2.25423390833e-11	9.31291654547e-07	4.74181086837e-10	7	2	6	0.125	0.453125
group_26545			2	245	461	3273	0.431965442765	93.0358158044	0.0579574129001	2.28550470697e-11	9.44210559591e-07	4.80269867544e-10	9	2	8	0.0390625	0.1796875
group_20668			2	245	461	3273	0.431965442765	93.0358158044	0.0579574129001	2.28550470697e-11	9.44210559591e-07	4.80269867544e-10	10	2	9	0.021484375	0.109375
group_12940			1	224	462	3294	0.215982721382	93.6327458783	0.0318297773655	2.28711266305e-11	9.44874854488e-07	4.80363423736e-10	6	1	6	0.03125	0.21875
group_4737			24	555	439	2963	5.18358531317	84.2239909039	0.291867265899	2.33492927034e-11	9.64629329456e-07	4.90157179601e-10	9	3	7	0.1796875	0.5078125
group_9616			5	301	458	3217	1.07991360691	91.444002274	0.116678031017	2.34199696277e-11	9.6754920523e-07	4.91391165683e-10	12	2	12	0.00048828125	0.03857421875
group_14801			65	982	398	2536	14.0388768898	72.0864127345	0.421762580724	2.36743494101e-11	9.78058397179e-07	4.9638248663e-10	17	7	13	0.0490417480469	0.629058837891
group_14798			398	2537	65	981	85.9611231102	27.8851620239	2.36765410388	2.36818890216e-11	9.78369881148e-07	4.9638248663e-10	17	13	7	0.0490417480469	0.629058837891
group_14527			0	198	463	3320	0.0	94.3718021603	0.0	2.43580195158e-11	1.00630286026e-06	5.10295568082e-10	9	0	9	0.00390625	0.00390625
group_2794			23	541	440	2977	4.96760259179	84.6219442865	0.287644933625	2.4517775464e-11	1.01290285775e-06	5.13250938868e-10	9	4	7	0.1796875	1.0
group_27957			110	1384	353	2134	23.7580993521	60.6594656055	0.480481095155	2.45239356456e-11	1.01315735332e-06	5.13250938868e-10	17	11	10	0.332305908203	0.629058837891
group_27958			352	2126	111	1392	76.0259179266	39.5679363275	2.07632656175	2.58388082838e-11	1.06747868663e-06	5.40495537532e-10	17	10	11	0.332305908203	0.629058837891
group_26737			42	82	421	3436	9.07127429806	97.6691301876	4.18029082904	2.59114781067e-11	1.07048089502e-06	5.41741343634e-10	11	7	7	0.548828125	0.548828125
group_6459			22	18	441	3500	4.75161987041	99.4883456509	9.70017636684	2.64170215309e-11	1.0913664105e-06	5.52031568287e-10	6	3	4	0.6875	1.0
group_2987			107	1359	356	2159	23.1101511879	61.3700966458	0.477492951691	2.81570367744e-11	1.16325166026e-06	5.88094873741e-10	17	12	11	0.143463134766	0.332305908203
group_14761			109	1373	354	2145	23.5421166307	60.9721432632	0.48103867567	3.17817779062e-11	1.31300059064e-06	6.63466695624e-10	17	10	11	0.332305908203	0.629058837891
group_15614			14	3	449	3515	3.02375809935	99.9147242752	36.5330363771	3.38124078048e-11	1.39689200364e-06	7.05144878163e-10	4	2	3	0.625	1.0
group_20194			14	3	449	3515	3.02375809935	99.9147242752	36.5330363771	3.38124078048e-11	1.39689200364e-06	7.05144878163e-10	4	2	2	1.0	1.0
group_26283			1	220	462	3298	0.215982721382	93.7464468448	0.0324478551751	3.48113166416e-11	1.43815992442e-06	7.25244540805e-10	9	1	9	0.00390625	0.0390625
group_27817			1	220	462	3298	0.215982721382	93.7464468448	0.0324478551751	3.48113166416e-11	1.43815992442e-06	7.25244540805e-10	9	1	9	0.00390625	0.0390625
group_29816			38	68	425	3450	8.20734341253	98.0670835702	4.53633217993	3.4876573243e-11	1.44085587039e-06	7.26237837897e-10	8	3	7	0.0703125	0.7265625
group_4693			2	242	461	3276	0.431965442765	93.1210915293	0.0587296749789	3.58098275838e-11	1.47941140697e-06	7.45295419128e-10	7	1	6	0.125	0.125
group_5573			177	1920	286	1598	38.2289416847	45.4235361001	0.515089597902	3.59055771829e-11	1.48336711016e-06	7.46911938649e-10	17	12	9	0.143463134766	1.0
group_18518			0	194	463	3324	0.0	94.4855031268	0.0	3.7146435477e-11	1.53463068886e-06	7.71947026591e-10	6	0	6	0.03125	0.03125
group_9715			0	194	463	3324	0.0	94.4855031268	0.0	3.7146435477e-11	1.53463068886e-06	7.71947026591e-10	7	0	7	0.015625	0.015625
group_3375			67	192	396	3326	14.4708423326	94.54235361	2.93089751684	3.87299944117e-11	1.60005225913e-06	8.04450607909e-10	14	9	9	0.423950195312	0.423950195312
group_18843			435	3483	28	35	93.9524838013	0.994883456509	0.156115417743	4.0249676824e-11	1.66283489863e-06	8.35595426446e-10	12	8	4	0.3876953125	0.3876953125
group_4584			33	51	430	3467	7.12742980562	98.5503126777	5.2170998632	4.1956040834e-11	1.73332991498e-06	8.70582579094e-10	10	6	6	0.75390625	0.75390625
group_11014			19	12	444	3506	4.10367170626	99.6588971006	12.5026276276	4.62899307146e-11	1.91237590761e-06	9.6002806607e-10	9	4	6	0.5078125	1.0
group_42032			11	0	452	3518	2.37580993521	100.0	inf	4.73693864338e-11	1.95697146174e-06	9.81922459477e-10	1	1	0	1.0	1.0
group_163			9	355	454	3163	1.94384449244	89.9090392268	0.176627163864	4.93480538712e-11	2.03871614958e-06	1.02242535084e-09	9	5	6	0.5078125	1.0
group_29726			4	275	459	3243	0.863930885529	92.183058556	0.102768865122	5.02558905235e-11	2.0762216052e-06	1.04071258406e-09	12	1	11	0.00634765625	0.00634765625
group_9026			13	2	450	3516	2.80777537797	99.9431495168	50.7866666667	5.15107291309e-11	2.12806275259e-06	1.0661637037e-09	3	2	2	1.0	1.0
group_14006			5	292	458	3226	1.07991360691	91.6998294486	0.120610755518	5.16673304152e-11	2.13453242144e-06	1.06886951499e-09	10	3	7	0.34375	0.34375
group_35424			1	215	462	3303	0.215982721382	93.8885730529	0.0332527937179	5.33369684123e-11	2.20351017602e-06	1.10285794595e-09	10	1	9	0.021484375	0.021484375
group_2735			166	757	297	2761	35.8531317495	78.4820920978	2.03855374529	5.3527436041e-11	2.21137896516e-06	1.10624260388e-09	15	7	11	0.118469238281	1.0
[truncated: 39,314 more rows]
